# Supplementary material for: Non-Targeted Metabolomics Analysis Reveals the Inhibition Mechanism of Ozone Treatment on Postharvest Blue Mold in Angelica sinensis
Source: Foods. 2026 Feb 1;15(3):493. doi: 10.3390/foods15030493 (PMC12897460; doi:10.3390/foods15030493)
Supplement: Supplementary file 1 [file foods-15-00493-s001.zip › Table S1.xlsx]

## Sheet: Sheet1
	B-Mean	C-Mean	Which-Max	FC	log2(FC)	raw.pval	#NAME?
Celastrol	0.672608	94.9762	C	141.21	7.1417	0.0046722	2.3305
(-)-Catechin Gallate	0.0601372	6.02588	C	100.2	6.6468	1.6576e-05	4.7805
Trachelogenin	0.247307	18.5876	C	75.16	6.2319	3.5494e-05	4.4498
MJN110	0.0246325	1.52706	C	61.994	5.9541	0.00012355	3.9082
Schisantherin A	0.0704355	3.98527	C	56.58	5.8222	1.2458e-05	4.9045
lactucopicrin	0.0686413	3.04364	C	44.341	5.4706	4.5421e-06	5.3427
LPA 19:1	0.348634	13.3716	C	38.354	5.2613	0.020984	1.6781
3-(2-methylpropyl)-octahydropyrrolo[1,2-a]pyrazine-1,4-dione	0.948938	35.9013	C	37.833	5.2416	0.00014292	3.8449
L-Ornithine	1.18333	43.6567	C	36.893	5.2053	3.2745e-05	4.4849
Sinoacutine	0.116548	4.21304	C	36.149	5.1759	2.584e-05	4.5877
Ixoside	0.106276	3.70362	C	34.849	5.123	7.5525e-06	5.1219
LPC 16:0	0.0424005	1.4404	C	33.971	5.0862	0.015893	1.7988
Pinoresinol 4-O-glucoside	0.0288278	0.953061	C	33.061	5.047	1.8925e-06	5.723
N-Sinapoylagmatine	15.2124	500.822	C	32.922	5.041	3.2937e-05	4.4823
L-Glutathione (reduced)	2.4324	74.6411	C	30.686	4.9395	0.0021259	2.6725
5,6,7-Trimethoxyflavone	3.49672	105.363	C	30.132	4.9132	0.00010828	3.9654
L-Asparagine	0.667329	19.192	C	28.759	4.846	2.5871e-05	4.5872
5-[(10Z)-14-(3,5-dihydroxyphenyl)tetradec-10-en-1-yl]benzene-1,3-diol	0.0330351	0.935724	C	28.325	4.824	6.4157e-07	6.1928
SDMA	0.0338404	0.939537	C	27.764	4.7951	1.0153e-05	4.9934
Polygalaxanthone III	0.233353	6.40767	C	27.459	4.7792	3.2768e-05	4.4845
Monotropein	0.343682	8.96904	C	26.097	4.7058	0.00033251	3.4782
D-Erythrose 4-phosphate	0.0525385	1.31462	C	25.022	4.6451	1.9848e-05	4.7023
Jionoside A1	0.036528	0.904352	C	24.758	4.6298	5.9024e-06	5.229
Sucralose	0.377487	9.33154	C	24.72	4.6276	9.9035e-05	4.0042
methyl oxo pentanoate	5.2522	128.846	C	24.532	4.6166	0.00010314	3.9866
Uridine 5'-diphosphogalactose	0.780646	18.0426	C	23.112	4.5306	0.003223	2.4917
17(S)-HpDHA	0.0434545	0.998214	C	22.971	4.5218	1.6677e-05	4.7779
LPC 15:0	1.47409	32.5096	C	22.054	4.463	0.00028585	3.5439
Cyanidin chloride	0.0467452	1.00499	C	21.499	4.4262	5.6039e-06	5.2515
N,N-dimethyl-5-nitro-6-[3-(trifluoromethyl)phenoxy]pyrimidin-4-amine	0.0708296	1.52269	C	21.498	4.4261	0.00073929	3.1312
N1-(6-methyl-4-oxo-3,4-dihydroquinazolin-2-yl)-4-nitrobenzamide	0.0230929	0.486579	C	21.071	4.3972	1.2527e-05	4.9021
Aminophylline	4.09368	85.535	C	20.894	4.385	1.6079e-05	4.7937
Olivetol	3.19033	64.7996	C	20.311	4.3442	0.00049742	3.3033
Adenylosuccinic acid	12.1628	246.309	C	20.251	4.3399	0.00023165	3.6352
Lysopa 18:0	0.130849	2.64561	C	20.219	4.3376	6.2455e-05	4.2044
Lysopc 14:0	0.0136852	0.264783	C	19.348	4.2741	0.00068614	3.1636
Isochlorogenic acid C	0.0327316	0.63172	C	19.3	4.2705	1.5183e-05	4.8186
LPE 17:2	0.0730901	1.39862	C	19.136	4.2582	0.009629	2.0164
Curculigoside	0.0653144	1.24127	C	19.005	4.2483	9.6954e-08	7.0134
Arctigenin-4'-O-beta-Gentiobioside	0.0273179	0.5154	C	18.867	4.2378	7.8464e-06	5.1053
Coenzyme Q2	0.081547	1.52061	C	18.647	4.2209	0.00075349	3.1229
LPC 15:0-SN1	1.99634	36.6618	C	18.364	4.1988	0.00023729	3.6247
Glycine anhydride	0.587158	10.7716	C	18.345	4.1973	9.3679e-06	5.0284
Timosaponin A1	0.0266169	0.484602	C	18.207	4.1864	2.341e-05	4.6306
D-(-)-Glutamine	0.903795	16.3568	C	18.098	4.1778	4.9988e-05	4.3011
β-Nicotinamide mononucleotide	1.56772	27.8849	C	17.787	4.1527	0.00025629	3.5913
LPC 15:1-SN1	0.146191	2.55478	C	17.476	4.1273	0.00085027	3.0704
U-44069	0.492614	8.50843	C	17.272	4.1104	0.00031813	3.4974
Poncirin	0.297724	4.90451	C	16.473	4.0421	0.0063126	2.1998
1-O-(3,4,5-Trimethoxybenzoyl)-beta-L-galactopyranose	0.058599	0.964792	C	16.464	4.0413	7.0409e-05	4.1524
Tenuifoliside A	0.24684	4.03409	C	16.343	4.0306	9.6866e-06	5.0138
(-)-chimonanthine	1.15021	18.5776	C	16.151	4.0136	0.00065416	3.1843
LPC 19:1	0.0134238	0.213646	C	15.915	3.9924	0.0026239	2.5811
UDP	0.919576	14.3155	C	15.567	3.9605	0.0014978	2.8245
Androstenedione	1.10129	17.0749	C	15.504	3.9546	7.1583e-05	4.1452
Paederosidic acid	0.1306	1.98424	C	15.193	3.9254	0.00041236	3.3847
Argininosuccinic acid	52.149	786.201	C	15.076	3.9142	0.00021265	3.6723
Adenosine 3'5'-cyclic monophosphate	1.36954	19.9134	C	14.54	3.862	2.5751e-05	4.5892
W-15-d4	0.301379	4.36841	C	14.495	3.8575	5.85e-05	4.2328
LPE 15:0	0.028611	0.413748	C	14.461	3.8541	0.00029941	3.5237
D-(+)-Octopine	0.167772	2.35791	C	14.054	3.8129	0.0002286	3.6409
LPC(1-acyl 18:3)	0.133524	1.86869	C	13.995	3.8069	0.00093821	3.0277
L-Histidine	1.82098	23.7191	C	13.025	3.7033	7.7084e-06	5.113
Oroxin B	0.84692	11.0205	C	13.012	3.7018	0.00050543	3.2963
Vitamin A	0.302581	3.90387	C	12.902	3.6895	2.3081e-05	4.6367
2-Deoxyribose 5-phosphate	3.05293	38.29	C	12.542	3.6487	0.030875	1.5104
L-Argininosuccinate	2.60981	32.7182	C	12.537	3.6481	2.501e-07	6.6019
N', N''-DiFeruloylspermidine	0.0980359	1.22529	C	12.498	3.6437	0.00069314	3.1592
LPC 16:2	0.106619	1.30732	C	12.262	3.6161	0.0063644	2.1962
LPC 17:2-SN1	0.230059	2.78636	C	12.112	3.5983	0.0017303	2.7619
Trans-Zeatin	0.0365499	0.441004	C	12.066	3.5929	0.00087729	3.0569
Cytidine 5'-diphosphocholine	0.0315151	0.380201	C	12.064	3.5926	0.00035882	3.4451
1-O-b-D-glucopyranosyl sinapate	2.24764	27.0474	C	12.034	3.589	9.8593e-06	5.0062
(±)8-HEPE	1.96709	23.6554	C	12.026	3.588	0.00010473	3.9799
1,3,5-Trimethoxybenzene	0.164375	1.90794	C	11.607	3.537	0.014326	1.8439
2-(2,6-dimethoxyphenyl)-5,6-dimethoxy-4H-chromen-4-one	0.0864973	0.982045	C	11.353	3.5051	9.4094e-05	4.0264
Panaxydol	0.153588	1.69872	C	11.06	3.4673	9.9752e-05	4.0011
Liquiritin apioside	0.432813	4.75102	C	10.977	3.4564	0.019671	1.7062
α-Lactose	24.2827	266.482	C	10.974	3.456	2.2908e-05	4.64
Pseudolaric Acid B	1.87186	20.4792	C	10.941	3.4516	0.038269	1.4172
4-p-Coumaroylquinic acid	0.553685	6.00206	C	10.84	3.4383	5.1547e-05	4.2878
3-O-p-coumaroyl shikimic acid O-hexoside	0.0919643	0.982189	C	10.68	3.4169	0.002124	2.6728
Procyanidin A2	0.016549	0.174443	C	10.541	3.3979	0.00012993	3.8863
Desoxycortone	1.46376	15.2085	C	10.39	3.3771	3.723e-07	6.4291
Tanespimycin	3.18395	32.7742	C	10.294	3.3637	4.9903e-05	4.3019
1-[2-(2,5-dimethyl-1H-pyrrol-1-yl)-4-nitrophenyl]-1H-imidazole	0.429153	4.41576	C	10.289	3.3631	0.0003009	3.5216
LPC 18:1	1.00477	10.311	C	10.262	3.3592	0.0014111	2.8504
LPE 20:2	0.0748157	0.763701	C	10.208	3.3516	0.0024581	2.6094
Cannabidiolic acid	0.0753643	0.765477	C	10.157	3.3444	1.526e-06	5.8164
Asparagine	5.04326	50.9481	C	10.102	3.3366	4.9792e-06	5.3028
Glycerophospho-N-palmitoyl ethanolamine	3.89224	37.1832	C	9.5532	3.256	0.001583	2.8005
Isofraxidin	2.78662	26.5747	C	9.5366	3.2535	0.00022042	3.6567
D-(+)-Maltose	5.26292	49.4873	C	9.403	3.2331	0.0056338	2.2492
Tricin 5-O-hexoside derivative	0.331308	3.07841	C	9.2917	3.2159	0.0014057	2.8521
LPC 16:0-SN1	8.94374	82.9678	C	9.2766	3.2136	0.00045947	3.3377
LPC 16:2-SN1	0.19553	1.80274	C	9.2198	3.2047	0.0080655	2.0934
Phytolaccagenin	0.0453065	0.417057	C	9.2052	3.2025	5.4919e-05	4.2603
Pectolinarin	0.134344	1.21915	C	9.0748	3.1819	7.9761e-07	6.0982
N1-{3-[3-(2,6-dichlorophenyl)isoxazol-5-yl]phenyl}acetamide	0.954626	8.61187	C	9.0212	3.1733	4.9359e-06	5.3066
LPC 18:3	0.552799	4.94747	C	8.9499	3.1619	0.0023717	2.6249
Parishin E	0.0807547	0.713246	C	8.8323	3.1428	0.00026178	3.5821
LPC 18:2-SN1	21.9062	193.031	C	8.8117	3.1394	0.0026122	2.583
alpha-Ketoglutaric acid	0.700895	6.1677	C	8.7997	3.1375	0.0021053	2.6767
Polypodine B	0.0324904	0.283288	C	8.7191	3.1242	0.0043377	2.3627
Ferulic acid O-hexoside	0.568313	4.93819	C	8.6892	3.1192	0.0026521	2.5764
Columbianadin	1.4823	12.8442	C	8.665	3.1152	0.00038758	3.4116
Demethylnobiletin	0.363395	3.14473	C	8.6538	3.1133	4.0316e-05	4.3945
Cyasterone	0.0598464	0.508424	C	8.4955	3.0867	0.0040158	2.3962
Arabidopyl shikimic acid	2.7096	22.9552	C	8.4718	3.0827	0.0015575	2.8076
LPC 20:2-SN1	0.139334	1.17475	C	8.4312	3.0757	0.00067439	3.1711
LysoPC 20:4	0.0163891	0.137996	C	8.42	3.0738	0.041556	1.3814
Neoprzewaquinone A	0.0475896	0.399411	C	8.3928	3.0692	0.0027433	2.5617
Monocrotaline	0.0967287	0.811639	C	8.3909	3.0688	0.00069478	3.1582
LPC 17:0-SN1	0.164323	1.37068	C	8.3414	3.0603	0.0012519	2.9024
Euphorbia factor L1	0.772299	6.4321	C	8.3285	3.0581	0.001878	2.7263
3-Hydroxy-glabrol	0.0460429	0.380084	C	8.255	3.0453	0.00012817	3.8922
Isoferulic acid	25.6496	210.105	C	8.1913	3.0341	2.2271e-05	4.6523
Apo-13-zeaxanthinone	1.17761	9.59433	C	8.1473	3.0263	0.0008803	3.0554
Ferulic acid	9.88869	80.5053	C	8.1411	3.0252	2.1253e-05	4.6726
Helicid	1.14149	9.28007	C	8.1298	3.0232	0.002096	2.6786
α,α-Trehalose	616.138	4955.65	C	8.0431	3.0077	0.0015644	2.8056
3-(5,7-dimethoxy-4-oxo-4H-chromen-2-yl)propanoic acid	0.0383741	0.308157	C	8.0303	3.0055	1.5824e-05	4.8007
Salidroside	0.457965	3.66152	C	7.9952	2.9991	5.8279e-06	5.2345
Docosahexaenoic acid	0.799229	6.35961	C	7.9572	2.9923	0.00011337	3.9455
Chlorogenic acid	3.13162	24.61	C	7.8586	2.9743	0.0015406	2.8123
8-Epiloganic acid	0.438793	3.43065	C	7.8184	2.9669	1.4513e-06	5.8382
(-)-Arctigenin	0.407245	3.178	C	7.8037	2.9642	0.00016968	3.7704
2-Acetylpyrazine	5.29444	41.1761	C	7.7772	2.9593	2.6827e-05	4.5714
D-Fructose 1,6-bisphosphate	2.65924	20.6425	C	7.7626	2.9565	0.031229	1.5054
s7p	2.43506	18.8435	C	7.7384	2.952	0.00024059	3.6187
4'-Hydroxypropiophenone	6.68606	51.3524	C	7.6805	2.9412	2.9891e-05	4.5245
Adenosine 5'-monophosphate	8.9927	68.0481	C	7.567	2.9197	0.0089413	2.0486
Limocitrin O-hexoside	0.0420132	0.316786	C	7.5402	2.9146	0.0051053	2.292
Corydaline	0.0310643	0.234148	C	7.5375	2.9141	0.029709	1.5271
ethyl 2-cyano-3-[(2-oxoazepan-3-yl)amino]acrylate	0.0679766	0.511054	C	7.5181	2.9104	0.0033833	2.4707
Verbascoside	0.483369	3.61224	C	7.473	2.9017	3.4917e-05	4.457
(1E,4E)-1,5-bis(4-methoxyphenyl)penta-1,4-dien-3-one	0.166585	1.2349	C	7.4131	2.8901	0.0025961	2.5857
LysoPC 19:0	0.0210616	0.155971	C	7.4055	2.8886	0.00019589	3.708
Dihydrocapsaicin	0.0318534	0.231562	C	7.2696	2.8619	0.0005586	3.2529
Roseoside	1.09767	7.94791	C	7.2407	2.8561	0.00023626	3.6266
Moluccanin	2.94947	21.1332	C	7.1651	2.841	0.00023292	3.6328
Hesperetin	0.120454	0.856084	C	7.1071	2.8293	0.00016838	3.7737
Triethyl citrate	1.43905	10.2243	C	7.1049	2.8288	0.038555	1.4139
Ginkgolide B	11.4701	80.1404	C	6.9869	2.8046	4.7335e-05	4.3248
Celestolide	0.933656	6.50455	C	6.9667	2.8005	0.00020283	3.6929
LPE 14:0	0.135657	0.937707	C	6.9124	2.7892	0.0012297	2.9102
MAG (18:1)	0.0615327	0.423837	C	6.888	2.7841	0.024808	1.6054
Arctiin	0.0365822	0.248635	C	6.7966	2.7648	0.00019903	3.7011
Xanthurenic acid O-hexoside	0.76409	5.19051	C	6.7931	2.7641	6.1568e-06	5.2106
Thromboxane B2	0.0991062	0.666596	C	6.7261	2.7498	0.00036846	3.4336
Lactucin	0.873656	5.79229	C	6.63	2.729	0.00027051	3.5678
Salicylic acid	4.932	32.5973	C	6.6094	2.7245	3.384e-05	4.4706
Apigenin C-pentoside	0.0823655	0.5413	C	6.5719	2.7163	0.0012347	2.9084
Cistanoside F	0.0587051	0.384183	C	6.5443	2.7102	0.00020094	3.6969
8-O-acetyl shanzhiside methyl ester	3.18652	20.4629	C	6.4217	2.683	2.1437e-06	5.6688
Histamine	3.70688	23.745	C	6.4056	2.6793	0.0018584	2.7309
Eleutheroside B	1.14997	7.32349	C	6.3684	2.6709	0.00042359	3.3731
4,6,8-trihydroxy-7-methoxy-3-methyl-3,4-dihydro-1H-2-benzopyran-1-one	3.27047	20.6723	C	6.3209	2.6601	0.013691	1.8636
Sibirioside A	0.669573	4.2311	C	6.3191	2.6597	0.00011867	3.9256
6''-o-acetylgenistin	0.23997	1.51532	C	6.3146	2.6587	0.00048394	3.3152
PC O-15:0	0.22822	1.43848	C	6.3031	2.6561	0.016591	1.7801
Lipoamide	0.100503	0.631345	C	6.2819	2.6512	0.0063784	2.1953
Tryptophol	3.39955	21.036	C	6.1879	2.6294	0.00042575	3.3708
Benzoylhypacoitine	0.0484795	0.299918	C	6.1865	2.6291	0.0033209	2.4787
PC O-16:0	0.619839	3.83463	C	6.1865	2.6291	0.010478	1.9797
(-)-secoisolariciresinol	0.630703	3.8732	C	6.1411	2.6185	1.4811e-05	4.8294
alpha-D-Glucopyranosyl 2-O-(2-methylbutanoyl)-alpha-D-glucopyranoside	1.43799	8.75949	C	6.0915	2.6068	0.00011245	3.949
4-Dimethylaminobenzaldehyde	0.391046	2.36599	C	6.0504	2.597	0.00045259	3.3443
N-Acetyl-α-D-glucosamine 1-phosphate	2.48361	14.974	C	6.0291	2.5919	0.0059593	2.2248
LysoPC 16:2	0.332856	2.00318	C	6.0182	2.5893	0.00079382	3.1003
Methyl Eugenol	14.995	90.2108	C	6.016	2.5888	0.0050588	2.296
N-Acetylvaline	3.21956	19.2747	C	5.9867	2.5818	0.00049112	3.3088
(3beta,9xi)-3-(beta-D-Glucopyranosyloxy)-14-hydroxycard-20(22)-enolide	0.379565	2.26274	C	5.9614	2.5757	0.0088691	2.0521
LPC 18:3-SN1	1.0683	6.36497	C	5.958	2.5748	0.0035454	2.4503
20-Hydroxy-(5Z,8Z,11Z,14Z)-eicosatetraenoic acid	0.22792	1.335	C	5.8573	2.5502	0.0061001	2.2147
Tryptamine	1.17621	6.87064	C	5.8413	2.5463	0.00027274	3.5643
4-Demethylepipodophyllotoxin	0.315098	1.83909	C	5.8366	2.5451	0.004555	2.3415
6-(7-methyloctyl)-1H,3H,4H,6H-furo[3,4-c]furan-1-one	0.384691	2.24504	C	5.836	2.545	0.00010882	3.9633
Gomisin D	0.132204	0.771158	C	5.8331	2.5443	0.001108	2.9554
Ajugol	0.177335	1.01998	C	5.7517	2.524	6.4326e-06	5.1916
2,3-dihydroxypropyl 12-methyltridecanoate	1.71276	9.84269	C	5.7467	2.5227	0.0068634	2.1635
Forsythoside B	0.020596	0.117767	C	5.7179	2.5155	0.0021584	2.6659
DL-Tryptophan	0.333467	1.89758	C	5.6905	2.5085	0.00047443	3.3238
IAA-Glu	0.469522	2.6679	C	5.6822	2.5064	6.3617e-05	4.1964
Echinacoside	0.174815	0.980392	C	5.6082	2.4875	0.0042965	2.3669
3-hydroxy-3-methylpentanedioic acid	0.324759	1.81833	C	5.599	2.4852	1.0332e-05	4.9858
LPC(1-acyl 18:1)	0.0814733	0.455597	C	5.592	2.4834	0.0010796	2.9667
Plantagoside	0.32366	1.80732	C	5.584	2.4813	0.044196	1.3546
Biotin	0.0206375	0.114591	C	5.5525	2.4731	0.00055541	3.2554
Trilobatin	1.88363	10.3925	C	5.5173	2.464	0.0014348	2.8432
L-arginine	7.59902	41.7649	C	5.4961	2.4584	4.1677e-05	4.3801
Hesperetin 5-O-glucoside	0.0181064	0.0989896	C	5.4671	2.4508	0.0056479	2.2481
Cnidioside A	0.0214323	0.116947	C	5.4566	2.448	0.002052	2.6878
Vindoline	10.3801	56.625	C	5.4551	2.4476	0.034671	1.46
(2E,4E)-N-(2-methylpropyl)dodeca-2,4-dienamide	7.31066	39.717	C	5.4327	2.4417	0.00057587	3.2397
Prostaglandin B1	0.0988289	0.533063	C	5.3938	2.4313	0.013124	1.8819
D-(+)-Tryptophan	104.341	561.55	C	5.3819	2.4281	0.00036957	3.4323
Methyl palmitate	0.432977	2.32946	C	5.3801	2.4276	0.004698	2.3281
(+)-epipinoresinol-4-O-beta-D-glucoside	0.333093	1.79092	C	5.3766	2.4267	0.00012728	3.8952
Geniposidic acid	1.6077	8.63941	C	5.3738	2.4259	0.0002978	3.5261
Natamycin	0.362696	1.94469	C	5.3618	2.4227	0.0011925	2.9235
Arecoline	0.496459	2.65744	C	5.3528	2.4203	0.0015158	2.8194
Fumaric acid	160.244	857.215	C	5.3494	2.4194	0.01493	1.8259
Tyrosol	1.6243	8.64419	C	5.3218	2.4119	0.00026262	3.5807
Gallic acid	0.570585	3.0185	C	5.2902	2.4033	2.2858e-05	4.641
Sucrose	4.67528	24.6809	C	5.279	2.4003	0.0039099	2.4078
Muscone	1.56504	8.2547	C	5.2744	2.399	0.0057515	2.2402
4-Methylcatechol	9.46563	49.8142	C	5.2626	2.3958	5.8751e-05	4.231
Gingerglycolipid B	9.42854	48.8446	C	5.1805	2.3731	0.0074745	2.1264
Kinetin 9-riboside	0.106768	0.551067	C	5.1614	2.3678	7.6073e-05	4.1188
N-[(-)-Jasmonoyl]-(L)-Isoleucine	0.0536778	0.277025	C	5.1609	2.3676	0.0024329	2.6139
(+)-ar-Turmerone	0.540186	2.77379	C	5.1349	2.3603	4.2315e-07	6.3735
Epitestosterone	0.741746	3.78772	C	5.1065	2.3523	0.038008	1.4201
Bullatine A	0.124641	0.635647	C	5.0998	2.3505	0.036174	1.4416
Lobetyolin	0.474944	2.41936	C	5.094	2.3488	0.00086972	3.0606
3'-Adenosine monophosphate (3'-AMP)	2.70209	13.6973	C	5.0692	2.3417	7.7544e-05	4.1105
1-(3-acetyl-2,4,6-trihydroxyphenyl)ethan-1-one	2.00703	10.1453	C	5.0549	2.3377	0.014985	1.8243
Leonurine Hydrochloride	0.416205	2.10366	C	5.0544	2.3375	0.0088316	2.054
THJ2201 N-(5-hydroxypentyl) metabolite	0.520862	2.62856	C	5.0466	2.3353	0.0092504	2.0338
Adenosine 5'-Diphosphate	0.0339296	0.171212	C	5.0461	2.3352	0.0049383	2.3064
Methyl arachidonate	1.71087	8.61526	C	5.0356	2.3322	0.012188	1.9141
Engeletin	0.212385	1.06488	C	5.0139	2.3259	0.00031074	3.5076
Folinic acid	0.231052	1.14588	C	4.9594	2.3102	0.0007137	3.1465
Dl-Glyceraldehyde3-phosphate	1.37977	6.82934	C	4.9496	2.3073	0.0079563	2.0993
Guanosine-3',5'-cyclic monophosphate	2.04902	10.111	C	4.9346	2.3029	0.00072581	3.1392
1-Palmitoylglycerol	211.672	1040.94	C	4.9177	2.298	0.0043161	2.3649
11-Oxoetiocholanolone	0.544613	2.6724	C	4.907	2.2948	0.0015704	2.804
Stachydrine	0.544613	2.6724	C	4.907	2.2948	0.0015704	2.804
Corticosterone	0.0632644	0.30999	C	4.8999	2.2928	0.008397	2.0759
Tricin 5-O-hexoside	0.690126	3.37635	C	4.8924	2.2905	6.4678e-05	4.1892
2-hydroxy-6-[(8Z,11Z)-pentadeca-8,11,14-trien-1-yl]benzoic acid	15.013	73.4256	C	4.8908	2.2901	0.0017189	2.7648
Isoliquiritin	0.510255	2.46189	C	4.8248	2.2705	0.00064407	3.1911
(9cis)-Retinal	0.303205	1.45683	C	4.8048	2.2645	0.0038971	2.4093
Andrographolide	0.209486	1.00654	C	4.8048	2.2645	0.01002	1.9991
N6-Acetyl-L-lysine	3.20508	15.3712	C	4.7959	2.2618	0.00011266	3.9482
5-fluoro AB-PINACA N-(4-hydroxypentyl) metabolite	0.107666	0.515792	C	4.7907	2.2602	0.00089697	3.0472
Esculin	0.328525	1.57081	C	4.7814	2.2574	0.00058444	3.2333
Bevirimat	0.259508	1.23399	C	4.7551	2.2495	0.013516	1.8692
Monolaurin	1.7227	8.1397	C	4.725	2.2403	0.00021223	3.6732
Citrinin	0.614859	2.89975	C	4.7161	2.2376	0.000136	3.8665
N1-[1-(2,4-dimethylphenyl)ethyl]-2,2-dimethylpropanamide	0.416496	1.96094	C	4.7082	2.2352	0.00017897	3.7472
Methioninesulfoxide	1.17228	5.51527	C	4.7047	2.2341	6.393e-05	4.1943
Agmatine	4.37682	20.5884	C	4.704	2.2339	0.0013554	2.8679
2-(2-oxo-2-{[2-(2-oxo-1-imidazolidinyl)ethyl]amino}ethoxy)acetic acid	0.291707	1.3648	C	4.6787	2.2261	0.0054969	2.2599
2-Amino-1,3,4-octadecanetriol	11.1888	52.2236	C	4.6675	2.2226	0.00028383	3.5469
Protocatechuic acid	68.9781	321.59	C	4.6622	2.221	0.00016414	3.7848
Sinapaldehyde glucoside	0.905646	4.21441	C	4.6535	2.2183	6.4613e-05	4.1897
(2E)-4-Hydroxy-3,7-dimethyl-2,6-octadien-1-yl beta-D-glucopyranoside	3.21549	14.9597	C	4.6524	2.218	0.00037356	3.4276
Capric acid	2.1688	10.0282	C	4.6239	2.2091	0.0011202	2.9507
3-hydroxy-1,5-diphenylpentan-1-one	3.03529	13.8656	C	4.5681	2.1916	4.3087e-05	4.3657
Cinnamic acid	13.1408	59.8396	C	4.5537	2.187	4.0413e-05	4.3935
D-(+)-Pipecolinic acid	93.6052	421.816	C	4.5063	2.172	0.00033708	3.4723
Pipecolic acid	93.6052	421.816	C	4.5063	2.172	0.00033708	3.4723
LSD-d3	0.183077	0.819668	C	4.4772	2.1626	0.0016968	2.7704
Pyridoxal 5'-phosphate	1.50923	6.62419	C	4.3891	2.1339	0.00016964	3.7705
1-Naphthol	2.3143	10.0686	C	4.3506	2.1212	0.001233	2.909
Sphingosine (d18:1)	0.194906	0.846258	C	4.3419	2.1183	0.001481	2.8294
4'-Hydroxychalcone	0.99	4.27682	C	4.32	2.111	0.00043155	3.365
Neomangiferin	0.792686	3.41232	C	4.3048	2.1059	0.00030942	3.5094
Rosavin	0.528156	2.27018	C	4.2983	2.1038	0.00019202	3.7167
N'1-(4-chlorobenzoyl)-2-aminobenzene-1-carbohydrazide	0.106879	0.459131	C	4.2958	2.1029	0.0073739	2.1323
1-adamantyl(piperidino)methanone	0.0316332	0.135078	C	4.2701	2.0943	4.2685e-05	4.3697
2-(1-adamantyl)-1-morpholinoethan-1-one	1.19597	5.08791	C	4.2542	2.0889	0.00011255	3.9486
2-Amino-1,3-octadecanediol	1.49771	6.36854	C	4.2522	2.0882	0.0069968	2.1551
(-)-Norepinephrine N-hexoside	0.572028	2.42714	C	4.243	2.0851	0.013907	1.8568
pteroside A	0.10735	0.454965	C	4.2382	2.0834	0.042038	1.3764
Oleuropein	0.0161649	0.0683532	C	4.2285	2.0801	0.0010637	2.9732
Hastatoside	0.245212	1.03498	C	4.2207	2.0775	0.00033224	3.4786
Nodakenin	0.796026	3.32023	C	4.171	2.0604	0.016797	1.7748
H-HoArg-OH	0.526272	2.19409	C	4.1691	2.0597	9.4034e-06	5.0267
Lithosprmoside	0.104189	0.433418	C	4.1599	2.0566	0.00015267	3.8163
Gentisic acid	11.8021	49.0487	C	4.1559	2.0552	8.5948e-05	4.0658
(+)-Isolariciresinol	0.218292	0.905766	C	4.1493	2.0529	0.013893	1.8572
2-chloro-N-[4-(4-methylpiperazino)phenyl]benzamide	1.2296	5.0888	C	4.1386	2.0491	9.4407e-05	4.025
LPC 16:1-SN1	0.222219	0.919561	C	4.1381	2.049	0.0037794	2.4226
Cocamidopropyl betaine	0.343181	1.41583	C	4.1256	2.0446	0.0012236	2.9124
Kynurenic acid	0.332621	1.37125	C	4.1226	2.0435	1.5342e-05	4.8141
β-D-Fructose 6-phosphate	46.4426	191.347	C	4.1201	2.0427	1.3942e-05	4.8557
Syringic acid	2.34207	9.62657	C	4.1103	2.0392	4.4753e-05	4.3492
FMK	0.253609	1.04084	C	4.1041	2.0371	0.00046321	3.3342
N-Octyl-2-pyrrolidone	0.249699	1.0162	C	4.0697	2.0249	0.0061973	2.2078
Meperidine-d5	0.113912	0.463335	C	4.0675	2.0241	0.0070681	2.1507
Sugiol	4.24278	17.2351	C	4.0622	2.0223	0.0026475	2.5772
GMP	1.62753	6.60537	C	4.0585	2.021	0.00022865	3.6408
Methylophiopogonanone A	0.566464	2.29637	C	4.0539	2.0193	0.00052495	3.2799
1-[6-(benzyloxy)-3-(tert-butyl)-2-hydroxyphenyl]ethan-1-one	2.67989	10.8621	C	4.0532	2.0191	0.0040579	2.3917
Isopimpinellin	0.0164415	0.066249	C	4.0294	2.0106	0.0020545	2.6873
Cytosine	0.67599	2.71962	C	4.0232	2.0083	0.00026697	3.5735
Adenosine diphosphate (ADP)	6.85245	27.4984	C	4.0129	2.0047	0.0041593	2.381
2-Amino-1,3,4-tetradecanetriol	0.0334151	0.133747	C	4.0026	2.0009	0.0019735	2.7048
Methyl syringate	175.07	698.622	C	3.9905	1.9966	0.00018112	3.742
DL-Arginine	166.538	662.488	C	3.978	1.992	0.00070346	3.1528
6,7,8-trimethoxy-2-(2-phenoxy-3-pyridyl)-4H-3,1-benzoxazin-4-one	0.127246	0.505678	C	3.974	1.9906	0.00056798	3.2457
N-[1-(4-methoxy-2-oxo-2H-pyran-6-yl)-2-methylbutyl]acetamide	0.00725799	0.0288332	C	3.9726	1.9901	0.015547	1.8083
Benzyl 6-O-beta-D-glucopyranosyl-beta-D-glucopyranoside	3.31995	13.1678	C	3.9663	1.9878	0.00013465	3.8708
Talatisamine	0.0329061	0.130113	C	3.9541	1.9833	0.0001003	3.9987
2-(methylthio)nicotinamide	0.0980331	0.38593	C	3.9367	1.977	0.0045787	2.3393
Sennoside C	0.314981	1.23689	C	3.9269	1.9734	0.00042238	3.3743
2-{1-[2-(1-benzothiophen-5-ylamino)-2-oxoethyl]cyclohexyl}acetic acid	45.0731	176.167	C	3.9085	1.9666	0.00038398	3.4157
2-Methylpentanedioic acid	32.054	125.272	C	3.9081	1.9665	0.004483	2.3484
Adenosine	80.5317	313.5	C	3.8929	1.9608	0.003489	2.4573
DL-Malic acid	697.039	2709.47	C	3.8871	1.9587	2.4563e-05	4.6097
3-Indoleacetonitrile	0.83869	3.23882	C	3.8618	1.9493	0.00014126	3.85
1,5,8-Trihydroxy-9-oxo-9H-xanthen-3-yl beta-D-glucopyranoside	2.54137	9.8089	C	3.8597	1.9485	0.00020387	3.6906
Sulforidazine	0.624213	2.39998	C	3.8448	1.9429	0.0012952	2.8877
(5S)-5-hydroxy-1,7-diphenylheptan-3-one	0.0972728	0.373762	C	3.8424	1.942	0.0010485	2.9795
Irisolidone 7-O-beta-d-glucoside	11.2506	43.1283	C	3.8334	1.9386	5.7931e-05	4.2371
Glucose 1-phosphate	8.21276	31.2034	C	3.7994	1.9258	1.8789e-05	4.7261
4-Acetylbutyric acid	0.975894	3.6985	C	3.7899	1.9221	0.00032107	3.4934
Pterosin B	0.289684	1.09711	C	3.7872	1.9211	0.00024613	3.6088
Guanine	38.1294	144.163	C	3.7809	1.9187	0.0087882	2.0561
Phenylacetaldehyde	0.716565	2.70119	C	3.7696	1.9144	0.00078594	3.1046
Baohuoside II	0.0284287	0.107144	C	3.7689	1.9141	0.0069941	2.1553
Chlorogenic acid methyl ester	0.100703	0.378409	C	3.7577	1.9098	0.019127	1.7183
Sodium Houttuyfonate	0.490413	1.82916	C	3.7298	1.8991	0.0010294	2.9874
Oenin chloride	0.0607391	0.226259	C	3.7251	1.8973	0.0010549	2.9768
1,2,3-cyclopropanetricarboxylic acid	58.6224	218.107	C	3.7205	1.8955	0.00027607	3.559
1-Monopalmitin	16.672	61.5486	C	3.6917	1.8843	0.011041	1.957
4-oxo-5-phenylpentanoic acid	2.74318	10.0739	C	3.6723	1.8767	0.0004523	3.3446
Euphorbia factor L3	0.0454984	0.167029	C	3.6711	1.8762	0.01258	1.9003
PG O-16:4_18:2	0.0127084	0.0466066	C	3.6674	1.8748	0.013948	1.8555
Trehalose 6-phosphate	2.57012	9.39267	C	3.6546	1.8697	5.2153e-07	6.2827
Deoxycholic acid	0.0131246	0.0478435	C	3.6453	1.866	0.043883	1.3577
Ornithine	76.001	276.641	C	3.64	1.8639	0.00055962	3.2521
Meperidine-d4	0.224872	0.810103	C	3.6025	1.849	0.028697	1.5422
Tetranor-12(S)-HETE	0.0958695	0.343884	C	3.587	1.8428	0.00061696	3.2097
Pelargonidin chloride	0.0996247	0.355841	C	3.5718	1.8367	0.000478	3.3206
Phellodensin F	0.239257	0.853176	C	3.5659	1.8343	0.022822	1.6416
Sweroside	8.8381	31.452	C	3.5587	1.8313	4.4069e-05	4.3559
Alisol B 23-acetate	0.0118037	0.0419955	C	3.5578	1.831	0.00092331	3.0347
Uridine 5'-monophosphate	1.52822	5.41617	C	3.5441	1.8254	2.2451e-06	5.6488
Methylmalonate	1.19663	4.20284	C	3.5122	1.8124	0.046272	1.3347
Furanodiene	2.19321	7.7025	C	3.512	1.8123	0.039486	1.4036
Shikonin	1.09587	3.84662	C	3.5101	1.8115	0.014194	1.8479
Coniferyl alcohol	2.10464	7.38088	C	3.507	1.8102	0.0073031	2.1365
Biliverdin	0.122388	0.428721	C	3.503	1.8086	0.0044216	2.3544
lupinine	2.34657	8.21631	C	3.5014	1.8079	0.0011648	2.9337
Cinobufagin	0.205185	0.716748	C	3.4932	1.8045	0.0067379	2.1715
Kinsenoside	3.19822	11.1701	C	3.4926	1.8043	0.0015247	2.8168
Methyl jasmonate	0.104271	0.362979	C	3.4811	1.7995	0.0048157	2.3173
TriacetonaMine	2.03409	7.0727	C	3.4771	1.7979	0.0010719	2.9698
3-[3-(beta-D-Glucopyranosyloxy)-2-methoxyphenyl]propanoic acid	0.135255	0.469977	C	3.4748	1.7969	0.041732	1.3795
Ptaquiloside	1.05381	3.64532	C	3.4592	1.7904	0.0025208	2.5985
Artesunate	0.518104	1.79013	C	3.4552	1.7888	0.0029828	2.5254
N-(9H-Purin-6-ylcarbamoyl)threonine	1.95483	6.75102	C	3.4535	1.7881	0.037498	1.426
1-Stearoylglycerol	11.6552	40.1658	C	3.4462	1.785	0.011706	1.9316
18-Nor-4,15-dihydroxyabieta-8,11,13-trien-7-one	0.105744	0.362976	C	3.4326	1.7793	0.001153	2.9382
Uridine monophosphate (UMP)	6.66505	22.8364	C	3.4263	1.7767	0.029545	1.5295
D-Mannose 6-phosphate	0.0619001	0.211052	C	3.4096	1.7696	7.6402e-06	5.1169
N-p-Coumaroylagmatine	0.0478052	0.161616	C	3.3807	1.7573	0.0004541	3.3428
Tropine	1.85759	6.26492	C	3.3726	1.7539	0.0014573	2.8364
FAHFA 16:1/18:3	0.00725449	0.024407	C	3.3644	1.7504	0.037357	1.4276
KQH	0.310289	1.04307	C	3.3616	1.7492	0.0030907	2.5099
(2E)-N-(4-acetamidobutyl)-3-(4-hydroxy-3-methoxyphenyl)prop-2-enamide	0.127503	0.427129	C	3.3499	1.7441	0.0069952	2.1552
NAD+	0.111597	0.372757	C	3.3402	1.7399	0.0045977	2.3375
Vanillin	5.04223	16.8222	C	3.3363	1.7382	0.0021724	2.6631
N-Acetyl-D-alloisoleucine	10.3887	34.4365	C	3.3148	1.7289	0.00064775	3.1886
Pantothenic acid	25.0678	82.985	C	3.3104	1.727	9.5543e-05	4.0198
Sibiricose A5	0.161287	0.531589	C	3.2959	1.7207	0.0086476	2.0631
Vitamin B2	0.0484353	0.159116	C	3.2851	1.7159	0.00038136	3.4187
Kojic acid	3.03195	9.94034	C	3.2785	1.713	1.7216e-05	4.7641
Myrtillin chloride	0.0321073	0.105218	C	3.2771	1.7124	0.00035053	3.4553
Estradiol benzoate	0.15458	0.505719	C	3.2716	1.71	3.6539e-05	4.4372
7-O-Ethylmorroniside	24.5502	80.2366	C	3.2683	1.7085	0.0019634	2.707
Isoguanosine	0.153342	0.496481	C	3.2377	1.695	0.0011187	2.9513
Flavokawain A	47.6077	153.935	C	3.2334	1.6931	0.0034372	2.4638
Biopterin	1.2896	4.16437	C	3.2292	1.6912	9.1146e-05	4.0403
Homoveratrumic acid	1.94527	6.27764	C	3.2271	1.6903	0.0013443	2.8715
Indole	127.618	410.706	C	3.2182	1.6863	0.00079553	3.0993
Indole-3-carboxylic acid	2.52731	8.09172	C	3.2017	1.6788	0.0015048	2.8225
C-pentosyl-luteolin-C-hexoside	0.0428096	0.137052	C	3.2014	1.6787	0.0067474	2.1709
4-Ethylbenzaldehyde	94.1226	300.991	C	3.1979	1.6771	0.00073334	3.1347
GDP-alpha-D-glucose	0.462654	1.47662	C	3.1916	1.6743	0.0037257	2.4288
p-Hydroxybenzaldehyde	3.15669	10.0726	C	3.1909	1.674	0.0037137	2.4302
Uridine 5'-diphosphate (UDP)	3.27634	10.4401	C	3.1865	1.672	0.00013193	3.8797
L-Tryptophan	241.284	768.727	C	3.186	1.6717	0.00058594	3.2321
N-[2-(6-amino-9H-purin-9-yl)ethyl]-N-(2-furylmethyl)amine	0.113083	0.35762	C	3.1625	1.661	1.4481e-05	4.8392
IAA-Asp	1.48594	4.69821	C	3.1618	1.6607	0.0010489	2.9792
Kinetin	0.234493	0.741091	C	3.1604	1.6601	0.003953	2.4031
2,4-Dimethylbenzaldehyde	4.72254	14.9174	C	3.1588	1.6594	0.0010119	2.9949
Flavin Adenine Dinucleotide	0.106269	0.335535	C	3.1574	1.6587	0.0015963	2.7969
Methyl 4-hydroxycinnamate	2.96173	9.3503	C	3.157	1.6586	3.6242e-05	4.4408
Rutarin	6.87542	21.6652	C	3.1511	1.6559	0.00025805	3.5883
trans-3-Indoleacrylic acid	722.048	2269.53	C	3.1432	1.6522	0.00073662	3.1328
Valerophenone	148.554	465.099	C	3.1308	1.6466	0.00023026	3.6378
Methionine	61.1204	191.277	C	3.1295	1.6459	0.00041976	3.377
Paederoside	0.416605	1.30213	C	3.1256	1.6441	0.00090982	3.041
L-Citrulline	5.81252	18.1182	C	3.1171	1.6402	0.0066803	2.1752
5-Aminopentanoate	1.74108	5.41532	C	3.1103	1.6371	3.2821e-05	4.4838
Secoisolariciresinol diglucoside	0.0636861	0.198081	C	3.1103	1.637	0.00072527	3.1395
WLH	0.643256	1.99117	C	3.0955	1.6302	0.0016226	2.7898
Methyl gallate	2.85838	8.79726	C	3.0777	1.6219	0.0028073	2.5517
Indole-3-acrylic acid	5.96005	18.3413	C	3.0774	1.6217	0.00072141	3.1418
Protosappanin B	0.0576803	0.17731	C	3.074	1.6201	0.0037634	2.4244
Senegenin	0.00724504	0.0222537	C	3.0716	1.619	0.00033364	3.4767
Narcissoside	0.0371328	0.113519	C	3.0571	1.6122	8.8231e-05	4.0544
Glucosamine	0.509139	1.55024	C	3.0448	1.6064	0.025182	1.5989
Polydatin	2.15818	6.56631	C	3.0425	1.6053	0.009115	2.0402
NAT13-331713_POS	0.240783	0.731529	C	3.0381	1.6032	0.0015461	2.8108
Citric acid	871.072	2643.26	C	3.0345	1.6015	0.00042791	3.3687
Sulfosalicylic acid	0.116956	0.354545	C	3.0314	1.6	0.00067339	3.1717
Roburic acid	0.00650319	0.0197099	C	3.0308	1.5997	0.0079724	2.0984
1-[4-hydroxy-3-(3-methylbut-2-en-1-yl)phenyl]ethan-1-one	37.1179	112.24	C	3.0239	1.5964	0.0011249	2.9489
Targinine	38.954	117.306	C	3.0114	1.5904	0.002599	2.5852
Dihydrozeatin	0.0691697	0.208227	C	3.0104	1.5899	0.0041861	2.3782
Quinoline	7.76413	23.3474	C	3.0071	1.5884	0.00038021	3.42
Threonyl carbamoyl adenosine	1.51386	4.53562	C	2.9961	1.5831	0.00041871	3.3781
Pyridoxal-5'-phosphate	0.89585	2.68116	C	2.9929	1.5815	0.00057908	3.2373
(2R,3S,4S,5R,6R)-2-(hydroxymethyl)-6-(propan-2-yloxy)oxane-3,4,5-triol	0.102971	0.307582	C	2.9871	1.5787	0.046281	1.3346
O-Feruloyl 4-hydroxylcoumarin	0.125502	0.374058	C	2.9805	1.5756	0.019099	1.719
ethyl 4-[2-(3,4,5-trimethoxybenzylidene)hydrazino]benzoate	0.204048	0.605798	C	2.9689	1.5699	0.0075643	2.1212
tetranor-12(R)-HETE	0.701602	2.07426	C	2.9565	1.5639	0.0037497	2.426
Diosbulbin B	0.717555	2.12083	C	2.9556	1.5635	0.0033165	2.4793
Cimifugin	0.0277531	0.0815878	C	2.9398	1.5557	0.0031165	2.5063
Cuminaldehyde	6.11487	17.9689	C	2.9386	1.5551	0.00019966	3.6997
Riboflavin-5'-monophosphate	0.562869	1.63472	C	2.9043	1.5382	0.038907	1.41
Dihydrothymine	1.81	5.24266	C	2.8965	1.5343	0.00020502	3.6882
1,7-bis(3,4-dihydroxyphenyl)heptan-3-one	4.04077	11.6073	C	2.8725	1.5223	0.0079969	2.0971
Tricin 4'-O-(beta-guaiacylglyceryl) ether	0.190926	0.54639	C	2.8618	1.5169	0.0098055	2.0085
LPE 18:0	0.0767622	0.219393	C	2.8581	1.515	0.03487	1.4575
Arbutin	3.37325	9.6298	C	2.8548	1.5134	0.00071652	3.1448
Cinnamaldehyde	14.1172	40.2624	C	2.852	1.512	0.00029705	3.5272
Acetophenone	11.426	32.4311	C	2.8384	1.5051	0.004767	2.3218
Ursolic acid	0.0357337	0.100908	C	2.8239	1.4977	0.00018714	3.7278
LPG 16:0	6.7149	18.8648	C	2.8094	1.4903	0.01485	1.8283
L(-)-Malic acid	2.85566	8.00822	C	2.8043	1.4877	0.026763	1.5725
D-(-)-Lyxose	0.576913	1.61672	C	2.8024	1.4866	0.00029441	3.531
Nepodin	0.649505	1.81871	C	2.8002	1.4855	0.04146	1.3824
Nicotinamide adenine dinucleotide (NAD+)	0.154432	0.430848	C	2.7899	1.4802	0.027528	1.5602
N3,N4-Dimethyl-L-arginine	47.3523	132.008	C	2.7878	1.4791	2.8533e-05	4.5447
Indole-3-Carboxaldehyde	0.617306	1.70565	C	2.7631	1.4663	0.02136	1.6704
Miltirone	0.115585	0.318521	C	2.7557	1.4624	0.0010424	2.982
Azetidine-2-carboxylic acid	1.95436	5.38063	C	2.7531	1.4611	0.0035731	2.447
(+)-Pinoresinol	0.0567336	0.155976	C	2.7493	1.459	0.015975	1.7965
L-Methionine Methyl Ester	0.826119	2.26821	C	2.7456	1.4571	0.0014506	2.8385
2-Hydroxy-1-(4-methoxyphenyl)propyl hexopyranoside	0.0437256	0.119772	C	2.7392	1.4537	0.0077166	2.1126
FNK	0.065874	0.180378	C	2.7382	1.4532	0.0031918	2.496
Geranylacetone	0.947976	2.58704	C	2.729	1.4484	0.030308	1.5184
Guanosine	23.9043	65.0951	C	2.7232	1.4453	0.0021808	2.6614
4-(4-methylphenyl)-2-phenyl-1,3-thiazole	0.437157	1.18852	C	2.7188	1.4429	0.00090476	3.0435
Levistilide A	2.15445	5.84565	C	2.7133	1.44	0.0021212	2.6734
cis-Aconitic acid	1.96396	5.31003	C	2.7037	1.435	0.037123	1.4304
Uridine 5'-Diphospho-N-Acetylgalactosamine	0.181111	0.488556	C	2.6976	1.4317	0.0044336	2.3532
1-Methyluric acid	0.240534	0.646948	C	2.6896	1.4274	0.0011271	2.948
2,2-dimethyl-6,7-di[(4-nitrobenzyl)oxy]chroman-4-one	0.0748479	0.20105	C	2.6861	1.4255	0.004145	2.3825
Progesterone	0.792875	2.1294	C	2.6857	1.4253	0.0032062	2.494
Bruceine D	6.40474	17.079	C	2.6666	1.415	0.018115	1.742
Guanosine 5'-diphosphate	0.427296	1.13529	C	2.6569	1.4098	0.003921	2.4066
6-Phosphogluconic acid	0.164321	0.433516	C	2.6382	1.3996	0.00039971	3.3983
Cytidine-5'-monophosphate	0.60004	1.57111	C	2.6183	1.3887	0.0017151	2.7657
4-{3-[(3,4-dihydroxyphenyl)methyl]-2-methylbutyl}benzene-1,2-diol	0.594413	1.55466	C	2.6154	1.3871	0.041861	1.3782
D-Glucuronic acid	0.158102	0.410813	C	2.5984	1.3776	0.0012609	2.8993
Isocitric acid	975.435	2515.12	C	2.5785	1.3665	0.0010961	2.9601
SM 8:1;2O/32:0	0.638279	1.64366	C	2.5751	1.3647	0.0015198	2.8182
SM 8:1;2O/33:0	0.281172	0.724058	C	2.5751	1.3647	0.0015198	2.8182
SM 8:1;2O/34:1	1.36817	3.52324	C	2.5751	1.3647	0.0015198	2.8182
Scutellarin	0.0292246	0.0750437	C	2.5678	1.3605	0.0075902	2.1197
Coumalic acid	2.50092	6.41285	C	2.5642	1.3585	0.00074445	3.1282
3-Hydroxyhippuric Acid	0.171875	0.43884	C	2.5533	1.3523	0.00055589	3.255
3-Furoic acid	163.03	416.174	C	2.5528	1.3521	0.0022203	2.6536
Methylenesuccinic acid	163.03	416.174	C	2.5528	1.3521	0.0022203	2.6536
DL-Methionine	2.36741	6.04129	C	2.5519	1.3515	0.00033933	3.4694
2-Anisic acid	4.52952	11.4269	C	2.5228	1.335	0.013151	1.881
2-(1H-indol-3-yl)-3-[4-(trifluoromethyl)phenyl]acrylonitrile	1.27034	3.19949	C	2.5186	1.3326	0.0082218	2.085
2'-O-methyladenosine	0.556086	1.39765	C	2.5134	1.3296	0.0018467	2.7336
4-Methoxybenzaldehyde	8.16148	20.4339	C	2.5037	1.3241	0.00020983	3.6781
Ligustilide	86.9721	216.743	C	2.4921	1.3174	0.0023634	2.6265
DL-α-Methoxyphenylacetic acid	1.10907	2.75966	C	2.4883	1.3151	2.1522e-05	4.6671
Norisoboldine	0.0415455	0.103189	C	2.4838	1.3125	0.030099	1.5215
N alpha-Acetyl-L-Arginine	0.120544	0.298971	C	2.4802	1.3104	0.00095018	3.0222
Succinic anhydride	0.689483	1.7091	C	2.4788	1.3096	0.00027809	3.5558
Catalpol	1.2858	3.18497	C	2.477	1.3086	0.0014911	2.8265
(5E)-7-methylidene-10-oxo-4-(propan-2-yl)undec-5-enoic acid	2.01085	4.96469	C	2.469	1.3039	0.003175	2.4983
SQH	2.29475	5.652	C	2.463	1.3004	0.0086346	2.0638
Azelaic acid	3.25735	8.00298	C	2.4569	1.2968	0.0053726	2.2698
Tanshinone IIA	0.0723907	0.177808	C	2.4562	1.2964	0.020473	1.6888
Hexadecanamide	271.949	667.092	C	2.453	1.2945	0.0072947	2.137
N-Phenylacetylglycine	0.458303	1.12373	C	2.4519	1.2939	0.0043998	2.3566
6?-Hydroxytestosterone	0.306384	0.751205	C	2.4518	1.2939	0.0012108	2.9169
4-Methyl-5-thiazoleethanol	0.0566681	0.138905	C	2.4512	1.2935	0.0023866	2.6222
D-(+)-Camphor	3.13633	7.65679	C	2.4413	1.2877	0.00083317	3.0793
Ethyl paraben	2.33295	5.62974	C	2.4131	1.2709	0.012201	1.9136
N6-Succinyl Adenosine	67.277	162.328	C	2.4128	1.2707	6.0821e-05	4.2159
VMH	0.050177	0.120993	C	2.4113	1.2698	0.0011431	2.9419
Nobiletin	0.0389602	0.0930484	C	2.3883	1.256	0.0093297	2.0301
LPC 20:4	0.0143336	0.0341891	C	2.3852	1.2541	0.0016906	2.772
Υ-Glutamylcysteine	0.433014	1.02918	C	2.3768	1.249	0.00085818	3.0664
3-Methyladipic acid	0.793248	1.88374	C	2.3747	1.2478	3.481e-05	4.4583
5-methoxyflavone	0.0515166	0.122265	C	2.3733	1.2469	0.0039883	2.3992
Testosterone	0.595263	1.40298	C	2.3569	1.2369	0.03359	1.4738
L-Phenylalanine	245.496	577.387	C	2.3519	1.2338	0.0017451	2.7582
2-oxo-2H-chromene-3-carboxylic acid	9.43482	22.1835	C	2.3512	1.2334	0.0035371	2.4514
Camelliaside A	0.0475903	0.111693	C	2.347	1.2308	0.00060459	3.2185
Retrochalcone	0.136775	0.320709	C	2.3448	1.2295	0.0082999	2.0809
Quercetin 3-alpha-L-arabinofuranoside (Avicularin)	1.52993	3.58	C	2.34	1.2265	0.00083375	3.079
Orotidine	5.86127	13.6384	C	2.3269	1.2184	0.018225	1.7393
5-Acetylsalicylic acid	1.34603	3.13173	C	2.3266	1.2182	0.0031861	2.4967
Isomucronulatol	1.59955	3.70004	C	2.3132	1.2099	0.0072224	2.1413
Ferulaldehyde	3.71719	8.58426	C	2.3093	1.2075	0.0003793	3.421
(2R)-2-[(2R,5S)-5-[(2S)-2-hydroxybutyl]oxolan-2-yl]propanoic acid	0.836877	1.9275	C	2.3032	1.2036	0.0001049	3.9792
N-[3-(aminosulfonyl)phenyl]-2,3-dihydro-1,4-benzodioxine-2-carboxamide	11.1955	25.7471	C	2.2998	1.2015	0.0075243	2.1235
Verbenalin	2.7209	6.24804	C	2.2963	1.1993	0.00072472	3.1398
Chalcone	0.0345813	0.0794089	C	2.2963	1.1993	0.014566	1.8367
(-)-Caryophyllene oxide	5.03718	11.5572	C	2.2944	1.1981	0.0021879	2.66
12-epi Leukotriene B4	0.343404	0.78488	C	2.2856	1.1926	0.045226	1.3446
Acetylharpagide	0.340878	0.775898	C	2.2762	1.1866	0.00048107	3.3178
Estrone	0.135771	0.308369	C	2.2712	1.1835	0.0089107	2.0501
Prolylleucine	3.54619	8.03508	C	2.2658	1.18	0.0038977	2.4092
Kynurenic acid O-hexside	0.0499363	0.112955	C	2.262	1.1776	0.0097316	2.0118
Isorhamnetin	0.211092	0.477303	C	2.2611	1.177	0.0012081	2.9179
3-Methylhistidine	0.799127	1.80523	C	2.259	1.1757	7.8193e-05	4.1068
Valepotriate	0.0317039	0.0716	C	2.2584	1.1753	0.001389	2.8573
Embelin	0.236322	0.532456	C	2.2531	1.1719	0.043497	1.3615
N-Oleoyl dopamine	0.0649273	0.146165	C	2.2512	1.1707	0.0026358	2.5791
3-Methoxy prostaglandin F1α	0.126898	0.285321	C	2.2484	1.1689	0.043404	1.3625
Nicotinamide N-oxide	0.391723	0.880448	C	2.2476	1.1684	0.0020368	2.6911
Troxerutin	0.0544913	0.122021	C	2.2393	1.163	0.026424	1.578
Sesamoside	0.044749	0.100053	C	2.2359	1.1608	0.0011324	2.946
15(R)-15-Methyl prostaglandin A2	0.41457	0.926433	C	2.2347	1.1601	0.0046997	2.3279
L-Homocarnosine	0.0734679	0.164072	C	2.2332	1.1591	0.00077126	3.1128
D-Glucose 6-phosphate	15.7885	34.9868	C	2.216	1.1479	0.0015317	2.8148
UDP-D-glucuronate	0.0240874	0.0533069	C	2.2131	1.146	0.045028	1.3465
Wogonin	0.145999	0.323049	C	2.2127	1.1458	0.0037874	2.4217
Sinapinic Acid	0.649736	1.43759	C	2.2126	1.1457	0.045813	1.339
Oleamide	1654.59	3652.98	C	2.2078	1.1426	0.0011426	2.9421
Cryptotanshinone	4.41728	9.7147	C	2.1992	1.137	0.0068681	2.1632
1,4-dihydro-1-Methyl-4-oxo-3-pyridinecarboxamide	2.66202	5.84037	C	2.194	1.1335	0.00064023	3.1937
4-Methoxycinnamaldehyde	14.1945	30.9539	C	2.1807	1.1248	0.0026046	2.5843
UDP-N-acetylglucosamine	8.90213	19.3702	C	2.1759	1.1216	0.0015664	2.8051
9,17-Octadecadiene-12,14-diyne-1,11,16-triol	28.9506	62.8039	C	2.1693	1.1173	0.0092578	2.0335
5,8-dihydroxy-10-methyl-5,8,9,10-tetrahydro-2H-oxecin-2-one	4.91231	10.5516	C	2.148	1.103	0.015299	1.8154
Licoagroside D	0.546704	1.16928	C	2.1388	1.0968	0.0017209	2.7642
Arabidopyl ketoadipic acid	0.28554	0.605607	C	2.1209	1.0847	0.0065022	2.1869
Ketoisophorone	1.48349	3.14451	C	2.1197	1.0838	0.00026231	3.5812
5-Hydroxyindole-3-acetic acid	0.385132	0.814184	C	2.114	1.08	0.012568	1.9007
Lancerin	0.0492435	0.10392	C	2.1103	1.0775	0.0035415	2.4508
7-Methoxy-4-methylcoumarin	0.371674	0.780474	C	2.0999	1.0703	0.0020839	2.6811
Cyanidin 3-rutinoside	0.0428368	0.0890954	C	2.0799	1.0565	0.01787	1.7479
7-(2-Hydroxyethyl)theophyline	0.21942	0.456292	C	2.0795	1.0563	0.001674	2.7763
Phytocassane E	1.2722	2.62614	C	2.0642	1.0456	0.0014571	2.8365
Guanosine monophosphate (GMP)	4.79766	9.75812	C	2.0339	1.0243	0.018973	1.7219
Lysine butyrate	0.247544	0.502749	C	2.0309	1.0222	0.00033007	3.4814
N,N'-di[4-(2,6-dimethylmorpholino)phenyl]thiourea	0.0230327	0.0467365	C	2.0291	1.0209	0.00058046	3.2362
Galactose	3.01957	6.11944	C	2.0266	1.0191	0.00678	2.1688
Anise oil	0.458048	0.926529	C	2.0228	1.0163	0.0013877	2.8577
2-oxopiperidine-3-carbohydrazide	3.10306	6.26832	C	2.02	1.0144	0.036261	1.4406
Picrotoxinin	0.370272	0.747889	C	2.0198	1.0142	0.0063276	2.1988
Kavain	3.19955	6.45228	C	2.0166	1.0119	0.00028242	3.5491
Patchouli alcohol	3.5624	7.17684	C	2.0146	1.0105	0.0043408	2.3624
Dehydrodiisoeugenol	0.224847	0.452261	C	2.0114	1.0082	0.014599	1.8357
Milbemycin A3 oxime	0.0790501	0.158588	C	2.0062	1.0044	0.028492	1.5453
Narirutin	0.265556	0.531899	C	2.003	1.0021	0.016696	1.7774
Quinic acid	1.53796	3.07239	C	1.9977	0.99835	0.0014028	2.853
SM 8:1;2O/34:0	0.467592	0.932141	C	1.9935	0.9953	0.021222	1.6732
2-Hydroxybutyric acid	0.206038	0.410418	C	1.9919	0.99418	0.013863	1.8581
6-(3-hydroxybutan-2-yl)-5-(hydroxymethyl)-4-methoxy-2H-pyran-2-one	0.479936	0.950297	C	1.98	0.98554	0.023459	1.6297
2,6-Dihydroxypurine	1.06299	2.10239	C	1.9778	0.9839	0.0048614	2.3132
L-Hydroxyproline	14.5632	28.7986	C	1.9775	0.98367	0.01984	1.7024
Glutaric Acid	10.2028	20.15	C	1.9749	0.98181	0.010837	1.9651
Rutin	0.0574906	0.112823	C	1.9625	0.97267	0.0045745	2.3397
5-(6-hydroxy-6-methyloctyl)-2,5-dihydrofuran-2-one	3.64796	7.15037	C	1.9601	0.97093	0.0099164	2.0036
(6E)-7-(2H-1,3-benzodioxol-5-yl)-1-(piperidin-1-yl)hept-6-en-1-one	1.72237	3.36394	C	1.9531	0.96576	0.011626	1.9346
Curcumol	0.669879	1.30228	C	1.9441	0.95907	0.003268	2.4857
1-Linoleoyl-Rac-Glycerol	64.0629	124.442	C	1.9425	0.95791	0.0095436	2.0203
N-(4-chlorophenyl)-N'-(2-phenoxyphenyl)urea	3.24537	6.2869	C	1.9372	0.95397	0.0028662	2.5427
Praeruptorin A	2.67445	5.17281	C	1.9342	0.95171	0.029139	1.5355
SM 40:1;2O	0.0769128	0.147106	C	1.9126	0.93556	0.0037313	2.4281
Gastrodin	1.5388	2.91341	C	1.8933	0.92091	0.026085	1.5836
N-Acetylglucosamine	1.91476	3.58299	C	1.8712	0.904	0.0017954	2.7458
6-O-Isobutyryl-alpha-D-glucopyranosyl alpha-D-glucopyranoside	0.0443841	0.0823348	C	1.8551	0.89146	0.019369	1.7129
Shikimic Acid	0.651584	1.20752	C	1.8532	0.89002	0.0014633	2.8347
DHZROG	1.48696	2.75509	C	1.8528	0.88974	0.0019501	2.7099
PC 36:0	0.0511167	0.094386	C	1.8465	0.88478	0.01839	1.7354
SM 41:1;2O	0.0787915	0.145487	C	1.8465	0.88478	0.01839	1.7354
Oleanolic acid	1.08499	2.00179	C	1.845	0.88361	4.4345e-05	4.3532
Wulignan A1	1.13876	2.07195	C	1.8195	0.86352	0.04724	1.3257
N'-Formylkynurenine	0.350967	0.637951	C	1.8177	0.86211	7.6512e-05	4.1163
Artemisinin	0.298029	0.533975	C	1.7917	0.84132	0.018387	1.7355
Methional	0.255439	0.451998	C	1.7695	0.82334	0.0061102	2.2139
(2S)-Isoxanthohumol	0.378695	0.664624	C	1.755	0.8115	0.042149	1.3752
DL-Glutamine	113.316	198.408	C	1.7509	0.80812	0.011141	1.9531
L-Pyroglutamic acid	113.316	198.408	C	1.7509	0.80812	0.011141	1.9531
N,5-Bis(3-nitrophenyl)oxazol-2-amine	0.505135	0.883263	C	1.7486	0.80617	0.0042772	2.3688
4-Guanidinobutanoic acid	4.41701	7.68588	C	1.7401	0.79914	0.0078071	2.1075
L-Kynurenine	0.461854	0.796149	C	1.7238	0.7856	0.021517	1.6672
3-Indolepropionic acid	0.0684757	0.117976	C	1.7229	0.78483	0.0056795	2.2457
Υ-L-Glutamyl-L-glutamic acid	4.18655	7.14804	C	1.7074	0.77178	0.0095048	2.0221
4-Hydroxy-2,5-dimethyl-3(2H)furanone	5.99057	10.197	C	1.7022	0.76738	0.010337	1.9856
DL-Lysine	29.1277	49.5353	C	1.7006	0.76607	0.0032828	2.4837
4-(3,4-dihydro-2H-1,5-benzodioxepin-7-yl)-4-oxobutanoic acid	1.43716	2.42933	C	1.6904	0.75734	0.013706	1.8631
(±)15-HETE	0.323881	0.540218	C	1.668	0.73808	0.046539	1.3322
Pristimerin	1.05828	1.73454	C	1.639	0.71283	0.026428	1.5779
7-O-Methylmangiferin	0.0359611	0.0582989	C	1.6212	0.69703	0.011113	1.9542
D-Phenylalanine	64.037	103.599	C	1.6178	0.69404	0.004704	2.3275
m-Cresol	1.6401	2.6307	C	1.604	0.68166	0.012657	1.8977
1-(4-hydroxyphenyl)propane-1,2-diol	4.039	6.42789	C	1.5915	0.67035	0.0058639	2.2318
Lauric Acid	6.00494	9.52109	C	1.5855	0.66498	0.034236	1.4655
beta-Caryophyllene	3.55414	5.62344	C	1.5822	0.66195	0.0068088	2.1669
Colchicine	0.0398987	0.0631296	C	1.5822	0.66197	0.014843	1.8285
N6,N6,N6-Trimethyl-L-lysine	0.102541	0.161587	C	1.5758	0.65612	0.0058781	2.2308
Asp-Glu	4.15545	6.50718	C	1.5659	0.64703	0.0031324	2.5041
Efetaal	2.35755	3.68465	C	1.5629	0.64424	0.039825	1.3998
ENK	0.435332	0.675083	C	1.5507	0.63295	0.045882	1.3384
Heptamethoxyflavone	0.144466	0.223166	C	1.5448	0.62739	0.00081503	3.0888
5-Phenyl-N-(4-(trifluoromethyl)phenyl)oxazol-2-amine	110.516	168.93	C	1.5286	0.61217	0.0075025	2.1248
3-[1-(dimethylamino)-1H-pyrrol-2-yl]-2-(2-furylcarbonyl)acrylonitrile	0.39597	0.602927	C	1.5227	0.60659	0.032024	1.4945
Xanthopterin Hydrate	0.567664	0.862821	C	1.52	0.60403	0.026151	1.5825
L-Serine	9.45624	14.3409	C	1.5166	0.6008	0.020044	1.698
Coumarin	4.4899	6.72874	C	1.4986	0.58365	0.009472	2.0236
Morin Hydrate	0.0274072	0.0409824	C	1.4953	0.58045	0.0034594	2.461
4-methoxy-6-(prop-2-en-1-yl)-2H-1,3-benzodioxole	2.55766	3.79592	C	1.4841	0.56962	0.013089	1.8831
Heteroclitin D	0.109898	0.161938	C	1.4735	0.55927	0.010143	1.9938
L-Tyrosine	78.8821	115.669	C	1.4664	0.55223	0.032585	1.487
Methyl 4-hydroxy-3-methoxycinnamate	64.0287	91.995	C	1.4368	0.52284	0.0017691	2.7523
trans-Cinnamaldehyde	2.16145	3.09219	C	1.4306	0.51663	0.035177	1.4537
Threonine	31.3218	44.1725	C	1.4103	0.49598	0.013895	1.8571
3-N-butyl-4,5-dihydrophthalide	14.1664	19.6143	C	1.3846	0.46943	0.036544	1.4372
2-Hydroxycinnamic acid	179.298	243.873	C	1.3602	0.44377	0.011897	1.9246
7-Methylxanthine	5.53383	7.43704	C	1.3439	0.42645	0.0037069	2.431
6-Hydroxynicotinic acid	4.79953	6.39417	C	1.3322	0.41386	0.049798	1.3028
Raffinose	34.9342	46.2548	C	1.3241	0.40496	0.016732	1.7765
Androsin	2.42583	3.19943	C	1.3189	0.39934	0.027651	1.5583
Dihydrofolic acid	0.0510314	0.065002	C	1.2738	0.3491	0.020267	1.6932
Isovitexin	0.124437	0.157329	C	1.2643	0.33838	0.02287	1.6407
N1,N2-dicyclohexylethanedithioamide	6.48213	8.13501	C	1.255	0.32768	0.025775	1.5888
3-(3,4,5-trimethoxyphenyl)propanoic acid	2.41316	1.99774	B	0.82785	-0.27255	0.015866	1.7995
Muramic acid	1.50929	1.20713	B	0.7998	-0.32229	0.014137	1.8496
N-Isovaleroylglycine	1.03746	0.810419	B	0.78116	-0.35632	0.0076102	2.1186
Schizandrol B	3.80668	2.81848	B	0.7404	-0.43362	0.023163	1.6352
Methionine sulfoxide	2.24908	1.65338	B	0.73513	-0.44392	0.015026	1.8231
Maltotetraose	6.74415	4.90058	B	0.72664	-0.46068	0.020367	1.6911
Tiglic acid	12.1023	8.61921	B	0.71219	-0.48966	0.013522	1.869
4-acetyl-4-(ethoxycarbonyl)heptanedioic acid	23.3668	16.462	B	0.7045	-0.50532	0.035648	1.448
13,14-dihydro-15-keto-tetranor Prostaglandin E2	0.103813	0.0726483	B	0.6998	-0.51498	0.039519	1.4032
Citramalic acid	34.5099	23.6859	B	0.68635	-0.54298	0.0044245	2.3541
Loureirin A	9.22783	6.27863	B	0.6804	-0.55554	0.0046141	2.3359
Hypoxanthine-9-beta-D-Arabinofuranoside	1.31993	0.894615	B	0.67777	-0.56112	0.0071217	2.1474
Deoxycytidine	0.376288	0.2507	B	0.66624	-0.58588	0.018031	1.744
Tanshinone I	0.609883	0.401767	B	0.65876	-0.60217	0.0069463	2.1582
4-chloro-5-morpholino-2-quinoxalin-2-ylpyridazin-3(2H)-one	2.56219	1.68425	B	0.65735	-0.60527	0.00057379	3.2412
Pyrrole-2-carboxylic acid	10.1254	6.65223	B	0.65698	-0.60607	0.011027	1.9575
δ-Ribono-1,4-lactone	24.3103	15.6809	B	0.64503	-0.63256	0.003654	2.4372
L-Saccharopine	8.69545	5.57378	B	0.641	-0.6416	0.0059824	2.2231
Indole-3-pyruvate	1.98623	1.27251	B	0.64067	-0.64235	0.014361	1.8428
L-5-Hydroxytryptophan	1.98623	1.27251	B	0.64067	-0.64235	0.014361	1.8428
2-(acetylamino)-4-(methylthio)butanoic acid	4.97257	3.15386	B	0.63425	-0.65688	0.0036714	2.4352
2-{2-[(1-methyl-1H-pyrazol-5-yl)amino]-2-oxoethoxy}acetic acid	0.126331	0.0797106	B	0.63097	-0.66437	0.016997	1.7696
gamma-caprolactone	3.8018	2.39667	B	0.6304	-0.66565	0.0049481	2.3056
Thioctic acid	7.16376	4.5149	B	0.63024	-0.66602	0.0029084	2.5363
TMK	0.909261	0.572297	B	0.62941	-0.66793	0.0079085	2.1019
4-amino-2-(2,4-dimethoxyanilino)-5-pyrimidinecarbonitrile	0.185601	0.115036	B	0.6198	-0.69012	0.040898	1.3883
5'-Deoxy-5'-(Methylthio)Adenosine	1.14884	0.708002	B	0.61628	-0.69835	0.014511	1.8383
2-Phenylphenol	24.2504	14.9397	B	0.61606	-0.69886	0.0014777	2.8304
Sorbic acid	12.12	7.39053	B	0.60978	-0.71364	0.0056327	2.2493
1-Methylguanine	1.52234	0.924954	B	0.60759	-0.71884	0.040118	1.3967
Swainsonine	1.99347	1.20992	B	0.60694	-0.72037	0.033971	1.4689
Thymol	5.43064	3.28523	B	0.60494	-0.72513	0.0017032	2.7687
3-Hydroxypicolinic acid	7.4405	4.39703	B	0.59096	-0.75887	0.036036	1.4433
1-(3-ethyl-2,4-dihydroxy-6-methoxyphenyl)butan-1-one	5.166	3.04449	B	0.58933	-0.76285	0.0084694	2.0721
4-Isopropylbenzoic acid	2.11494	1.23706	B	0.58491	-0.7737	0.00029707	3.5271
D-(-)-Fructose	105.151	61.3788	B	0.58372	-0.77665	0.0088895	2.0511
Catechol	8.59966	5.01344	B	0.58298	-0.77848	0.04502	1.3466
7-methylpyrimido[4,5-d]pyrimidin-4-amine	1.9706	1.14157	B	0.5793	-0.78761	0.0089697	2.0472
N-Acetyl-L-phenylalanine	9.16663	5.22325	B	0.56981	-0.81144	0.015003	1.8238
Dutasteride	1.05651	0.600425	B	0.56831	-0.81525	0.02361	1.6269
Phloretic acid	0.926654	0.516506	B	0.55739	-0.84325	0.01117	1.9519
Bergenin	12.4528	6.90504	B	0.5545	-0.85075	0.0045422	2.3427
Ophiopogonanone C	1.42394	0.780091	B	0.54784	-0.86818	0.030661	1.5134
Tectorigenin	0.222691	0.120265	B	0.54005	-0.88883	0.0014893	2.827
Astragalus polyphenols	0.485695	0.261925	B	0.53928	-0.8909	0.0036685	2.4355
O-p-coumaroyl-O-salicyloyl quinic acid	0.248607	0.133892	B	0.53857	-0.89279	0.032788	1.4843
Naringin Dihydrochalcone	2.26818	1.22145	B	0.53851	-0.89294	0.0094395	2.0251
4-Pyridoxate	2.33193	1.24758	B	0.535	-0.90239	0.022148	1.6547
Corylin	2.22908	1.19176	B	0.53464	-0.90335	0.012331	1.909
Proline	29.9976	16.0147	B	0.53386	-0.90545	0.01089	1.963
3-(3,4-dihydroxyphenyl)propanoic acid	7.65642	4.05878	B	0.53011	-0.91562	0.0088611	2.0525
6 β-Hydroxycortisol	1.34787	0.711534	B	0.52789	-0.92168	0.0014984	2.8244
4-Acetamidobutyric Acid	12.2098	6.40502	B	0.52458	-0.93076	0.00068641	3.1634
Butylparaben	2.85419	1.48626	B	0.52073	-0.94139	0.036572	1.4369
Erythronolactone	168.131	87.2844	B	0.51915	-0.94579	0.0007124	3.1473
Perillic acid	2.35082	1.21809	B	0.51815	-0.94855	0.0038959	2.4094
(-)-N-[3',4'-Dihydroxy-(E)-cinnamoyl]-L-glutamic acid	0.920713	0.476489	B	0.51752	-0.95031	0.010196	1.9916
4-Hydroxymephenytoin	1.25415	0.641901	B	0.51182	-0.96629	0.029847	1.5251
β-D-Glucopyranuronic acid	218.47	110.837	B	0.50733	-0.979	0.00081989	3.0862
S-Adenosylmethionine	4.23519	2.12086	B	0.50077	-0.99778	0.019382	1.7126
PLH	0.59783	0.299244	B	0.50055	-0.99841	0.0021097	2.6758
Porphobilinogen	4.60676	2.29809	B	0.49885	-1.0033	0.00019519	3.7095
N-Acetyldopamine	1.98743	0.989666	B	0.49796	-1.0059	0.0069188	2.16
N-Acetyl-Asp-Glu	0.0856116	0.0425607	B	0.49714	-1.0083	0.030708	1.5127
Methyl hexadecanoate	1.64495	0.81227	B	0.4938	-1.018	0.00082753	3.0822
Syringetin	0.158657	0.0780239	B	0.49178	-1.0239	0.024393	1.6127
Serotonin	0.110006	0.0537271	B	0.4884	-1.0339	0.02041	1.6901
Salicylic acid O-glucoside	2.27476	1.10743	B	0.48683	-1.0385	0.0023599	2.6271
α-Aspartylphenylalanine	5.75621	2.78873	B	0.48447	-1.0455	0.011797	1.9282
4-Hydroxyisoleucine	1.43589	0.693803	B	0.48319	-1.0493	0.0011885	2.925
D-Ribulose 5-phosphate	25.7675	12.1912	B	0.47312	-1.0797	0.047078	1.3272
Uridine	34.9474	16.422	B	0.46991	-1.0896	0.0033575	2.474
6-methyl-7-nitro-2,3-dihydro-1,4-benzodioxine	2.4661	1.1572	B	0.46924	-1.0916	0.0017534	2.7561
1-(2-furyl)pentane-1,4-dione	0.288203	0.135226	B	0.4692	-1.0917	0.0079696	2.0986
Ethyl gallate	3.94376	1.83998	B	0.46655	-1.0999	0.0090712	2.0423
3,4,5-trihydroxycyclohex-1-ene-1-carboxylic acid	3.28592	1.52468	B	0.464	-1.1078	0.00038763	3.4116
Thiamine pyrophosphate hydrochloride	0.946341	0.426625	B	0.45082	-1.1494	0.017563	1.7554
18-β-Glycyrrhetinic acid	0.0848132	0.0381913	B	0.4503	-1.151	0.012895	1.8896
Alanyltyrosine	2.77478	1.24676	B	0.44932	-1.1542	0.0063873	2.1947
3,8,9-trihydroxy-10-propyl-3,4,5,8,9,10-hexahydro-2H-oxecin-2-one	10.8646	4.87409	B	0.44862	-1.1564	6.073e-05	4.2166
Sebacic acid	1.94531	0.870392	B	0.44743	-1.1603	0.02656	1.5758
7-Aminoflunitrazepam-d7	0.219515	0.0976551	B	0.44487	-1.1686	0.04082	1.3891
Schizandrol A	0.276521	0.12205	B	0.44138	-1.1799	0.0017473	2.7576
N-Acetylaspartate	0.984256	0.425486	B	0.43229	-1.2099	8.0826e-05	4.0924
N'1-(6-methylpyridazin-3-yl)-4-chlorobenzene-1-carbohydrazide	0.60221	0.259386	B	0.43072	-1.2152	0.00014058	3.8521
Trioxsalen	36.5421	15.6379	B	0.42794	-1.2245	0.00021702	3.6635
Genipin	1.42891	0.60813	B	0.42559	-1.2325	0.00086131	3.0648
L-Threonic acid	38.4676	16.3496	B	0.42502	-1.2344	1.7655e-05	4.7531
5-O-p-Coumaroyl shikimic acid	1.97992	0.841043	B	0.42479	-1.2352	0.042933	1.3672
Gamma-Linolenic Acid	1.72528	0.726259	B	0.42095	-1.2483	0.023351	1.6317
2-Isopropylmalic acid	163.637	68.7074	B	0.41988	-1.252	0.0010965	2.96
Limonin	4.95339	2.06231	B	0.41634	-1.2642	0.0010974	2.9596
4-Pyridoxic acid	2.23881	0.931756	B	0.41618	-1.2647	0.0028709	2.542
L-(+)-Citrulline	2.94313	1.22328	B	0.41564	-1.2666	0.0062347	2.2052
gamma-Glutamylglutamine	3.45535	1.42637	B	0.4128	-1.2765	0.0014935	2.8258
3-hydroxy-3,4-bis[(4-hydroxy-3-methoxyphenyl)methyl]oxolan-2-one	3.24848	1.33372	B	0.41057	-1.2843	0.0033342	2.477
gamma-Glutamate-Cysteine	5.69297	2.33622	B	0.41037	-1.285	0.00049329	3.3069
Palmaturbine	0.0809461	0.033153	B	0.40957	-1.2878	0.006964	2.1571
delta-Tridecalactone	0.223915	0.0912686	B	0.4076	-1.2948	0.012069	1.9183
16(R)-HETE	2.0897	0.847973	B	0.40579	-1.3012	0.0083465	2.0785
Dehydropachymic Acid	0.0588035	0.0236639	B	0.40242	-1.3132	0.0035268	2.4526
N-Stearoyl taurine	0.568209	0.226185	B	0.39807	-1.3289	0.006001	2.2218
Homovanillic acid	5.91702	2.34992	B	0.39715	-1.3323	0.00018703	3.7281
Demethoxycurcumin	3.64166	1.42835	B	0.39223	-1.3502	0.0019486	2.7103
Octyl hydrogen phthalate	14.0945	5.50478	B	0.39056	-1.3564	0.00039241	3.4063
3-methyl-5-oxo-5-(4-toluidino)pentanoic acid	98.6123	38.4757	B	0.39017	-1.3578	0.0014025	2.8531
Bufotaline	0.07744	0.0296985	B	0.3835	-1.3827	0.014964	1.825
Gluconolactone	0.380744	0.144681	B	0.38	-1.3959	0.020872	1.6804
Indole-3-acetic acid	0.1335	0.0504075	B	0.37758	-1.4051	1.8488e-05	4.7331
Maltopentaose	0.793551	0.29879	B	0.37652	-1.4092	0.0067209	2.1726
L-(+)-Tartaric acid	2.25043	0.844142	B	0.3751	-1.4146	0.012886	1.8899
Corchorifatty acid F	23.3893	8.75303	B	0.37423	-1.418	0.0065357	2.1847
2-C-methyl D-erythritol 4-phosphate	119.161	44.4674	B	0.37317	-1.4221	0.0025102	2.6003
Coixol	0.862559	0.320632	B	0.37172	-1.4277	0.040584	1.3916
N-Caffeoyl putrescine	0.226824	0.0840958	B	0.37075	-1.4315	0.0013149	2.8811
N-lactoyl-phenylalanine	0.925787	0.342868	B	0.37035	-1.433	0.01178	1.9288
D-(-)-Arabinose	877.739	323.613	B	0.36869	-1.4395	5.1071e-05	4.2918
Gluconic acid	877.739	323.613	B	0.36869	-1.4395	5.1071e-05	4.2918
S-ribosyl-L-homocysteine	0.733249	0.266332	B	0.36322	-1.4611	0.015039	1.8228
3-Dehydroshikimic acid	0.197063	0.0713746	B	0.36219	-1.4652	0.0025344	2.5961
ERH	0.263042	0.0948789	B	0.3607	-1.4711	0.0057116	2.2432
Phloretin	3.1096	1.11811	B	0.35957	-1.4757	0.021431	1.669
DLK	4.03713	1.43788	B	0.35616	-1.4894	0.0024248	2.6153
QQH	0.590301	0.208375	B	0.353	-1.5023	0.018859	1.7245
Cyclopentyl fentanyl-d5	0.11138	0.0390785	B	0.35086	-1.511	0.027802	1.5559
dG-C8-IQ	0.0834586	0.0292367	B	0.35031	-1.5133	0.012703	1.8961
Coumarin-3-carboxylic acid	0.231909	0.0809844	B	0.34921	-1.5178	0.0049035	2.3095
11-dehydro Thromboxane B2	0.904215	0.314139	B	0.34742	-1.5253	0.047262	1.3255
Galloylpaeoniflorin	0.480687	0.166827	B	0.34706	-1.5267	9.8259e-06	5.0076
4-Ethylphenol	2.04537	0.704508	B	0.34444	-1.5377	0.028588	1.5438
Fenvalerate	1.421	0.478327	B	0.33661	-1.5708	8.0551e-05	4.0939
7-Methylguanine	4.87217	1.6344	B	0.33546	-1.5758	0.00046784	3.3299
Palmitoylethanolamide	0.595577	0.198538	B	0.33335	-1.5849	0.00012775	3.8936
H-Gly-Pro-OH	1.91057	0.635873	B	0.33282	-1.5872	0.011382	1.9438
Ganoderiol A	0.0490923	0.0162157	B	0.33031	-1.5981	0.029249	1.5339
5-OxoETE	117.757	38.6798	B	0.32847	-1.6062	0.00058216	3.235
Radicinin	1.07964	0.353774	B	0.32768	-1.6097	0.0011057	2.9564
Gly-Tyr-Ala	0.338953	0.110794	B	0.32687	-1.6132	0.0011854	2.9261
1-Methyladenine	0.903052	0.293691	B	0.32522	-1.6205	0.0051613	2.2872
Tetracycline	0.282469	0.090459	B	0.32024	-1.6428	0.0030441	2.5165
(+/-)9,10-dihydroxy-12Z-octadecenoic acid	11.4331	3.6279	B	0.31732	-1.656	0.0029729	2.5268
Inosine	32.6683	10.3525	B	0.3169	-1.6579	0.0088774	2.0517
2-Hydroxymyristic acid	0.387946	0.122793	B	0.31652	-1.6596	0.017536	1.7561
Scopolamine	0.348407	0.10978	B	0.31509	-1.6662	0.0014839	2.8286
L-Threonine	0.217322	0.0684122	B	0.3148	-1.6675	0.00062407	3.2048
2-(1H-1,2,3-benzotriazol-1-yl)-N-(2,3-dihydro-1H-inden-2-yl)acetamide	0.977738	0.306335	B	0.31331	-1.6743	0.016026	1.7952
Tianshic acid	1.59706	0.49646	B	0.31086	-1.6857	0.0025687	2.5903
Oxidized glutathione	0.108994	0.0332192	B	0.30478	-1.7142	0.0016221	2.7899
Corynoline	0.445859	0.134465	B	0.30159	-1.7294	1.5486e-05	4.8101
Riboflavin	3.17191	0.953576	B	0.30063	-1.7339	0.0001312	3.8821
Bitertanol	1.70164	0.508741	B	0.29897	-1.7419	0.0025713	2.5898
Methyl linoleate	0.61221	0.182828	B	0.29864	-1.7435	0.03552	1.4495
5-Methyluridine	3.1732	0.944258	B	0.29757	-1.7487	0.00014075	3.8516
Kanamycin	2.52909	0.750604	B	0.29679	-1.7525	0.00040264	3.3951
4-(2,3-dihydro-1,4-benzodioxin-6-yl)butanoic acid	13.6534	4.0348	B	0.29552	-1.7587	4.1195e-05	4.3852
15-Deoxy-Δ12,14-prostaglandin A1	3.79287	1.11999	B	0.29529	-1.7598	0.0054659	2.2623
Periplogenin	0.466555	0.137664	B	0.29507	-1.7609	0.0028611	2.5435
Plumbagin	0.239558	0.0706464	B	0.2949	-1.7617	0.0028792	2.5407
3,4,5-Trimethoxycinnamic acid	27.932	8.12782	B	0.29099	-1.781	0.00035713	3.4472
Artemether	0.365389	0.105821	B	0.28961	-1.7878	0.036595	1.4366
SM 43:2;2O	0.437099	0.126524	B	0.28946	-1.7885	0.00813	2.0899
Selgin C-hexoside	0.401907	0.115992	B	0.28861	-1.7928	0.018064	1.7432
5-Sulfosalicylic acid	2.08918	0.595245	B	0.28492	-1.8114	0.00069973	3.1551
ALK	0.323652	0.0921924	B	0.28485	-1.8117	0.0025665	2.5907
N-[2-chloro-6-(trifluoromethoxy)phenyl]-2,2-dimethylpropanamide	4.39063	1.2478	B	0.2842	-1.815	0.0026226	2.5813
Casticin	0.373573	0.106052	B	0.28389	-1.8166	0.00088336	3.0539
N(6)-OH-Me-Adenosine	2.07626	0.587927	B	0.28317	-1.8203	7.7666e-05	4.1098
Hippuric Acid	0.34943	0.0988217	B	0.28281	-1.8221	0.0048563	2.3137
Germacrone	0.300496	0.084809	B	0.28223	-1.8251	0.018144	1.7413
Gambogenic acid	0.0297399	0.00837755	B	0.28169	-1.8278	0.0074618	2.1272
Dextromethorphan hydrobromide	0.187595	0.0526421	B	0.28062	-1.8333	0.0048968	2.3101
APK	0.126902	0.035456	B	0.2794	-1.8396	0.0056817	2.2455
Tyramine	17.0797	4.75979	B	0.27868	-1.8433	0.00059528	3.2253
Atractylenolide I	0.18424	0.0511511	B	0.27763	-1.8488	0.0044141	2.3552
3alpha-Dihydrocadambine	0.042908	0.0119084	B	0.27753	-1.8493	0.013598	1.8665
ethyl 4-({[(3-morpholinopropyl)amino]carbothioyl}amino)benzoate	0.507605	0.140153	B	0.27611	-1.8567	0.00083621	3.0777
Glycylproline	5.94541	1.63059	B	0.27426	-1.8664	0.0010042	2.9982
L-Homocitrulline	5.94541	1.63059	B	0.27426	-1.8664	0.0010042	2.9982
2'-O-Methylguanosine	1.43809	0.391876	B	0.2725	-1.8757	0.00012359	3.908
Isovaleric acid	1.47337	0.40015	B	0.27159	-1.8805	0.01036	1.9846
Jervine	0.204918	0.0556429	B	0.27154	-1.8808	0.037322	1.428
Quercetin 3-O-sophoroside	0.0886082	0.0240057	B	0.27092	-1.8841	0.0029288	2.5333
D-(-)-Quinic acid	86.8315	23.4534	B	0.2701	-1.8884	0.00063623	3.1964
Gentiopicrin	0.548737	0.146504	B	0.26698	-1.9052	0.0023576	2.6275
2-Hydroxy-1,4-naphthoquinone	1.76649	0.467892	B	0.26487	-1.9166	0.0012103	2.9171
EPK	1.2137	0.320984	B	0.26447	-1.9188	0.00019205	3.7166
13-HPODE	4.6482	1.22561	B	0.26367	-1.9232	0.00013321	3.8755
Phe-Phe	0.159029	0.0419199	B	0.2636	-1.9236	0.0028949	2.5384
Prostaglandin E1	2.4157	0.634902	B	0.26282	-1.9278	0.0048838	2.3112
N1-(5-methylisoxazol-3-yl)-2-morpholinoacetamide	3.13609	0.818808	B	0.26109	-1.9374	0.00022894	3.6403
Eupatilin	0.235584	0.0612305	B	0.25991	-1.9439	0.00072409	3.1402
2'-Deoxyadenosine	2.53018	0.656472	B	0.25946	-1.9464	0.010493	1.9791
Toddalolactone	0.340098	0.0880406	B	0.25887	-1.9497	0.00085692	3.0671
VNK	0.364283	0.0931705	B	0.25576	-1.9671	0.003204	2.4943
5-Ethyl-2'-deoxyuridine	2.40034	0.605289	B	0.25217	-1.9875	0.00079107	3.1018
(11E,15Z)-9,10,13-trihydroxyoctadeca-11,15-dienoic acid	9.79819	2.44828	B	0.24987	-2.0007	0.00064654	3.1894
N-(3-Indolylacetyl)-L-Alanine	0.395533	0.0984189	B	0.24883	-2.0068	0.00074448	3.1281
Anacardic Acid	0.232083	0.0577485	B	0.24883	-2.0068	0.0025746	2.5893
Pleuromutilin	0.556808	0.138437	B	0.24863	-2.0079	0.015562	1.8079
Lupulin A	0.122047	0.0302044	B	0.24748	-2.0146	0.012026	1.9199
5-Methyl-7-methoxyisoflavone	0.298664	0.0738991	B	0.24743	-2.0149	0.00037004	3.4318
Ascorbic acid	16.768	4.14837	B	0.2474	-2.0151	0.0023267	2.6333
(±)9(10)-DiHOME	4.02902	0.991703	B	0.24614	-2.0224	0.049328	1.3069
Adenine	43.3135	10.5355	B	0.24324	-2.0396	0.0015338	2.8142
Wikstromol	7.00385	1.70324	B	0.24319	-2.0399	0.0014961	2.825
Ganoderic acid A	1.06104	0.257721	B	0.24289	-2.0416	0.0025399	2.5952
Leukotriene B4 Ethanolamide	0.78233	0.188956	B	0.24153	-2.0497	0.00034268	3.4651
Paulownin	0.174238	0.0411994	B	0.23645	-2.0804	0.00099526	3.0021
2-Benzoxazolinone	0.739367	0.173038	B	0.23404	-2.0952	0.032928	1.4824
Malonic acid	0.493537	0.114512	B	0.23202	-2.1077	0.00014302	3.8446
Ala-Leu	4.29793	0.993788	B	0.23122	-2.1126	0.0011565	2.9368
Sedanolide	32.7866	7.55073	B	0.2303	-2.1184	0.00013708	3.863
Atractylenolide III	3.91853	0.898923	B	0.2294	-2.124	0.0016267	2.7887
FLK	4.0308	0.913218	B	0.22656	-2.142	0.00019612	3.7075
Ribulose-5-phosphate	3.69225	0.835103	B	0.22618	-2.1445	0.00048241	3.3166
9-Hydroxy-(10E,12Z,15Z)-Octadecatrienoic Acid	0.359695	0.0807852	B	0.22459	-2.1546	0.00068153	3.1665
2,2'-Cyclouridine	0.420391	0.0937544	B	0.22302	-2.1648	0.026246	1.5809
Eugenyl acetate	59.8704	13.3162	B	0.22242	-2.1687	0.0017622	2.7539
6,7-Dimethoxy-4-Methylcoumarin	13.4583	2.99176	B	0.2223	-2.1694	0.0037805	2.4225
Enoxolone	0.331501	0.0733534	B	0.22128	-2.1761	0.008386	2.0764
TLK	0.148749	0.0329079	B	0.22123	-2.1764	0.0012079	2.918
CAR 5:0	2.1596	0.472294	B	0.21869	-2.193	1.747e-05	4.7577
Loxoprofen	15.25	3.31793	B	0.21757	-2.2005	0.00098107	3.0083
Tanshinlactone	1.48736	0.310159	B	0.20853	-2.2617	0.0010736	2.9691
Arachidonic acid	2.65342	0.550871	B	0.20761	-2.2681	0.00069204	3.1599
2-[5-(2-hydroxypropyl)oxolan-2-yl]propanoic acid	2.62175	0.543801	B	0.20742	-2.2694	2.2851e-05	4.6411
Diaminopimelic acid	20.1137	4.1488	B	0.20627	-2.2774	1.2065e-06	5.9185
Quercetin	3.14492	0.644447	B	0.20492	-2.2869	1.3985e-05	4.8543
7-(3,4-dihydroxyphenyl)-5-hydroxy-1-(4-hydroxyphenyl)heptan-3-one	0.619519	0.12641	B	0.20405	-2.293	0.00018437	3.7343
N-{4-[(2R,3R)-3-(Hydroxymethyl)-5-oxo-2-morpholinyl]phenyl}acetamide	0.353431	0.0718042	B	0.20316	-2.2993	4.7963e-05	4.3191
Prostaglandin A3	3.7989	0.765613	B	0.20154	-2.3109	0.0042226	2.3744
Ala-Gln	2.26795	0.456947	B	0.20148	-2.3113	1.4598e-05	4.8357
N-Caffeoylagmatine	2.53354	0.508539	B	0.20072	-2.3167	0.0039796	2.4002
LPS 18:3	0.950716	0.187229	B	0.19693	-2.3442	0.008379	2.0768
Ne-(1-Carboxymethyl)-L-lysine	9.84141	1.89466	B	0.19252	-2.3769	0.00013695	3.8634
4-Hydroxytolbutamide	0.78208	0.148476	B	0.18985	-2.3971	0.0036866	2.4334
Prostaglandin A2	0.509138	0.0965159	B	0.18957	-2.3992	0.017837	1.7487
Columbin	0.550601	0.103039	B	0.18714	-2.4178	0.034918	1.4569
(12Z)-9,10,11-trihydroxyoctadec-12-enoic acid	28.3025	5.2345	B	0.18495	-2.4348	6.8534e-05	4.1641
3-(propan-2-yl)-octahydropyrrolo[1,2-a]pyrazine-1,4-dione	3.70907	0.67513	B	0.18202	-2.4578	0.00020726	3.6835
PC 19:0_19:0	1.35715	0.246072	B	0.18132	-2.4634	0.0013322	2.8754
SM 42:2;2O	1.05002	0.190385	B	0.18132	-2.4634	0.0013322	2.8754
Theophylline-7-acetic acid	0.178189	0.0322274	B	0.18086	-2.467	0.0010443	2.9812
2,4-dihydroxyheptadec-16-en-1-yl acetate	1.74623	0.315222	B	0.18052	-2.4698	0.0013917	2.8565
Acetylcysteine	1.00141	0.180648	B	0.18039	-2.4708	3.5179e-05	4.4537
trans-4-Phenyl-4-piperidinocyclohexanol	1.976	0.356238	B	0.18028	-2.4717	0.00015063	3.8221
2-[2-(5-bromo-2-pyridyl)diaz-1-enyl]-5-(diethylamino)phenol	0.334133	0.0602254	B	0.18024	-2.472	0.00020497	3.6883
Lithospermoside	0.172718	0.0309929	B	0.17944	-2.4784	5.5818e-05	4.2532
Roquefortine C	3.74366	0.670569	B	0.17912	-2.481	0.00089966	3.0459
Ala-Val	6.44812	1.14661	B	0.17782	-2.4915	8.8842e-05	4.0514
15-OxoEDE	3.41374	0.606239	B	0.17759	-2.4934	0.030675	1.5132
Carnosic acid	8.85073	1.56657	B	0.177	-2.4982	0.0030862	2.5106
Inosine-5'-monophosphate (IMP)	8.40287	1.47629	B	0.17569	-2.5089	0.0055447	2.2561
Pyridoxamine	0.950543	0.16266	B	0.17112	-2.5469	0.0015702	2.8041
Bicyclo prostaglandin E2	2.86707	0.487111	B	0.1699	-2.5573	0.0011512	2.9389
Curcurbitacin IIA	0.115858	0.0196585	B	0.16968	-2.5591	0.00038807	3.4111
Oridonin	5.18698	0.868926	B	0.16752	-2.5776	0.00031331	3.504
Thymine	4.43074	0.731263	B	0.16504	-2.5991	0.00031429	3.5027
Integrifoside A	0.744298	0.122812	B	0.165	-2.5994	0.00093434	3.0295
Corylifol A	0.36665	0.0601172	B	0.16396	-2.6086	0.0087546	2.0578
Nicotianamine	4.02139	0.653801	B	0.16258	-2.6208	0.00077436	3.1111
Methyl linolenate	0.643675	0.103965	B	0.16152	-2.6302	0.0075422	2.1225
Prostaglandin K2	6.24231	1.00821	B	0.16151	-2.6303	3.6512e-05	4.4376
(±)9-HpODE	8.65297	1.3876	B	0.16036	-2.6406	0.002954	2.5296
Ala-Ile	10.4607	1.66278	B	0.15895	-2.6533	8.1358e-05	4.0896
Deoxylimonin	1.45987	0.231616	B	0.15866	-2.656	0.0096824	2.014
4-{[2-(4-fluorophenyl)-2-oxoethyl]amino}-4-oxobutanoic acid	31.3648	4.92471	B	0.15701	-2.671	0.0026263	2.5807
beta,beta-Dimethylacrylalkannin	0.680398	0.106122	B	0.15597	-2.6807	0.00096831	3.014
Schisandrin A	1.45962	0.227599	B	0.15593	-2.681	0.038208	1.4178
YLK	0.501734	0.0762797	B	0.15203	-2.7176	9.377e-05	4.0279
Monoolein	16.7705	2.54933	B	0.15201	-2.7177	0.00012865	3.8906
N-[(Tert-butoxy)carbonyl]-L-tryptophan	0.571426	0.0862198	B	0.15089	-2.7285	0.0050639	2.2955
KNK	0.593699	0.0894053	B	0.15059	-2.7313	0.00096156	3.017
2-(Dimethylamino)Guanosine	5.55943	0.833657	B	0.14995	-2.7374	0.0013994	2.8541
Nystose	13.0765	1.93707	B	0.14813	-2.755	0.0016856	2.7732
Cys-Gly	2.13053	0.314582	B	0.14765	-2.7597	0.0047182	2.3262
P-Aminohippuric Acid	0.572037	0.0839006	B	0.14667	-2.7694	0.00053853	3.2688
DL-Carnitine	16.9533	2.42525	B	0.14306	-2.8054	0.00025425	3.5947
Aurantio-obtusin	0.37062	0.052771	B	0.14239	-2.8121	1.4918e-05	4.8263
N-Sinapoylputrescine	5.25346	0.738556	B	0.14058	-2.8305	0.00060576	3.2177
N-Feruloylagmatine	0.173285	0.0240642	B	0.13887	-2.8482	0.0039712	2.4011
ILK	0.251137	0.0344874	B	0.13733	-2.8643	0.00011724	3.9309
N-Acetyl-L-tyrosine	3.01977	0.410662	B	0.13599	-2.8784	0.0021501	2.6675
Alantolactone	0.581127	0.0790152	B	0.13597	-2.8787	0.00036605	3.4365
Vincamine	0.698281	0.0948979	B	0.1359	-2.8794	0.039047	1.4084
Stachyose	24.2895	3.26874	B	0.13457	-2.8935	0.0008754	3.0578
Ademetionine	0.536071	0.0718862	B	0.1341	-2.8986	0.0035901	2.4449
4-(3,4-dihydro-2H-1,5-benzodioxepin-7-ylamino)-4-oxobutanoic acid	6.54869	0.871766	B	0.13312	-2.9092	0.00013797	3.8602
Cucurbitacin E	5.7636	0.763858	B	0.13253	-2.9156	0.00092257	3.035
L-Alanyl-L-Lysine	2.88285	0.374467	B	0.12989	-2.9446	0.00042187	3.3748
Gly-Tyr	3.52895	0.458239	B	0.12985	-2.9451	0.00083067	3.0806
Prohydrojasmon	1.30094	0.168425	B	0.12946	-2.9494	0.014294	1.8448
Tyrosylalanine	4.28083	0.552251	B	0.12901	-2.9545	0.00073609	3.1331
Ala-trp	2.88021	0.36384	B	0.12632	-2.9848	0.012478	1.9038
PPK	1.04775	0.131427	B	0.12544	-2.995	0.046695	1.3307
2'-O-Methyluridine	3.98707	0.495498	B	0.12428	-3.0084	2.1499e-05	4.6676
trans-beta-Ionone	4.37926	0.543474	B	0.1241	-3.0104	0.0028148	2.5505
(+/-)9-HpODE	266.78	32.8638	B	0.12319	-3.0211	0.0094685	2.0237
O6-CM-dG	0.839406	0.102911	B	0.1226	-3.028	0.0014121	2.8501
Rebaudioside C	0.240996	0.0294692	B	0.12228	-3.0317	0.0061613	2.2103
Catharanthine hemitartrate	0.471022	0.0572062	B	0.12145	-3.0416	0.00073485	3.1338
Dulcitol	16.305	1.94483	B	0.11928	-3.0676	6.3091e-05	4.2
9-Oxo-ODE	18.154	2.13678	B	0.1177	-3.0868	0.018743	1.7272
DL-Norvaline	274.819	31.6486	B	0.11516	-3.1183	3.1082e-05	4.5075
N-Acetylphenylalanine	10.4717	1.20303	B	0.11488	-3.1217	5.4003e-05	4.2676
N-Acetyl-L-histidine	1.06392	0.121698	B	0.11439	-3.128	2.8124e-07	6.5509
Sorbitan monopalmitate	0.392824	0.0449171	B	0.11434	-3.1285	0.00033036	3.481
Lactobionic acid	23.4094	2.62558	B	0.11216	-3.1564	0.00029288	3.5333
2-[(3S)-1-(Cyclohexylmethyl)-3-pyrrolidinyl]-5-fluoro-1H-benzimidazole	1.27169	0.142057	B	0.11171	-3.1622	0.00072095	3.1421
8-Isoprostaglandin F1β	0.372784	0.0414402	B	0.11116	-3.1692	4.8585e-06	5.3135
Isosakuranetin	1.15673	0.124488	B	0.10762	-3.216	0.0065995	2.1805
Jasmone	2.85687	0.304339	B	0.10653	-3.2307	0.0024205	2.6161
3-benzyl-4-hydroxy-5-(4-hydroxyphenyl)-2,5-dihydrofuran-2-one	2.90642	0.309428	B	0.10646	-3.2316	8.8049e-05	4.0553
1-adamantyl(1,4-thiazinan-4-yl)methanone	35.4436	3.75928	B	0.10606	-3.237	0.00016078	3.7938
Tetranor-PGDM	1.36799	0.144456	B	0.1056	-3.2434	0.0030503	2.5157
N-Acetylputrescine	0.910134	0.0958912	B	0.10536	-3.2466	8.3403e-06	5.0788
Glycyl-L-leucine	16.0577	1.68126	B	0.1047	-3.2557	6.9104e-05	4.1605
N1-(2,3-dihydro-1,4-benzodioxin-6-yl)acetamide	0.802538	0.0833888	B	0.10391	-3.2666	3.091e-05	4.5099
N-α-L-Acetyl-arginine	12.6486	1.30552	B	0.10321	-3.2763	2.8026e-05	4.5524
5-Phenyl-2,4-pentadienoic acid	158.328	16.3107	B	0.10302	-3.279	0.00033654	3.473
Picropodophyllin	0.591083	0.0605758	B	0.10248	-3.2865	3.6984e-05	4.432
3-(4-nitrophenyl)[1,2,3]triazolo[1,5-a]quinazolin-5-amine	28.0822	2.83833	B	0.10107	-3.3065	7.4662e-06	5.1269
Phenethyl caffeate	28.0822	2.83833	B	0.10107	-3.3065	7.4662e-06	5.1269
4-morpholinobenzoic acid	1.6747	0.16865	B	0.1007	-3.3118	5.703e-06	5.2439
Acetyl-L-carnitine	11.6247	1.16523	B	0.10024	-3.3185	0.00012735	3.895
N2-Methylguanosine	2.39273	0.23823	B	0.099564	-3.3282	5.1083e-05	4.2917
Kaempferol-7-O-β-D-glucopyranoside	1.94045	0.192385	B	0.099144	-3.3343	4.5955e-05	4.3377
4-Methylphenol	2.25061	0.222868	B	0.099025	-3.3361	3.967e-05	4.4015
Indole-3-lactic acid	2.72821	0.269826	B	0.098902	-3.3379	0.00082173	3.0853
Saikosaponin E	0.849371	0.083814	B	0.098678	-3.3411	2.0894e-05	4.68
6-Hydroxycaproic acid	51.1064	5.0011	B	0.097857	-3.3532	1.092e-05	4.9618
4-[2-(2-oxo-1-imidazolidinyl)ethyl]-1lambda~6~,4-thiazinane-1,1-dione	4.30375	0.416049	B	0.096671	-3.3708	3.1617e-05	4.5001
L-cysteine	16.4788	1.57371	B	0.095499	-3.3884	7.9229e-05	4.1011
Abscisic Acid	1.42521	0.135526	B	0.095092	-3.3945	0.00041442	3.3826
2-(3,5-dimethyl-1H-pyrazol-4-yl)-5-methoxybenzoic acid	0.772321	0.0734136	B	0.095056	-3.3951	2.0211e-05	4.6944
Perillartine	0.634691	0.0602816	B	0.094978	-3.3963	0.0042555	2.3711
2-[(3S)-1-Benzyl-3-pyrrolidinyl]-1,3-benzothiazole	2.22045	0.210217	B	0.094673	-3.4009	3.0928e-05	4.5096
1-[(3,5-dimethylisoxazol-4-yl)sulfonyl]piperidine	5.43805	0.514379	B	0.094589	-3.4022	3.3063e-06	5.4807
2-Hydroxy-2-methylbutanoic acid	12.0504	1.13451	B	0.094148	-3.4089	0.00046877	3.329
6-oxo-6H-benzo[c]chromen-3-yl benzoate	32.5816	3.04601	B	0.093489	-3.4191	0.0019755	2.7043
Santacruzamate A	1.53046	0.141467	B	0.092434	-3.4354	1.0335e-05	4.9857
1,2-dihydroxyheptadec-16-yn-4-yl acetate	1.364	0.125566	B	0.092057	-3.4413	0.014215	1.8473
5-(tert-butyl)-2-methyl-N-(5-methyl-3-isoxazolyl)-3-furamide	2.80458	0.257358	B	0.091764	-3.4459	1.7762e-05	4.7505
Enrofloxacin	1.93787	0.177367	B	0.091527	-3.4497	8.1626e-05	4.0882
4-phenoxyphenyl 4-hydroxypiperidine-1-carboxylate	1.0548	0.0949104	B	0.089979	-3.4743	0.00010184	3.9921
4',7-Dimethoxyisoflavone	1.08617	0.0976687	B	0.08992	-3.4752	4.3073e-06	5.3658
Ingenol	1.00364	0.0888589	B	0.088537	-3.4976	0.00015496	3.8098
3-hydroxyquinuclidine-3-carbonitrile hydrochloride	1.69512	0.145208	B	0.085663	-3.5452	0.0012704	2.8961
N-Acetyl-L-glutamine	5.33504	0.449467	B	0.084248	-3.5692	5.9609e-05	4.2247
(S)-Zearalanone	1.11118	0.0931979	B	0.083873	-3.5757	0.0085226	2.0694
N-Acetyl-L-cysteine	5.64618	0.470561	B	0.083341	-3.5848	1.8614e-05	4.7302
Bergapten	1.25827	0.103404	B	0.082179	-3.6051	6.275e-06	5.2024
2-Methylbutyric acid	3.25062	0.266854	B	0.082093	-3.6066	2.5463e-05	4.5941
Dodecanedioic acid	0.817499	0.0663071	B	0.08111	-3.624	0.0015657	2.8053
Thymidine	4.57169	0.368358	B	0.080574	-3.6335	0.00010455	3.9807
N1-[4-(cyanomethyl)phenyl]-4-chlorobenzamide	1.51373	0.121869	B	0.08051	-3.6347	9.2612e-05	4.0333
N-Acetyl-DL-glutamic acid	20.1617	1.59364	B	0.079043	-3.6612	5.5372e-06	5.2567
Gamma-Glu-Leu	4.01367	0.31526	B	0.078547	-3.6703	3.901e-07	6.4088
N-acetylglycine	14.5994	1.14202	B	0.078224	-3.6763	6.9081e-07	6.1606
N-(2-Hydroxyethyl)iminodiacetic acid	1.37892	0.106955	B	0.077564	-3.6885	7.1444e-06	5.146
Vitamin C	13.0043	1.00735	B	0.077463	-3.6903	0.00034004	3.4685
Linoleic acid	0.386977	0.0299109	B	0.077294	-3.6935	0.0004541	3.3428
beta-Acetoxyisovalerylalkannin	3.40629	0.263261	B	0.077287	-3.6936	0.00032023	3.4945
Robinin	0.538161	0.0406343	B	0.075506	-3.7273	9.8113e-06	5.0083
5-(2,5-dihydroxyhexyl)oxolan-2-one	8.96037	0.670472	B	0.074826	-3.7403	0.0002782	3.5556
13,14-Dihydro prostaglandin E1	0.412892	0.0307349	B	0.074438	-3.7478	0.00035403	3.451
Desthiobiotin	3.17003	0.23564	B	0.074334	-3.7498	7.0689e-05	4.1506
Lithocholic acid	4.24336	0.314959	B	0.074224	-3.752	0.0010111	2.9952
N8-Acetylspermidine	1.22689	0.0908	B	0.074008	-3.7562	0.035589	1.4487
Betulonic acid	0.445965	0.0329998	B	0.073996	-3.7564	0.001944	2.7113
N2-Acetyl-L-ornithine	2.6443	0.189679	B	0.071731	-3.8013	0.0019206	2.7166
4-oxododecanedioic acid	2.87828	0.202675	B	0.070415	-3.828	0.00012291	3.9104
3-hydroxy-4-(3-hydroxyphenyl)-1,2-dihydroquinolin-2-one	81.3599	5.63766	B	0.069293	-3.8512	0.0012685	2.8967
1,7-bis(4-hydroxyphenyl)heptan-3-one	21.2435	1.45455	B	0.06847	-3.8684	4.4109e-05	4.3555
D-(-)-Mannitol	245.987	16.4741	B	0.066971	-3.9003	1.2843e-05	4.8913
Ethyl oleate	0.733544	0.0489391	B	0.066716	-3.9058	0.00012117	3.9166
Nardosinone	2.23724	0.145484	B	0.065028	-3.9428	0.00039419	3.4043
trans-zeatin 9-O-glucoside	1.15181	0.0745809	B	0.064751	-3.9489	3.6696e-05	4.4354
tZROG	0.725671	0.0466735	B	0.064318	-3.9586	9.2288e-05	4.0349
Tetrahydropiperine	2.66144	0.170767	B	0.064163	-3.9621	2.3563e-05	4.6278
Tetradecanedioic acid	0.855291	0.0546416	B	0.063887	-3.9683	0.0037255	2.4288
6-(Dimethylamino)purine	0.491385	0.0306949	B	0.062466	-4.0008	1.6688e-05	4.7776
Leucosceptoside A	1.58332	0.0969191	B	0.061213	-4.03	1.133e-06	5.9458
16,16-Dimethyl prostaglandin A2	3.57477	0.213506	B	0.059726	-4.0655	0.00025784	3.5886
Gly-Phe	6.54651	0.388593	B	0.059359	-4.0744	2.1698e-05	4.6636
17alpha-Hydroxyprogesterone	7.39756	0.429492	B	0.058059	-4.1063	0.0034475	2.4625
3-Hydroxykynurenine	0.543196	0.0312526	B	0.057535	-4.1194	4.1074e-05	4.3864
L-Alanyl-L-proline	18.0422	0.99795	B	0.055312	-4.1763	7.5389e-06	5.1227
2-{2-[4-(tert-butyl)phenyl]-4-hydroxy-1,3-thiazol-5-yl}acetic acid	1.54643	0.0850035	B	0.054968	-4.1853	1.6999e-06	5.7696
N-Acetylornithine	7.91754	0.43012	B	0.054325	-4.2022	4.6495e-06	5.3326
9-Oxo-10(E),12(E)-octadecadienoic acid	21.2634	1.14245	B	0.053729	-4.2182	0.00012197	3.9137
DL-Stachydrine	152.786	8.0275	B	0.052541	-4.2504	6.9697e-06	5.1568
2-Arachidonoyl glycerol	1.71798	0.0871333	B	0.050718	-4.3013	9.2049e-06	5.036
4-Hydroxy-2-Oxoglutaric Acid	0.738674	0.0364314	B	0.04932	-4.3417	0.00097477	3.0111
Angeloyl-(+)-gomisin K3	5.91194	0.273522	B	0.046266	-4.4339	0.0005865	3.2317
Xanthine	59.161	2.62494	B	0.044369	-4.4943	1.75e-05	4.757
Luteolin	13.4402	0.584911	B	0.043519	-4.5222	7.19e-05	4.1433
Dehydroeffusol	2.67874	0.111403	B	0.041588	-4.5877	1.8995e-05	4.7214
6-Sialyllactose	15.1755	0.625543	B	0.041221	-4.6005	1.5396e-05	4.8126
N-(Phenylacetyl)-L-phenylalanine	2.00772	0.0815654	B	0.040626	-4.6215	4.1631e-05	4.3806
Asp-phe	2.13294	0.0854208	B	0.040048	-4.6421	5.3806e-05	4.2692
Leucylproline	121.162	4.79669	B	0.039589	-4.6588	0.00012032	3.9197
(+/-)9(10)-EpOME	29.7966	1.17814	B	0.039539	-4.6606	5.5924e-05	4.2524
11-Deoxy prostaglandin F1α	12.1334	0.479708	B	0.039536	-4.6607	3.0019e-05	4.5226
1-methyl-N-(4-piperidinophenyl)-1H-imidazole-4-sulfonamide	8.34019	0.324025	B	0.038851	-4.6859	0.0030466	2.5162
N1-(1-benzyl-4-piperidyl)-4-chlorobenzene-1-sulfonamide	2.26848	0.0876283	B	0.038629	-4.6942	3.1798e-05	4.4976
AL 8810	1.64218	0.0627628	B	0.038219	-4.7096	5.1068e-05	4.2918
Bornyl acetate	1.42276	0.0540124	B	0.037963	-4.7193	0.0021359	2.6704
octadec-9-ynoic acid	139.389	5.24087	B	0.037599	-4.7332	0.0093998	2.0269
Dihydrojasmone	25.5805	0.958518	B	0.037471	-4.7381	0.006935	2.159
L-Cysteine-glutathione gisulfide	1.50956	0.0557028	B	0.0369	-4.7602	1.1299e-05	4.947
Alnustone	2.40001	0.0881322	B	0.036722	-4.7672	5.4885e-05	4.2605
Boc-beta-cyano-L-alanine	3.31318	0.121523	B	0.036679	-4.7689	0.00039754	3.4006
Pantetheine	1.26151	0.0458477	B	0.036343	-4.7822	4.8319e-06	5.3159
tert-Butyl N-[1-(aminocarbonyl)-3-methylbutyl]carbamate	30.916	1.11012	B	0.035908	-4.7996	1.2545e-05	4.9015
Poricoic acid B	0.586679	0.0208943	B	0.035615	-4.8114	0.00011622	3.9347
Hypoxanthine	209.175	7.41679	B	0.035457	-4.8178	4.808e-05	4.318
6-phenyl-3,4-dihydro-1H-2,5-benzoxazocin-1-one	2.75463	0.0972402	B	0.035301	-4.8242	0.00050402	3.2976
2'-Deoxyinosine	43.9672	1.53992	B	0.035024	-4.8355	1.0924e-06	5.9616
4-hydroxy-1-phenyl-1,2-dihydroquinolin-2-one	2.36367	0.0814943	B	0.034478	-4.8582	0.0004339	3.3626
Kirenol	4.34631	0.142981	B	0.032897	-4.9259	0.00018111	3.7421
2,6-Diaminooimelic Acid	9.58645	0.315264	B	0.032886	-4.9264	1.1279e-06	5.9477
4-(octyloxy)benzoic acid	2.5345	0.0812025	B	0.032039	-4.964	0.0001889	3.7238
N-(4-butyl-2-methylphenyl)-N'-[4-(4-methylpiperazino)phenyl]urea	8.33755	0.26603	B	0.031908	-4.97	3.2292e-06	5.4909
GLK	2.41074	0.0766191	B	0.031782	-4.9756	0.00011677	3.9327
2-{1-[2-(4-benzhydrylpiperazino)-2-oxoethyl]cyclopentyl}acetic acid	3.03152	0.0916683	B	0.030238	-5.0475	0.00023719	3.6249
N-Feruloyl putrescine	17.0024	0.505743	B	0.029745	-5.0712	2.6408e-05	4.5783
4-Hydroxypropranolol	4.98326	0.131559	B	0.0264	-5.2433	0.00014926	3.8261
N'-p-coumaroylspermine	2.83222	0.0738118	B	0.026061	-5.2619	4.8228e-05	4.3167
(5-L-Glutamyl)-L-amino acid	8.43059	0.217897	B	0.025846	-5.2739	1.7782e-05	4.75
Jasmonic acid	44.174	1.14	B	0.025807	-5.2761	1.626e-05	4.7889
Nicotinuric Acid	3.85463	0.0940482	B	0.024399	-5.357	2.3187e-06	5.6348
Uric acid	4.74986	0.115609	B	0.02434	-5.3606	2.67e-05	4.5735
N-p-Coumaroyl putrescine	2.63588	0.0624286	B	0.023684	-5.3999	4.5141e-06	5.3454
Valylproline	45.4328	1.05927	B	0.023315	-5.4226	0.00013808	3.8599
Phe-Pro	49.3922	1.10608	B	0.022394	-5.4808	0.00032963	3.482
Hydroxytyrosol	0.478529	0.0102093	B	0.021335	-5.5507	0.038975	1.4092
4-(4-hydroxy-3,5-dimethylphenyl)-2-methylphthalazin-1(2H)-one	35.6361	0.688409	B	0.019318	-5.6939	4.4746e-05	4.3492
Aleuritic acid	4.40991	0.0749693	B	0.017	-5.8783	2.3624e-05	4.6266
Maltitol	17.613	0.275487	B	0.015641	-5.9985	0.00011459	3.9408
11(Z),14(Z),17(Z)-Eicosatrienoic acid	1.02873	0.013927	B	0.013538	-6.2068	0.0024853	2.6046
Mevalonic acid	56.807	0.700227	B	0.012326	-6.3421	6.9362e-06	5.1589
INK	7.36645	0.0883839	B	0.011998	-6.381	4.1637e-06	5.3805
5α-Dihydrotestosterone	11.9544	0.141501	B	0.011837	-6.4006	0.0013528	2.8688
L-Leucyl-L-alanine Hydrate	4.65349	0.0545612	B	0.011725	-6.4143	1.6267e-07	6.7887
8-Chlro-1-tetrahydronorharmanone	11.8763	0.12935	B	0.010891	-6.5207	2.2938e-05	4.6394
Diethyl phosphate	7.45863	0.0789473	B	0.010585	-6.5619	4.1433e-07	6.3827
2,3-Dinor prostaglandin E1	43.9668	0.463864	B	0.01055	-6.5666	3.9923e-05	4.3988
RLK	7.88897	0.0701773	B	0.0088956	-6.8127	6.0597e-05	4.2175
9-HpOTrE	222.18	1.705	B	0.0076739	-7.0258	8.0085e-06	5.0964
