# Supplementary material for: Non-Targeted Metabolomics Analysis Reveals the Inhibition Mechanism of Ozone Treatment on Postharvest Blue Mold in Angelica sinensis
Source: Foods. 2026 Feb 1;15(3):493. doi: 10.3390/foods15030493 (PMC12897460; doi:10.3390/foods15030493)
Supplement: Supplementary file 1 [file foods-15-00493-s001.zip › Table S2.xlsx]

## Sheet: Table S2
	Total	Expected	Hits	Raw p	#NAME?	Holm adjust	FDR	Impact	Fold Enrichment	#NAME?	Description	compounds
ko01232	56	2.255	22	4.02E-17	37.753	6.63E-15	6.63E-15	0.41593	9.7563	16.396	Nucleotide metabolism	C00559 2'-Deoxyadenosine, C00147 Adenine, C00212 Adenosine, C00020 Adenosine 5'-monophosphate, C00008 Adenosine 5'-Diphosphate, C00262 Hypoxanthine, C05512 2'-Deoxyinosine, C00294 Inosine, C00130 Inosine-5'-monophosphate, C03794 Adenylosuccinic acid, C00385 Xanthine, C00242 Guanine, C00387 Guanosine, C00144 Guanosine monophosphate (GMP), C00035 Guanosine 5'-diphosphate, C00299 Uridine, C00105 Uri…
ko00230	85	3.4227	19	5.34E-10	21.351	8.75E-08	4.40E-08	0.31008	5.5512	9.2728	Purine metabolism	C00035 Guanosine 5'-diphosphate, C00385 Xanthine, C00575 Adenosine 3'5'-cyclic monophosphate, C00008 Adenosine 5'-Diphosphate, C00020 Adenosine 5'-monophosphate, C03794 Adenylosuccinic acid, C00130 Inosine-5'-monophosphate (IMP), C00212 Adenosine, C00559 2'-Deoxyadenosine, C05512 2'-Deoxyinosine, C00294 Inosine, C00147 Adenine, C00144 GMP, C00262 Hypoxanthine , C00242 Guanine, C00366 Uric acid, C…
ko01230	128	5.1542	21	2.42E-08	17.535	3.95E-06	1.33E-06	0.16556	4.0744	7.6153	Biosynthesis of amino acids	C05345 β-D-Fructose 6-phosphate, C00199 D-Ribulose 5-phosphate, C02504 2-Isopropylmalic acid, C00188 L-Threonine ，C00158 Citric acid, C00311 Isocitric acid, C00026 alpha-Ketoglutaric acid, C00437 N-Acetylornithine, C00077 L(+)-Ornithine, C00327 L-(+)-Citrulline, C03406 L-Argininosuccinate, C00062 L-arginine, C05382 s7p, C00279 D-Erythrose 4-phosphate, C00079 L-Phenylalanine , C03539 S-ribosyl-L-h…
ko01240	304	12.241	30	3.00E-06	12.716	0.00048634	0.00012384	0.095541	2.4507	5.5226	Biosynthesis of cofactors	C00026 alpha-Ketoglutaric acid, C00097 L-cysteine, C00279 D-Erythrose 4-phosphate, C00255 Riboflavin, C00199 D-Ribulose 5-phosphate, C00003 Nicotinamide adenine dinucleotide (NAD+), C00078 L-Tryptophan, C00864 D-Panthotenate, C00931 Porphobilinogen, C05345 β-D-Fructose 6-phosphate, C00275 D-Mannose 6-phosphate, C00167 UDP-D-glucuronate ,C00483 Tyramine, C01909 Desthiobiotin, C00130 Inosine-5'-mon…
ko00220	23	0.92614	7	2.18E-05	10.733	0.0035103	0.0007195	0.33333	7.5582	4.6615	Arginine biosynthesis	C00062 L-arginine , C00437 N-Acetylornithine, C03406 L-Argininosuccinate, C00327 L-(+)-Citrulline, C00077 L-Ornithine, C00026 alpha-Ketoglutaric acid ,C00122 Fumaric acid
ko00250	28	1.1275	7	8.87E-05	9.3304	0.01419	0.002434	0.21053	6.2085	4.0521	Alanine, aspartate and glutamate metabolism	C00152 L-Asparagine, C03406 L-Argininosuccinate, C03794 Adenylosuccinic acid, C00026 alpha-Ketoglutaric acid, C12270 N-Acetyl-Asp-Glu , C00158 Citric acid, C00122 Fumaric acid
ko00480	38	1.5301	8	0.00010326	9.1783	0.016418	0.002434	0.36842	5.2283	3.9861	Glutathione metabolism	C00051 Glutathione, C00127 L-Glutathione oxidized , C00669 Υ-Glutamylcysteine, C00097 L-cysteine, C01419 Cys-Gly, C03740 (5-L-Glutamyl)-L-amino acid, C00077 L-Ornithine, C00072 Ascorbic acid
ko00240	62	2.4966	10	0.0001533	8.7831	0.024221	0.0031618	0.21739	4.0055	3.8145	Pyrimidine metabolism	C00015 UDP,C00105 Uridine 5'-monophosphate， C01103 Orotidine, C00299 Uridine, C00055 Cytidine-5'-monophosphate, C00380 Cytosine,C00214 Thymidine, C00178 Thymine, C00383 Malonic acid , C02170 Methylmalonate
ko00908	26	1.0469	6	0.00046234	7.6792	0.072588	0.0084763	0.28571	5.731	3.335	Zeatin biosynthesis	C00020 Adenosine 5'-monophosphate, C00008 Adenosine 5'-Diphosphate, C00371 Trans-Zeatin, C02029 Dihydrozeatin, C00015 UDP, C00147 Adenine
ko00020	20	0.80534	5	0.00095053	6.9585	0.14828	0.015684	0.18182	6.2085	3.022	Citrate cycle (TCA cycle)	C00026 alpha-Ketoglutaric acid , C00311 Isocitric acid , C00417 cis-Aconitic acid, C00158 Citric acid, C00122 Fumaric acid
ko01200	111	4.4696	12	0.001532	6.4812	0.23746	0.022149	0.12155	2.6848	2.8147	Carbon metabolism	C05345 β-D-Fructose 6-phosphate , C00279 D-Erythrose 4-phosphate , C05382 s7p , C00199 D-Ribulose 5-phosphate , C00345 6-Phosphogluconic acid , C00158 Citric acid , C00311 Isocitric acid , C00026 alpha-Ketoglutaric acid , C00198 D-Glucono-1,5-lactone , C00122 Fumaric acid , C00097 L-cysteine ，C00354 D-Fructose 1,6-bisphosphate
ko00940	56	2.255	8	0.0016109	6.431	0.24807	0.022149	0.16667	3.5477	2.7929	Phenylpropanoid biosynthesis	C00079 L-Phenylalanine, C02666 Ferulaldehyde, C00590 Coniferyl alcohol, C01494 Ferulic acid, C00852 Chlorogenic acid, C01533 Eleutheroside B, C00903 trans-Cinnamaldehyde, C10454 Methyl Eugenol
ko00400	33	1.3288	6	0.0017583	6.3434	0.26902	0.022317	0.15789	4.5153	2.7549	Phenylalanine, tyrosine and tryptophan biosynthesis	C00296 D-(-)-Quinic acid, C00463 Indole, C00079 L-Phenylalanine, C00279 D-Erythrose 4-phosphate, C00354 D-Fructose 1,6-bisphosphate ,C00078 L-Tryptophan ,
ko00030	35	1.4093	6	0.00241	6.0281	0.36631	0.028403	0.26	4.2573	2.618	Pentose phosphate pathway	C05382 s7p, C00199 D-Ribulose 5-phosphate, C05345 β-D-Fructose 6-phosphate, C00345 6-Phosphogluconic acid, C00198 D-Glucono-1,5-lactone, C00279 D-Erythrose 4-phosphate
ko00970	52	2.0939	7	0.0044217	5.4212	0.66767	0.048638	0.2	3.3431	2.3544	Aminoacyl-tRNA biosynthesis	C00152 L-Asparagine , C00135 L-Histidine , C00079 L-Phenylalanine , C00062 L-arginine , C00097 L-cysteine , C00188 L-Threonine ，C00078 L-Tryptophan
ko00470	56	2.255	7	0.006695	5.0064	1	0.064981	0.1087	3.1043	2.1742	D-Amino acid metabolism	C00819 D-glutamine, C00097 L-cysteine, C00062 L-arginine, C00077 L-Ornithine, C00135 L-Histidine, C00431 5-Aminopentanoate, C00026 alpha-Ketoglutaric acid
ko00380	56	2.255	7	0.006695	5.0064	1	0.064981	0.30645	3.1043	2.1742	Tryptophan metabolism	C00078 L-Tryptophan,C00780 Serotonin,C05635 5-Hydroxyindole-3-acetic acid , C00398 Tryptamine, C02938 3-Indoleacetonitrile , C00954 Indole-3-acetic acid, C00463 Indole
ko00710	22	0.88588	4	0.010541	4.5525	1	0.096624	0.14706	4.5153	1.9771	Carbon fixation in photosynthetic organisms	C00279 D-Erythrose 4-phosphate , C05382 , C00199 D-Ribulose 5-phosphate , C00354 D-Fructose 1,6-bisphosphate
ko00750	23	0.92614	4	0.012366	4.3928	1	0.10739	0.18519	4.319	1.9078	Vitamin B6 metabolism	C00279 D-Erythrose 4-phosphate, C00018 Pyridoxal-5'-phosphate , C00534 Pyridoxamine , C00847 4-Pyridoxate
ko00591	13	0.52347	3	0.013636	4.295	1	0.1125	0.75	5.731	1.8653	Linoleic acid metabolism	C01595 Linoleic acid,C04717 13-HPODE, C06426 Gamma-Linolenic Acid
ko00999	65	2.6174	7	0.014841	4.2103	1	0.11661	0.081633	2.6745	1.8285	Biosynthesis of various plant secondary metabolites	C05324 Nicotianamine, C01424 Gallic acid, C05366 (+)-Pinoresinol , C18167 (-)-secoisolariciresinol, C10784 Cannabidiolic acid, C01557 Bergapten, C02162 Isopimpinellin
ko01210	116	4.671	10	0.017713	4.0334	1	0.13285	0.11818	2.1409	1.7517	2-Oxocarboxylic acid metabolism	C00026 alpha-Ketoglutaric acid , C00158 Citric acid , C00417 cis-Aconitic acid ， C00311 Isocitric acid , C00437 N-Acetylornithine , C02504 2-Isopropylmalic acid , C00233 methyl oxo pentanoate , C00079 L-Phenylalanine , C00078 L-Tryptophan , C00077 L(+)-Ornithine
ko00941	68	2.7382	7	0.018687	3.9799	1	0.13406	0.081081	2.5565	1.7285	Flavonoid biosynthesis	C00852 Chlorogenic acid , C05905 Cyanidin chloride , C05904 Pelargonidin chloride , C00389 Quercetin , C01514 Luteolin , C00774 Phloretin , C05334 Isosakuranetin
ko00330	69	2.7784	7	0.020112	3.9064	1	0.13827	0.19318	2.5194	1.6965	Arginine and proline metabolism	C00062 L-arginine, C00179 Agmatine, C02714 N-Acetylputrescine, C00077 L-Ornithine, C04137 D-(+)-Octopine, C00884 L-Homocarnosine, C00431 5-Aminopentanoate
ko00140	89	3.5838	8	0.025963	3.6511	1	0.1638	0.26214	2.2323	1.5856	Steroid hormone biosynthesis	C03205 Desoxycortone, C02140 Corticosterone , C00410 Progesterone , C01176 17α-Hydroxyprogesterone, C00535 Testosterone , C00280 Androstenedione , C00468 Estrone , C03917 5α-Dihydrotestosterone
ko00730	29	1.1677	4	0.027511	3.5932	1	0.1638	0.11765	3.4254	1.5605	Thiamine metabolism	C00097 L-cysteine , C04294 4-Methyl-5-thiazoleethanol , C00003 Nicotinamide adenine dinucleotide (NAD+) , C00018 Pyridoxal-5'-phosphate
ko00360	43	1.7315	5	0.027957	3.5771	1	0.1638	0.15686	2.8877	1.5535	Phenylalanine metabolism	C00079 L-Phenylalanine, C00601 Phenylacetaldehyde, C00122 Fumaric acid , C03519 N-Acetylphenylalanine, C05598 N-Phenylacetylglycine
ko01053	17	0.68454	3	0.028812	3.547	1	0.1638	0.125	4.3825	1.5404	Biosynthesis of siderophore group nonribosomal peptides	C00158 Citric acid , C00230 Protocatechuic acid , C00805 Salicylic acid
ko00740	17	0.68454	3	0.028812	3.547	1	0.1638	0.2381	4.3825	1.5404	Riboflavin metabolism	C00199 D-Ribulose 5-phosphate, C00255 Riboflavin , C00016 Flavin Adenine Dinucleotide
ko00720	44	1.7718	5	0.030546	3.4885	1	0.1638	0.10938	2.8221	1.515	Carbon fixation pathways in prokaryotes	C00026 alpha-Ketoglutaric acid , C00311 Isocitric acid , C00417 cis-Aconitic acid , C00158 Citric acid , C00122 Fumaric acid
ko00944	30	1.208	4	0.030774	3.4811	1	0.1638	0.20833	3.3112	1.5118	Flavone and flavonol biosynthesis	C00389 Quercetin , C01514 Luteolin ,C11620 Syringetin , C12667 Quercetin 3-O-sophoroside
ko00960	31	1.2483	4	0.034256	3.3739	1	0.17663	0.083333	3.2044	1.4653	Tropane, piperidine and pyridine alkaloid biosynthesis	C00079 L-Phenylalanine , C00729 Tropine , C01851 Scopolamine , C00408 Pipecolic acid
