# Supplementary material for: Non-Targeted Metabolomics Analysis Reveals the Inhibition Mechanism of Ozone Treatment on Postharvest Blue Mold in Angelica sinensis
Source: Foods. 2026 Feb 1;15(3):493. doi: 10.3390/foods15030493 (PMC12897460; doi:10.3390/foods15030493)
Supplement: Supplementary file 1 [file foods-15-00493-s001.zip › Table S3.xlsx]

## Sheet: Sheet1
	D-Mean	E-Mean	Which-Max	FC	log2(FC)	raw.pval	#NAME?
Uridine 5'-diphosphogalactose	0.276092	31.889	E	115.5	6.8518	4.5299e-05	4.3439
L-Glutathione (reduced)	3.89274	137.362	E	35.287	5.1411	0.00053829	3.269
5-[(10Z)-14-(3,5-dihydroxyphenyl)tetradec-10-en-1-yl]benzene-1,3-diol	0.0239749	0.803544	E	33.516	5.0668	1.7051e-05	4.7682
Arctigenin-4'-O-beta-Gentiobioside	0.0331458	1.0444	E	31.509	4.9777	1.7872e-05	4.7478
L-Asparagine	0.903408	25.4723	E	28.196	4.8174	2.9058e-06	5.5367
Loganic acid	0.0649944	1.6706	E	25.704	4.6839	0.0044441	2.3522
Glycine anhydride	0.722859	17.9464	E	24.827	4.6338	1.1636e-05	4.9342
1-[2-(2,5-dimethyl-1H-pyrrol-1-yl)-4-nitrophenyl]-1H-imidazole	0.216273	5.27829	E	24.406	4.6091	6.018e-05	4.2205
Sinoacutine	0.164609	3.72357	E	22.621	4.4996	6.9768e-05	4.1563
Cytidine 5'-diphosphocholine	0.0325928	0.731104	E	22.431	4.4875	0.00057625	3.2394
Ixoside	0.187334	4.10443	E	21.91	4.4535	0.00045532	3.3417
Trachelogenin	0.375172	7.81162	E	20.821	4.38	7.6042e-05	4.1189
Isopimpinellin	0.0230622	0.454258	E	19.697	4.2999	0.0017786	2.7499
UDP	1.09603	20.7779	E	18.957	4.2447	9.3472e-07	6.0293
Olivetol	2.96313	54.6593	E	18.446	4.2053	2.7073e-06	5.5675
Asparagine	4.26858	78.4857	E	18.387	4.2006	1.2288e-05	4.9105
Cyanidin chloride	0.0371729	0.653426	E	17.578	4.1357	6.7858e-05	4.1684
2-Deoxyribose 5-phosphate	3.29884	57.8842	E	17.547	4.1331	0.0031413	2.5029
Coenzyme Q2	0.104615	1.81433	E	17.343	4.1163	0.00070807	3.1499
Nicotinic acid	0.287826	4.84013	E	16.816	4.0718	0.035669	1.4477
(+)-Bicuculline	0.781281	12.9834	E	16.618	4.0547	0.0056004	2.2518
SDMA	0.0361181	0.598967	E	16.584	4.0517	3.9832e-05	4.3998
Rutin	0.0578289	0.915674	E	15.834	3.985	0.00012484	3.9036
Parishin E	0.133449	2.10061	E	15.741	3.9765	1.7274e-05	4.7626
Sulforidazine	0.336804	5.22827	E	15.523	3.9564	0.00259	2.5867
3-O-p-coumaroyl quinic acid O-hexoside	0.0802502	1.21864	E	15.185	3.9246	0.012424	1.9057
N1-{3-[3-(2,6-dichlorophenyl)isoxazol-5-yl]phenyl}acetamide	0.912328	13.4425	E	14.734	3.8811	1.3355e-05	4.8744
17(S)-HpDHA	0.042783	0.617826	E	14.441	3.8521	1.4183e-05	4.8482
Pinoresinol 4-O-glucoside	0.0691888	0.975174	E	14.094	3.817	0.00014017	3.8534
Curculigoside	0.06056	0.839905	E	13.869	3.7938	1.4121e-05	4.8501
LPE 17:2	0.0503013	0.677447	E	13.468	3.7514	0.0047717	2.3213
Narcissoside	0.0372899	0.49936	E	13.391	3.7432	0.0041151	2.3856
D-Erythrose 4-phosphate	0.0908753	1.21115	E	13.328	3.7363	4.0774e-05	4.3896
Monotropein	0.716732	9.06968	E	12.654	3.6615	0.00012156	3.9152
LPC 15:1	0.251315	3.02233	E	12.026	3.5881	5.8501e-05	4.2328
3-(2-methylpropyl)-octahydropyrrolo[1,2-a]pyrazine-1,4-dione	2.29492	26.6997	E	11.634	3.5403	0.00043241	3.3641
N-[1-(4-methoxy-2-oxo-2H-pyran-6-yl)-2-methylbutyl]acetamide	0.0287499	0.333875	E	11.613	3.5377	0.025127	1.5999
(3beta,9xi)-3-(beta-D-Glucopyranosyloxy)-14-hydroxycard-20(22)-enolide	0.771806	8.94368	E	11.588	3.5346	0.00013594	3.8666
methyl oxo pentanoate	10.8387	124.457	E	11.483	3.5214	3.4341e-05	4.4642
Esculin	0.252141	2.83453	E	11.242	3.4908	0.012285	1.9106
Methyl Eugenol	5.01575	56.2307	E	11.211	3.4868	0.00097693	3.0101
N-Sinapoylagmatine	29.0388	323.917	E	11.155	3.4796	0.00035148	3.4541
Cinnamic acid	4.27133	46.8004	E	10.957	3.4538	3.6854e-06	5.4335
β-Nicotinamide mononucleotide	2.85087	30.8684	E	10.828	3.4367	3.8481e-05	4.4147
L-Ornithine	2.43068	25.5862	E	10.526	3.3959	0.00035277	3.4525
Verbascoside	0.635206	6.66219	E	10.488	3.3907	0.00011523	3.9384
Paederosidic acid	0.205483	2.14483	E	10.438	3.3838	3.0436e-05	4.5166
(-)-Catechin Gallate	0.303181	3.12338	E	10.302	3.3649	0.012836	1.8916
2-(2,6-dimethoxyphenyl)-5,6-dimethoxy-4H-chromen-4-one	0.181033	1.85406	E	10.242	3.3564	8.0544e-06	5.094
2-deoxyglucose-6-phosphate	1.95871	20.0591	E	10.241	3.3563	0.0073069	2.1363
s7p	1.95871	20.0591	E	10.241	3.3563	0.0073069	2.1363
1-O-b-D-glucopyranosyl sinapate	2.69134	26.9351	E	10.008	3.3231	0.00012015	3.9203
Linarin	0.331277	3.29952	E	9.96	3.3161	8.2981e-05	4.081
Ferulic acid O-hexoside	0.607464	6.04446	E	9.9503	3.3147	0.0013924	2.8562
Poncirin	0.861082	8.5449	E	9.9234	3.3108	0.00012716	3.8957
alpha-D-Glucopyranosyl 2-O-(2-methylbutanoyl)-alpha-D-glucopyranoside	1.44479	13.9991	E	9.6894	3.2764	0.03308	1.4804
Oleuropein	0.0165963	0.160186	E	9.6519	3.2708	0.0065361	2.1847
Myrtillin chloride	0.0311665	0.296834	E	9.5241	3.2516	0.0002047	3.6889
Cannabidiolic acid	0.0604252	0.564936	E	9.3493	3.2249	4.9489e-07	6.3055
1-O-(3,4,5-Trimethoxybenzoyl)-beta-L-galactopyranose	0.173944	1.62066	E	9.3172	3.2199	7.6664e-05	4.1154
3-[3-(beta-D-Glucopyranosyloxy)-2-methoxyphenyl]propanoic acid	0.158642	1.43015	E	9.0149	3.1723	4.5734e-06	5.3398
NAT13-331713_POS	0.15563	1.39849	E	8.9859	3.1677	9.3562e-05	4.0289
Lipoamide	0.109994	0.985738	E	8.9618	3.1638	7.1232e-05	4.1473
Forsythoside B	0.0185863	0.165925	E	8.9272	3.1582	0.00049539	3.3051
Hesperetin 5-O-glucoside	0.0166802	0.148645	E	8.9115	3.1557	0.00016322	3.7872
Androstenedione	1.33919	11.8354	E	8.8377	3.1437	0.0015088	2.8214
α,α-Trehalose	857.848	7514.36	E	8.7595	3.1309	1.3409e-05	4.8726
Adenosine 5'-monophosphate	14.0697	123.074	E	8.7474	3.1289	0.0001825	3.7387
Isovitexin	0.110246	0.96401	E	8.7442	3.1283	0.00022197	3.6537
Cyanidin 3-rutinoside	0.0480589	0.41837	E	8.7054	3.1219	0.00060971	3.2149
LPC 16:1-SN1	0.12784	1.11074	E	8.6885	3.1191	0.00012002	3.9207
Adenosine diphosphate (ADP)	7.70798	66.8284	E	8.67	3.116	8.121e-05	4.0904
Denin	1.77117	15.2161	E	8.591	3.1028	0.00034161	3.4665
MJN110	0.064208	0.550723	E	8.5772	3.1005	0.00085747	3.0668
6-(7-methyloctyl)-1H,3H,4H,6H-furo[3,4-c]furan-1-one	0.134399	1.14712	E	8.5352	3.0934	0.00063868	3.1947
Demethylnobiletin	0.679161	5.74544	E	8.4596	3.0806	9.0512e-07	6.0433
Polypodine B	0.0842769	0.69899	E	8.294	3.0521	8.9103e-05	4.0501
Dl-Glyceraldehyde3-phosphate	1.25086	10.316	E	8.2471	3.0439	7.053e-05	4.1516
Oenin chloride	0.0682314	0.554237	E	8.1229	3.022	1.3646e-06	5.865
7-O-Ethylmorroniside	12.1795	98.542	E	8.0908	3.0163	0.00017225	3.7638
Praeruptorin A	0.985863	7.80123	E	7.9131	2.9842	0.019623	1.7072
Tenuifoliside A	0.413623	3.2695	E	7.9045	2.9827	0.00051614	3.2872
Panaxydol	0.226643	1.78786	E	7.8884	2.9797	1.7285e-06	5.7623
Adenosine 5'-Diphosphate	0.0463322	0.363558	E	7.8468	2.9721	1.7691e-05	4.7522
2-Acetylpyrazine	6.27085	48.6622	E	7.7601	2.9561	5.822e-05	4.2349
Neoprzewaquinone A	0.052219	0.399753	E	7.6553	2.9365	8.1313e-05	4.0898
Steviolbioside	0.369655	2.81207	E	7.6073	2.9274	9.678e-05	4.0142
L-Argininosuccinate	3.03579	22.8569	E	7.5291	2.9125	9.9235e-06	5.0033
DL-Methionine	1.58212	11.8594	E	7.4959	2.9061	1.2397e-05	4.9067
N-Acetyl-α-D-glucosamine 1-phosphate	2.35932	17.5453	E	7.4366	2.8946	0.00012535	3.9019
1-adamantyl(piperidino)methanone	0.0397372	0.292399	E	7.3583	2.8794	0.0010539	2.9772
Arctiin	0.0422097	0.310485	E	7.3558	2.8789	0.0015822	2.8007
D-(+)-Octopine	0.277431	2.03747	E	7.3441	2.8766	0.00030468	3.5162
(+)-Isolariciresinol	0.17625	1.28001	E	7.2624	2.8605	0.020497	1.6883
L-Histidine	2.35072	16.9382	E	7.2055	2.8491	0.00086373	3.0636
lactucopicrin	0.193166	1.3893	E	7.1923	2.8465	0.00038837	3.4108
Cimifugin	0.0319582	0.227149	E	7.1077	2.8294	0.0043153	2.365
nor-6β-Oxycodol	1.34277	9.53541	E	7.1013	2.8281	0.00026423	3.578
Vitamin A	0.536909	3.75555	E	6.9948	2.8063	4.5529e-06	5.3417
pteroside A	0.0408302	0.280179	E	6.862	2.7786	0.0039129	2.4075
N,N-dimethyl-5-nitro-6-[3-(trifluoromethyl)phenoxy]pyrimidin-4-amine	0.082864	0.568389	E	6.8593	2.7781	0.00053154	3.2745
Adenylosuccinic acid	33.1189	225.219	E	6.8003	2.7656	0.00024903	3.6037
(-)-secoisolariciresinol	0.957049	6.49939	E	6.7911	2.7636	2.0021e-05	4.6985
Estradiol benzoate	0.0489148	0.331071	E	6.7683	2.7588	0.00052004	3.284
(9cis)-Retinal	0.267019	1.79724	E	6.7308	2.7508	0.00024008	3.6196
D-Fructose 1,6-bisphosphate	6.88984	46.3698	E	6.7302	2.7506	0.001153	2.9382
Prostaglandin B1	0.154244	1.0377	E	6.7276	2.7501	0.00073357	3.1346
Paederoside	0.321019	2.15899	E	6.7254	2.7496	3.9067e-05	4.4082
IAA-Asp	1.43903	9.56488	E	6.6467	2.7326	3.6325e-05	4.4398
Roseoside	1.92815	12.762	E	6.6188	2.7266	8.4102e-07	6.0752
Sphingosine (d18:1)	0.210517	1.38588	E	6.5832	2.7188	0.044786	1.3489
Agmatine	4.88773	31.9181	E	6.5303	2.7071	8.4892e-05	4.0711
LysoPC 10:0	0.413023	2.68457	E	6.4998	2.7004	0.013416	1.8724
Corydaline	0.0534953	0.34365	E	6.4239	2.6835	0.021664	1.6643
Sucrose	7.55461	47.7681	E	6.323	2.6606	1.6169e-05	4.7913
LPC 15:1-SN1	0.270862	1.70988	E	6.3127	2.6583	0.00053221	3.2739
Triethyl citrate	2.11291	13.2993	E	6.2943	2.654	0.0088605	2.0525
Pectolinarin	0.222674	1.3912	E	6.2477	2.6433	0.0020089	2.697
LPG 18:3	3.8901	24.2786	E	6.2411	2.6418	0.00303	2.5186
N-Desmethyl sildenafil	0.526965	3.28874	E	6.2409	2.6418	0.0031005	2.5086
2-Amino-1,3,4-tetradecanetriol	0.0404682	0.251326	E	6.2105	2.6347	0.0029315	2.5329
Tanespimycin	5.56249	34.4191	E	6.1877	2.6294	0.0015487	2.81
Artesunate	0.407778	2.51251	E	6.1615	2.6233	0.0015553	2.8082
Timosaponin A1	0.0424374	0.260456	E	6.1374	2.6176	0.013775	1.8609
Methyl palmitate	0.491934	3.01875	E	6.1365	2.6174	0.0027493	2.5608
Argininosuccinic acid	99.0806	605.436	E	6.1105	2.6113	0.0002153	3.667
Xanthurenic acid O-hexoside	0.803051	4.89762	E	6.0988	2.6085	9.8948e-05	4.0046
1,5,8-Trihydroxy-9-oxo-9H-xanthen-3-yl beta-D-glucopyranoside	3.1864	19.3894	E	6.085	2.6053	5.8715e-05	4.2313
Cnidioside A	0.020365	0.123802	E	6.0792	2.6039	0.0013812	2.8597
α-Lactose	42.0229	254.094	E	6.0466	2.5961	8.1503e-06	5.0888
4'-Hydroxypropiophenone	7.07069	42.6151	E	6.027	2.5914	5.7389e-05	4.2412
2-hydroxy-6-[(8Z,11Z)-pentadeca-8,11,14-trien-1-yl]benzoic acid	14.7156	87.3907	E	5.9387	2.5701	0.00027945	3.5537
Dutasteride	0.510673	3.03137	E	5.936	2.5695	0.0012247	2.912
2-(methylthio)nicotinamide	0.12233	0.725942	E	5.9343	2.5691	0.0039946	2.3985
Talatisamine	0.0387546	0.22598	E	5.8311	2.5438	0.00065945	3.1808
KQH	0.136861	0.795963	E	5.8158	2.54	0.0021922	2.6591
Methioninesulfoxide	1.39938	8.1217	E	5.8038	2.537	0.00028411	3.5465
3-O-p-coumaroyl shikimic acid O-hexoside	0.150762	0.872014	E	5.784	2.5321	0.00080042	3.0967
2-chloro-N-[4-(4-methylpiperazino)phenyl]benzamide	1.13802	6.53871	E	5.7457	2.5225	3.5837e-05	4.4457
Schisantherin A	0.307732	1.76638	E	5.74	2.521	0.021538	1.6668
Kuwanon A	1.38969	7.97191	E	5.7365	2.5202	0.00015116	3.8206
C-pentosyl-luteolin-C-hexoside	0.0436709	0.250337	E	5.7323	2.5191	0.012827	1.8919
MAG (18:1)	0.0913348	0.523375	E	5.7303	2.5186	0.00016656	3.7784
N-[3-(aminosulfonyl)phenyl]-2,3-dihydro-1,4-benzodioxine-2-carboxamide	11.8822	67.5363	E	5.6838	2.5069	7.4966e-06	5.1251
Pseudolaric Acid B	2.98617	16.9731	E	5.6839	2.5069	0.0003688	3.4332
Benzyl 6-O-beta-D-glucopyranosyl-beta-D-glucopyranoside	3.86447	21.9638	E	5.6835	2.5068	0.00013255	3.8776
4-Dimethylaminobenzaldehyde	0.316065	1.76691	E	5.5903	2.4829	0.00019424	3.7117
4-Acetylbutyric acid	1.36982	7.59207	E	5.5424	2.4705	0.00014088	3.8512
15-Deoxy-Δ12,14-prostaglandin D2	1.1596	6.42115	E	5.5374	2.4692	3.3404e-06	5.4762
Methyl 4-hydroxy-3-methoxycinnamate	10.9782	60.7807	E	5.5365	2.469	3.7897e-05	4.4214
Thromboxane B2	0.0977865	0.540859	E	5.531	2.4675	0.002387	2.6221
Isoferulic acid	28.3218	156.536	E	5.527	2.4665	2.7641e-05	4.5585
β-D-Fructose 6-phosphate	47.6732	262.391	E	5.5039	2.4605	0.00024909	3.6036
2-(1-adamantyl)-1-morpholinoethan-1-one	1.38814	7.61128	E	5.4831	2.455	0.00066142	3.1795
Meperidine-d5	0.10459	0.569228	E	5.4425	2.4443	0.00082548	3.0833
Bilobalide	0.21032	1.14341	E	5.4366	2.4427	0.014651	1.8341
DL-Tryptophan	0.273832	1.48769	E	5.4329	2.4417	7.093e-05	4.1492
Procyanidin A2	0.0278386	0.151238	E	5.4326	2.4417	0.0099555	2.0019
Tryptophol	2.86952	15.5418	E	5.4162	2.4373	6.532e-05	4.185
2,2-dimethyl-6,7-di[(4-nitrobenzyl)oxy]chroman-4-one	0.14208	0.765302	E	5.3864	2.4293	0.012179	1.9144
(±)18-HEPE	0.101146	0.544535	E	5.3836	2.4286	0.00088553	3.0528
N-Acetyl-D-alloisoleucine	10.5946	56.9592	E	5.3762	2.4266	5.928e-06	5.2271
Tryptamine	0.973691	5.21141	E	5.3522	2.4201	5.6044e-05	4.2515
(+)-epipinoresinol-4-O-beta-D-glucoside	0.523226	2.77853	E	5.3104	2.4088	9.8225e-05	4.0078
Prostaglandin D2	0.16131	0.85653	E	5.3098	2.4087	3.1644e-05	4.4997
20-Hydroxy-(5Z,8Z,11Z,14Z)-eicosatetraenoic acid	0.281351	1.48532	E	5.2792	2.4003	0.00085578	3.0676
3-hydroxy-3-methylpentanedioic acid	0.588591	3.10529	E	5.2758	2.3994	5.3618e-05	4.2707
6-Paradol	1.67214	8.79624	E	5.2605	2.3952	0.0028474	2.5455
(5S)-5-hydroxy-1,7-diphenylheptan-3-one	0.0786124	0.413415	E	5.2589	2.3948	0.00021577	3.666
Maltotriitol	1.13844	5.97908	E	5.252	2.3929	0.00017617	3.7541
Histamine	6.75649	35.2181	E	5.2125	2.382	9.767e-05	4.0102
Kinetin 9-riboside	0.0967664	0.503991	E	5.2083	2.3808	0.00015242	3.817
LPE 18:1	1.16746	6.07658	E	5.205	2.3799	0.0086548	2.0627
(2E,4E)-N-(2-methylpropyl)dodeca-2,4-dienamide	12.2255	63.456	E	5.1905	2.3759	0.00010091	3.9961
LPE 18:2	24.2505	125.826	E	5.1886	2.3753	0.0013503	2.8696
N1-[1-(2,4-dimethylphenyl)ethyl]-2,2-dimethylpropanamide	0.685746	3.54484	E	5.1693	2.37	5.7537e-05	4.2401
LPC 17:2	0.351944	1.80379	E	5.1252	2.3576	8.5058e-05	4.0703
Natamycin	0.376706	1.92733	E	5.1163	2.3551	6.3735e-05	4.1956
8-O-acetyl shanzhiside methyl ester	5.93419	30.2563	E	5.0987	2.3501	0.00027451	3.5614
Nodakenin	1.3392	6.80014	E	5.0778	2.3442	0.0063876	2.1947
D-(+)-Tryptophan	86.9028	441.067	E	5.0754	2.3435	7.1623e-05	4.1449
Delphinidin chloride	0.564898	2.85614	E	5.056	2.338	0.002391	2.6214
Vindoline	10.554	53.2171	E	5.0423	2.3341	0.0071507	2.1457
Arbutin	3.88563	19.5253	E	5.025	2.3291	0.00015949	3.7973
Yuheinoside	2.63753	13.0662	E	4.954	2.3086	0.0025331	2.5963
Folinic acid	0.387674	1.90853	E	4.923	2.2995	1.2357e-05	4.9081
PC O-16:0	0.477104	2.34826	E	4.9219	2.2992	0.0062002	2.2076
FMK	0.288562	1.41866	E	4.9163	2.2976	0.00013802	3.8601
(±)8-HEPE	2.17045	10.6345	E	4.8997	2.2927	4.9559e-05	4.3049
Scutellarin	0.0276727	0.13551	E	4.8969	2.2919	0.005477	2.2615
Biotin	0.0225998	0.110667	E	4.8968	2.2918	0.023939	1.6209
Liquiritin apioside	1.33391	6.52869	E	4.8944	2.2911	0.0064316	2.1917
(2R,3S,4S,5R,6R)-2-(hydroxymethyl)-6-(propan-2-yloxy)oxane-3,4,5-triol	0.250295	1.22139	E	4.8798	2.2868	3.1983e-05	4.4951
Sesamoside	0.0480103	0.234142	E	4.8769	2.286	0.0085371	2.0687
Baohuoside II	0.0281982	0.136767	E	4.8502	2.278	0.0033796	2.4711
U-44069	0.641202	3.10735	E	4.8461	2.2768	0.00011356	3.9448
Hesperetin	0.159714	0.773376	E	4.8422	2.2757	0.0022935	2.6395
Monolaurin	2.4741	11.8298	E	4.7814	2.2574	0.00010276	3.9882
1-Methyluric acid	0.213377	1.0197	E	4.7789	2.2567	0.0034581	2.4612
MGDG 2:0_18:3	0.125974	0.601741	E	4.7767	2.256	0.0027693	2.5576
Coniferyl alcohol	2.40493	11.4496	E	4.7609	2.2512	0.0083505	2.0783
THJ2201 N-(5-hydroxypentyl) metabolite	0.785935	3.73367	E	4.7506	2.2481	0.00051846	3.2853
Gingerglycolipid B	14.0943	66.8374	E	4.7422	2.2455	0.00078197	3.1068
Uridine 5'-diphosphate (UDP)	3.74924	17.7357	E	4.7305	2.242	1.645e-05	4.7838
Isochlorogenic acid C	0.0651441	0.306304	E	4.7019	2.2333	0.00045115	3.3457
(1E,4E)-1,5-bis(4-methoxyphenyl)penta-1,4-dien-3-one	0.264366	1.24089	E	4.6938	2.2308	5.2792e-05	4.2774
LPE 15:0	0.0577322	0.270889	E	4.6922	2.2303	0.0064702	2.1891
Salicylic acid	5.51183	25.6137	E	4.647	2.2163	3.1547e-05	4.501
Dihydrocapsaicin	0.0814117	0.37773	E	4.6398	2.214	0.035642	1.448
Aminophylline	10.9448	50.4696	E	4.6113	2.2052	0.019715	1.7052
Lysopa 18:0	0.327571	1.50796	E	4.6034	2.2027	0.0012622	2.8989
PC O-15:0	0.164424	0.755425	E	4.5944	2.1999	0.00060624	3.2174
Methylmalonate	0.985945	4.52261	E	4.5871	2.1976	0.013722	1.8626
3-Indoleacetonitrile	0.750513	3.43684	E	4.5793	2.1951	1.0172e-05	4.9926
3-Hydroxyhippuric Acid	0.17723	0.808213	E	4.5602	2.1891	1.8304e-05	4.7374
alpha-Ketoglutaric acid	1.25483	5.71535	E	4.5547	2.1873	0.00081986	3.0863
Sequoyitol	0.328667	1.49455	E	4.5473	2.185	0.0010005	2.9998
DL-Arginine	215.048	976.975	E	4.5431	2.1837	3.4258e-05	4.4652
α-Estradiol	0.204104	0.927212	E	4.5428	2.1836	0.00029904	3.5243
LPC 15:0	3.42051	15.5156	E	4.536	2.1814	0.0028229	2.5493
Sugiol	4.30141	19.4881	E	4.5306	2.1797	0.00016129	3.7924
N-Methylproline	0.685787	3.10258	E	4.5241	2.1776	0.032259	1.4914
Phellodensin F	0.331163	1.49784	E	4.523	2.1773	0.00011549	3.9375
Dihydrozeatin	0.0706406	0.318193	E	4.5044	2.1713	1.2168e-05	4.9148
Protocatechuic acid	88.2178	397.117	E	4.5016	2.1704	0.0004697	3.3282
LPC 16:0	0.0728054	0.326837	E	4.4892	2.1665	0.0053522	2.2715
N1-(6-methyl-4-oxo-3,4-dihydroquinazolin-2-yl)-4-nitrobenzamide	0.0395912	0.176961	E	4.4697	2.1602	0.0062224	2.206
Plantagoside	0.478982	2.12285	E	4.432	2.148	0.0012084	2.9178
UDP-D-glucuronate	0.0174427	0.077209	E	4.4264	2.1461	0.034545	1.4616
Arabidopyl ketoadipic acid	0.254846	1.12432	E	4.4117	2.1413	0.00061066	3.2142
Ornithine	100.868	443.792	E	4.3997	2.1374	4.52e-05	4.3449
Lobetyolin	0.420372	1.84488	E	4.3887	2.1338	0.0074379	2.1286
D-(-)-Glutamine	1.92342	8.43978	E	4.3879	2.1335	0.0058239	2.2348
N-Acetylvaline	7.34548	32.0232	E	4.3596	2.1242	9.2429e-05	4.0342
L-Homocarnosine	0.0904657	0.393093	E	4.3452	2.1194	0.00023087	3.6366
LPE 20:2	0.0783508	0.340272	E	4.3429	2.1187	0.0069715	2.1567
Kynurenic acid	0.496347	2.15011	E	4.3319	2.115	4.9963e-05	4.3014
W-15-d4	0.390099	1.68744	E	4.3257	2.1129	0.00038429	3.4153
3-Hydroxy-glabrol	0.0760246	0.327142	E	4.3031	2.1054	0.021603	1.6655
5-fluoro AB-PINACA N-(4-hydroxypentyl) metabolite	0.183174	0.786932	E	4.2961	2.103	0.00024438	3.6119
D-(-)-Lyxose	0.575578	2.46852	E	4.2888	2.1006	0.00050086	3.3003
Desoxycortone	2.69422	11.4798	E	4.2609	2.0912	0.00073155	3.1358
Ginkgolide B	17.5795	74.7576	E	4.2526	2.0883	3.0536e-05	4.5152
Geniposidic acid	2.77157	11.6612	E	4.2075	2.0729	0.00029598	3.5287
N6-Acetyl-L-lysine	4.35156	18.2976	E	4.2048	2.072	7.3829e-05	4.1318
Quinolinic acid	0.421932	1.75348	E	4.1558	2.0551	5.8015e-06	5.2365
LPC 15:0-SN1	4.46552	18.526	E	4.1487	2.0527	0.0035165	2.4539
Gentisic acid	13.173	54.1801	E	4.113	2.0402	0.00067657	3.1697
4-Methyl-5-thiazoleethanol	0.05999	0.246658	E	4.1116	2.0397	8.0296e-05	4.0953
12-epi Leukotriene B4	0.207473	0.845274	E	4.0741	2.0265	0.00064445	3.1908
Sucralose	0.885206	3.59764	E	4.0642	2.023	0.0027429	2.5618
5'-Deoxy-5'-(Methylthio)Adenosine	0.3367	1.36814	E	4.0634	2.0227	0.0079164	2.1015
Epsilon-Viniferin	1.99122	8.09022	E	4.0629	2.0225	0.00031433	3.5026
N alpha-Acetyl-L-Arginine	0.140275	0.568403	E	4.0521	2.0187	2.3754e-05	4.6243
LPA 18:2	345.491	1390.8	E	4.0256	2.0092	0.0075291	2.1233
N', N''-DiFeruloylspermidine	0.171538	0.689881	E	4.0217	2.0078	6.3113e-05	4.1999
4'-Hydroxychalcone	1.06396	4.27498	E	4.018	2.0065	6.8176e-05	4.1664
Muscone	2.26054	9.02482	E	3.9923	1.9972	0.00058274	3.2345
Wogonin	0.180763	0.721637	E	3.9922	1.9972	0.0052188	2.2824
2-Hydroxy-1-(4-methoxyphenyl)propyl hexopyranoside	0.0330508	0.131658	E	3.9835	1.994	0.0046176	2.3356
Methionine	61.5263	244.649	E	3.9763	1.9914	2.5726e-05	4.5896
1-Palmitoylglycerol	294.154	1168.11	E	3.9711	1.9895	0.00042097	3.3757
Capric acid	2.57416	10.2187	E	3.9697	1.989	8.8647e-05	4.0523
N-Octyl-2-pyrrolidone	0.418876	1.65646	E	3.9545	1.9835	0.0013132	2.8817
N-[2-(6-amino-9H-purin-9-yl)ethyl]-N-(2-furylmethyl)amine	0.139838	0.552548	E	3.9514	1.9823	8.3514e-05	4.0782
Guanosine monophosphate (GMP)	3.30844	13.0706	E	3.9507	1.9821	3.02e-05	4.52
L-arginine	11.3324	44.6892	E	3.9435	1.9795	9.0347e-06	5.0441
D-Glucuronic acid	0.158138	0.621943	E	3.9329	1.9756	2.8571e-06	5.5441
2,3-dihydroxypropyl 12-methyltridecanoate	2.84119	11.1693	E	3.9312	1.975	5.3089e-05	4.275
Methyl Dihydrojasmonate	0.407601	1.60201	E	3.9303	1.9747	7.0131e-05	4.1541
NAD+	0.108201	0.424207	E	3.9206	1.9711	0.0039762	2.4005
THC	0.0809185	0.316603	E	3.9126	1.9681	0.0029781	2.5261
6-O-Isobutyryl-alpha-D-glucopyranosyl alpha-D-glucopyranoside	0.0701024	0.272105	E	3.8815	1.9566	0.0022031	2.657
8-Epiloganic acid	0.779155	3.02006	E	3.8761	1.9546	0.00056603	3.2472
ethyl 2-cyano-3-[(2-oxoazepan-3-yl)amino]acrylate	0.128276	0.497152	E	3.8757	1.9544	0.0009275	3.0327
Caffeic acid O-glucoside	6.73514	26.0879	E	3.8734	1.9536	0.0023866	2.6222
Biopterin	1.8255	7.02691	E	3.8493	1.9446	2.2316e-06	5.6514
Threonyl carbamoyl adenosine	1.62754	6.2643	E	3.8489	1.9445	0.00015897	3.7987
5-Aminopentanoate	2.01625	7.74738	E	3.8425	1.942	0.0001914	3.7181
FRH	0.160383	0.613264	E	3.8238	1.935	0.0072823	2.1377
Nicotinamide adenine dinucleotide (NAD+)	0.181033	0.69204	E	3.8227	1.9346	0.0023829	2.6229
WLH	0.578892	2.21254	E	3.822	1.9343	0.00026899	3.5703
7-(2-Hydroxyethyl)theophyline	0.211933	0.808517	E	3.815	1.9317	2.8633e-07	6.5431
Cocamidopropyl betaine	0.511342	1.95073	E	3.8149	1.9316	0.0078579	2.1047
Tretinoin	88.0972	335.156	E	3.8044	1.9277	0.00040098	3.3969
Ajugol	0.261316	0.987435	E	3.7787	1.9179	0.002498	2.6024
VMH	0.0513744	0.193765	E	3.7716	1.9152	0.0073739	2.1323
Indole-3-Carboxaldehyde	0.615674	2.30514	E	3.7441	1.9046	0.0004235	3.3731
Momordin Ic	0.0620525	0.231735	E	3.7345	1.9009	0.00031328	3.5041
Quinoline	6.39976	23.8425	E	3.7255	1.8974	0.00036341	3.4396
2-Amino-1,3,4-octadecanetriol	15.1641	56.3772	E	3.7178	1.8944	9.588e-05	4.0183
N,N'-di[4-(2,6-dimethylmorpholino)phenyl]thiourea	0.0263572	0.0977885	E	3.7101	1.8915	0.0040892	2.3884
5-methoxyflavone	0.0360774	0.133146	E	3.6906	1.8838	0.00099548	3.002
Eicosapentaenoic acid	0.368389	1.35595	E	3.6808	1.88	0.0056207	2.2502
Indole-3-carboxylic acid	2.01484	7.40338	E	3.6744	1.8775	0.00041567	3.3813
(-)-Norepinephrine N-hexoside	0.61109	2.23908	E	3.6641	1.8734	1.7546e-05	4.7558
(-)-chimonanthine	2.55978	9.36004	E	3.6566	1.8705	0.010927	1.9615
4-Methylcatechol	10.1883	37.2275	E	3.654	1.8695	0.0010069	2.997
LPC 17:2-SN1	0.309038	1.12868	E	3.6522	1.8688	0.00039352	3.405
O-Arachidonoyl ethanolamine	1.93947	7.05813	E	3.6392	1.8636	0.039413	1.4044
D-Ribose	2.59161	9.42554	E	3.6369	1.8627	2.1293e-05	4.6718
Neomangiferin	1.20235	4.35521	E	3.6223	1.8569	0.00022989	3.6385
trans-3-Indoleacrylic acid	590.079	2135.58	E	3.6191	1.8556	0.00023628	3.6266
Citrinin	1.35339	4.89068	E	3.6137	1.8535	0.00017767	3.7504
LPG 16:0	7.29051	26.2978	E	3.6071	1.8509	0.046898	1.3288
Hydroxysafflor yellow A	0.21876	0.787995	E	3.6021	1.8488	0.00082819	3.0819
LPI 18:2	79.2636	285.384	E	3.6004	1.8482	0.0011381	2.9438
Indole	103.995	372.604	E	3.5829	1.8411	0.00026476	3.5772
2-{1-[2-(1-benzothiophen-5-ylamino)-2-oxoethyl]cyclohexyl}acetic acid	57.9387	207.296	E	3.5778	1.8391	7.6733e-06	5.115
L-Tryptophan	197.72	706.708	E	3.5743	1.8377	0.00034924	3.4569
Chlorogenic acid methyl ester	0.121097	0.432827	E	3.5742	1.8376	0.0049105	2.3089
Cyasterone	0.0778381	0.276926	E	3.5577	1.831	3.6615e-05	4.4363
4,5-Dicaffeoylquinic acid	1.78455	6.34153	E	3.5536	1.8293	0.0012454	2.9047
H-HoArg-OH	0.830974	2.9379	E	3.5355	1.8219	0.00019354	3.7132
LPC 16:2-SN2	0.0969331	0.342709	E	3.5355	1.8219	0.0047417	2.3241
UDP-N-acetylglucosamine	5.76137	20.3265	E	3.5281	1.8189	0.00024476	3.6113
2-Methylpentanedioic acid	29.9202	104.675	E	3.4985	1.8067	0.00039953	3.3985
LysoPC 15:0	1.32655	4.63256	E	3.4922	1.8041	0.012487	1.9035
L-Phenylalanine	244.116	849.831	E	3.4813	1.7996	9.6673e-05	4.0147
Glucose 1-phosphate	11.1961	38.9735	E	3.481	1.7995	1.1702e-07	6.9317
3-[1-(dimethylamino)-1H-pyrrol-2-yl]-2-(2-furylcarbonyl)acrylonitrile	0.22841	0.794807	E	3.4797	1.799	0.00018496	3.7329
1,3,7-Trimethyluric acid	108.726	377.723	E	3.4741	1.7966	8.6562e-06	5.0627
HBMP 18:2_18:2_12:0	0.00074041	0.00257055	E	3.4718	1.7957	0.00012794	3.893
Salvianolic acid B	0.370538	1.28631	E	3.4715	1.7955	0.0043512	2.3614
Progesterone	0.691928	2.39972	E	3.4682	1.7942	0.00038531	3.4142
Ingenol-5,20-acetonide	0.0560735	0.194164	E	3.4627	1.7919	0.0081714	2.0877
3-Methyl-2-Oxobutanoic Acid	1.38518	4.7809	E	3.4515	1.7872	0.039716	1.401
FNK	0.0473915	0.163141	E	3.4424	1.7834	7.1662e-05	4.1447
Pterosin B	0.45106	1.54215	E	3.4189	1.7735	0.00051274	3.2901
Homoveratrumic acid	2.14844	7.32176	E	3.408	1.7689	0.0010051	2.9978
N-Phenylacetylglycine	0.453129	1.54	E	3.3986	1.7649	2.9016e-05	4.5374
Cuminaldehyde	7.09899	24.0957	E	3.3942	1.7631	0.00092449	3.0341
(+/-)-Cannabichromeorcin	7.57066	25.6052	E	3.3822	1.7579	0.00071614	3.145
Decanoic acid	0.120677	0.407704	E	3.3785	1.7564	1.0745e-05	4.9688
LPC 18:2-SN1	34.6229	116.507	E	3.365	1.7506	0.0020241	2.6938
2-Amino-1,3-octadecanediol	2.04962	6.89557	E	3.3643	1.7503	0.00067609	3.17
Uridine 5'-Diphospho-N-Acetylgalactosamine	0.214103	0.718293	E	3.3549	1.7463	0.0049431	2.306
Geranylacetone	0.808027	2.7058	E	3.3487	1.7436	0.0054571	2.263
D-(+)-Maltose	6.74785	22.5716	E	3.345	1.742	0.00090082	3.0454
Syringic acid	3.70343	12.3597	E	3.3374	1.7387	0.00017799	3.7496
3-Methylhistidine	1.04812	3.48793	E	3.3278	1.7346	1.0962e-05	4.9601
D-Mannose 6-phosphate	0.0840041	0.279349	E	3.3254	1.7335	0.0015545	2.8084
LPE 14:0	0.185694	0.616463	E	3.3198	1.7311	0.0042019	2.3766
Methyl oleate	0.0102424	0.0339557	E	3.3152	1.7291	8.6844e-05	4.0613
Verbenalin	2.62066	8.67537	E	3.3104	1.727	0.0010075	2.9968
5-Acetylsalicylic acid	0.995031	3.2872	E	3.3036	1.724	2.1559e-05	4.6664
Trans-Zeatin	0.0970372	0.319141	E	3.2889	1.7176	0.01971	1.7053
LPA 22:3	0.00955485	0.0314215	E	3.2885	1.7174	3.7912e-05	4.4212
MGDG 2:0_16:0	0.175109	0.574649	E	3.2817	1.7144	0.0054102	2.2668
2,4-Dimethylbenzaldehyde	5.30215	17.3677	E	3.2756	1.7118	0.0012621	2.8989
Phenylacetaldehyde	0.768337	2.51651	E	3.2753	1.7116	0.00058006	3.2365
3-Methyladipic acid	0.917895	3.002	E	3.2705	1.7095	0.00035466	3.4502
8-Gingerol	0.00525323	0.0171384	E	3.2625	1.706	0.00031879	3.4965
Celastrol	10.2754	33.5181	E	3.262	1.7057	0.0058559	2.2324
Ziyuglycoside II	0.00413979	0.0134834	E	3.257	1.7036	1.131e-05	4.9465
Protosappanin B	0.0688086	0.223621	E	3.2499	1.7004	0.00021953	3.6585
Acetylharpagide	0.411462	1.33674	E	3.2488	1.6999	0.0013777	2.8609
4-(4-methylphenyl)-2-phenyl-1,3-thiazole	0.217242	0.705052	E	3.2455	1.6984	0.00041221	3.3849
Irisolidone 7-O-beta-d-glucoside	13.3829	43.1307	E	3.2228	1.6883	0.0047442	2.3238
Docosanoic acid	0.00966641	0.0311461	E	3.2221	1.688	1.6179e-05	4.7911
(5E)-7-methylidene-10-oxo-4-(propan-2-yl)undec-5-enoic acid	0.794042	2.5576	E	3.221	1.6875	0.00024154	3.617
DGGA 14:0_18:2	0.00415482	0.0133278	E	3.2078	1.6816	0.00039121	3.4076
L(+)-Ornithine	1.69127	5.41536	E	3.202	1.679	0.01637	1.786
N-(9H-Purin-6-ylcarbamoyl)threonine	3.37691	10.7949	E	3.1967	1.6766	4.9846e-05	4.3024
N-[(-)-Jasmonoyl]-(L)-Isoleucine	0.0972687	0.308958	E	3.1763	1.6674	0.017774	1.7502
4-Aminobutyric acid	0.332828	1.05659	E	3.1746	1.6666	7.9826e-05	4.0979
(+/-)8(9)-DiHET	0.0136552	0.0433514	E	3.1747	1.6666	0.00034219	3.4657
Camelliaside A	0.0459366	0.144971	E	3.1559	1.658	5.0072e-05	4.3004
Helicid	2.58672	8.15382	E	3.1522	1.6563	0.035758	1.4466
Coniferin	11.5206	36.2598	E	3.1474	1.6542	0.00046713	3.3306
Milbemycin A3 oxime	0.0602189	0.188728	E	3.134	1.648	0.00066548	3.1769
1-[6-(benzyloxy)-3-(tert-butyl)-2-hydroxyphenyl]ethan-1-one	4.38267	13.7315	E	3.1331	1.6476	0.0088208	2.0545
DGGA 16:2_18:2	0.00208946	0.00654259	E	3.1312	1.6467	0.00062523	3.204
FAHFA 18:2/20:4	0.00238153	0.00745713	E	3.1312	1.6467	0.00062525	3.2039
GMP	2.22259	6.95388	E	3.1287	1.6456	0.0015337	2.8143
Valerophenone	161.649	505.493	E	3.1271	1.6448	2.4419e-05	4.6123
LNAPS 18:2/N-22:3	0.0131625	0.0411377	E	3.1254	1.644	4.6301e-05	4.3344
Peimine	0.0175384	0.0547405	E	3.1212	1.6421	0.00051487	3.2883
Picrotoxinin	0.210013	0.651962	E	3.1044	1.6343	0.00010862	3.9641
Uridine monophosphate (UMP)	5.2937	16.406	E	3.0992	1.6319	0.0033629	2.4733
Methylophiopogonanone A	1.00302	3.10439	E	3.095	1.63	0.00019135	3.7182
Pseudoprotodioscin	0.0254787	0.0787134	E	3.0894	1.6273	8.9534e-05	4.048
FAHFA 20:4/18:2	0.00701366	0.0216652	E	3.089	1.6271	0.00076548	3.1161
Cer 22:0;2O/12:0;O(FA 18:2)	0.000358506	0.00110547	E	3.0835	1.6246	0.00076544	3.1161
PG O-18:5_18:2	0.000696265	0.00214696	E	3.0835	1.6246	0.00076772	3.1148
ST 28:1;O;Hex;FA 18:2	0.00160746	0.00495666	E	3.0835	1.6246	0.00076839	3.1144
di-C,C-pentosyl-luteolin	8.76038	26.9678	E	3.0784	1.6222	0.0002559	3.5919
Methyl heptadecanoate	0.290526	0.887824	E	3.0559	1.6116	5.2843e-05	4.277
DGGA 16:1_18:2	0.00221824	0.00675329	E	3.0444	1.6062	0.0010589	2.9751
Nobiletin	0.0309271	0.0937319	E	3.0307	1.5997	5.4193e-05	4.2661
Kinsenoside	4.84803	14.6474	E	3.0213	1.5952	0.0002101	3.6776
Catalpol	1.63256	4.92505	E	3.0168	1.593	0.00041742	3.3794
Flavin Adenine Dinucleotide	0.15595	0.468212	E	3.0023	1.5861	0.00029622	3.5284
Vanillin	4.88688	14.6376	E	2.9953	1.5827	0.00029767	3.5263
3-methyl-5-oxo-5-(4-toluidino)pentanoic acid	87.092	260.495	E	2.991	1.5806	3.6913e-05	4.4328
Toosendanin	0.00563065	0.0167888	E	2.9817	1.5761	0.00049167	3.3083
(+)-ar-Turmerone	0.960308	2.85572	E	2.9738	1.5723	0.00022523	3.6474
Targinine	48.4172	143.311	E	2.9599	1.5656	0.0024748	2.6065
Tricin 5-O-hexoside derivative	0.641403	1.89816	E	2.9594	1.5653	0.031365	1.5036
2-(14,15-Epoxyeicosatrienoyl) glycerol	1.25506	3.71262	E	2.9581	1.5647	0.00037489	3.4261
D-Phenylalanine	63.3687	187.355	E	2.9566	1.5639	3.6267e-07	6.4405
N-(4-chlorophenyl)-N'-(2-phenoxyphenyl)urea	3.52091	10.4013	E	2.9541	1.5627	0.00017323	3.7614
1-(3-acetyl-2,4,6-trihydroxyphenyl)ethan-1-one	4.56497	13.4839	E	2.9538	1.5626	4.9962e-05	4.3014
Lancerin	0.0531641	0.155999	E	2.9343	1.553	0.0059332	2.2267
Arecoline	0.686695	2.01497	E	2.9343	1.553	0.010803	1.9665
Ptaquiloside	1.20051	3.51976	E	2.9319	1.5518	0.00023483	3.6293
DL-Lysine	22.9826	67.2636	E	2.9267	1.5493	0.00028815	3.5404
Azetidine-2-carboxylic acid	2.27591	6.66081	E	2.9267	1.5493	0.0040405	2.3936
N3,N4-Dimethyl-L-arginine	51.9464	151.47	E	2.9159	1.5439	0.00082495	3.0836
Coumalic acid	2.44066	7.1085	E	2.9125	1.5423	0.0010076	2.9967
4-oxo-5-phenylpentanoic acid	2.37592	6.90328	E	2.9055	1.5388	8.288e-05	4.0815
Sclareol Glycol	0.160372	0.46338	E	2.8894	1.5308	0.0010884	2.9632
tetranor-12(R)-HETE	0.421063	1.21666	E	2.8895	1.5308	0.0041296	2.3841
Sulfosalicylic acid	0.213109	0.614468	E	2.8833	1.5277	0.00050617	3.2957
Carnosol	0.0120746	0.0347857	E	2.8809	1.5265	0.0047232	2.3258
MGDG 2:0_18:2	0.0103798	0.0297773	E	2.8688	1.5204	6.5727e-05	4.1823
PG 18:2_18:4	0.0178076	0.0510688	E	2.8678	1.5199	2.6391e-06	5.5785
Gallic acid	0.793006	2.27402	E	2.8676	1.5198	4.8491e-05	4.3143
Lysine butyrate	0.240309	0.687374	E	2.8604	1.5162	6.0762e-06	5.2164
Bullatine A	0.228466	0.651933	E	2.8535	1.5127	0.003908	2.408
Citric acid	941.919	2684.38	E	2.8499	1.5109	0.00046382	3.3337
Tiglic acid	54.0229	153.591	E	2.8431	1.5074	0.0024045	2.619
LPE 18:3	0.0120768	0.0343061	E	2.8407	1.5062	0.00030498	3.5157
(±)15-HETE	0.247309	0.699767	E	2.8295	1.5006	0.00050366	3.2979
N'1-(4-chlorobenzoyl)-2-aminobenzene-1-carbohydrazide	0.203544	0.573393	E	2.817	1.4942	0.00091758	3.0374
Asp-Glu	2.84701	8.01956	E	2.8168	1.4941	0.0025889	2.5869
LPC 18:1	1.41307	3.96757	E	2.8078	1.4894	0.039197	1.4067
Lithospermic acid	0.300507	0.842774	E	2.8045	1.4877	0.0049611	2.3044
Uridine 5'-monophosphate	1.86426	5.22267	E	2.8015	1.4862	0.0013496	2.8698
6-Phosphogluconic acid	0.181999	0.507605	E	2.7891	1.4798	5.0495e-06	5.2968
Lysope 14:0	0.0167459	0.0463056	E	2.7652	1.4674	8.0456e-06	5.0944
S-Adenosylmethionine	1.22193	3.373	E	2.7604	1.4649	0.021837	1.6608
N-[3-(1H-imidazol-1-yl)propyl]-5-methoxy-1H-indole-2-carboxamide	1.1065	3.0466	E	2.7534	1.4612	0.029439	1.5311
LSD-d3	0.366563	1.00848	E	2.7512	1.46	0.0060726	2.2166
Orotidine	3.69668	10.1476	E	2.7451	1.4568	0.0053116	2.2748
Isorhamnetin	0.250343	0.686999	E	2.7442	1.4564	0.0030424	2.5168
Miltirone	0.0882261	0.241922	E	2.7421	1.4553	5.4349e-05	4.2648
Lauric acid ethyl ester	0.0154656	0.0419861	E	2.7148	1.4409	0.0010444	2.9811
Sibirioside A	2.68361	7.27898	E	2.7124	1.4396	0.0044805	2.3487
Methional	0.22549	0.610567	E	2.7077	1.4371	0.00025488	3.5937
Fumaric acid	281.203	761.224	E	2.707	1.4367	0.0036737	2.4349
ethyl 3-[(1-benzyl-4-piperidyl)amino]-2-cyanoacrylate	1.31384	3.54627	E	2.6992	1.4325	0.0040758	2.3898
Secoisolariciresinol diglucoside	0.0740342	0.199536	E	2.6952	1.4304	0.00068264	3.1658
Kojic acid	2.80528	7.54365	E	2.6891	1.4271	1.2584e-05	4.9002
5,8-dihydroxy-10-methyl-5,8,9,10-tetrahydro-2H-oxecin-2-one	5.87758	15.7596	E	2.6813	1.4229	0.0031487	2.5019
Pantothenic acid	28.6881	76.9148	E	2.6811	1.4228	0.00054453	3.264
Gomisin D	0.132466	0.355004	E	2.68	1.4222	0.012302	1.91
Bruceine D	7.56327	20.2555	E	2.6781	1.4212	0.0093406	2.0296
Heptadecanoic Acid	0.778504	2.08423	E	2.6772	1.4207	0.0036261	2.4406
D-Glucose 6-phosphate	18.4064	49.2136	E	2.6737	1.4188	0.0003128	3.5047
Docosapentaenoic acid	0.00813751	0.0216152	E	2.6562	1.4094	4.5565e-05	4.3414
Sibiricose A5	0.273856	0.726768	E	2.6538	1.4081	0.0024607	2.6089
Troxerutin	0.0602718	0.159828	E	2.6518	1.407	0.0040237	2.3954
Leonurine Hydrochloride	0.296522	0.784375	E	2.6453	1.4034	0.0085101	2.0701
Dihydrothymine	2.70391	7.14107	E	2.641	1.4011	0.00015238	3.8171
Monocrotaline	0.218219	0.576311	E	2.641	1.4011	0.0022527	2.6473
4-Hydroxy-2,5-dimethyl-3(2H)furanone	5.6654	14.8412	E	2.6196	1.3894	0.01684	1.7737
Succinic anhydride	0.68098	1.7834	E	2.6189	1.3889	7.0992e-05	4.1488
(2E)-3-(3,4-dimethoxyphenyl)prop-2-enoic acid	0.80957	2.11933	E	2.6178	1.3884	5.0432e-05	4.2973
LPS 18:3	0.0743487	0.193994	E	2.6092	1.3836	0.001936	2.7131
Methyl gallate	1.52183	3.9569	E	2.6001	1.3786	0.003784	2.4221
WMH	23.5233	61.0448	E	2.5951	1.3758	0.041698	1.3799
Narirutin	0.340489	0.88272	E	2.5925	1.3743	0.001074	2.969
Heptamethoxyflavone	0.10899	0.282398	E	2.591	1.3735	0.018932	1.7228
Isoguanosine	0.260869	0.674589	E	2.5859	1.3707	0.0019922	2.7007
L-Serine	7.70285	19.9034	E	2.5839	1.3696	0.00029516	3.5299
Tropine	2.83739	7.28695	E	2.5682	1.3607	0.00074058	3.1304
4-Methoxycinnamaldehyde	10.1115	25.9348	E	2.5649	1.3589	0.0097507	2.011
Glycerophospho-N-palmitoyl ethanolamine	7.96177	20.4082	E	2.5633	1.358	0.041012	1.3871
QMK	0.0281569	0.0720879	E	2.5602	1.3563	5.4486e-07	6.2637
Cinnamaldehyde	11.6195	29.5486	E	2.543	1.3465	0.0013571	2.8674
LPC 16:2	0.152407	0.387189	E	2.5405	1.3451	0.003028	2.5188
2-Hydroxybutyric acid	0.223654	0.567638	E	2.538	1.3437	0.027724	1.5571
Adenosine	103.507	262.076	E	2.532	1.3403	0.0014226	2.8469
3-(5,7-dimethoxy-4-oxo-4H-chromen-2-yl)propanoic acid	0.0683995	0.172952	E	2.5286	1.3383	0.030758	1.512
1,3,5-Trimethoxybenzene	0.325951	0.823855	E	2.5275	1.3377	0.00020893	3.68
Prolylleucine	4.03175	10.1704	E	2.5226	1.3349	9.9274e-05	4.0032
LPC 18:3	0.940874	2.37029	E	2.5192	1.333	9.8046e-06	5.0086
Tricin 5-O-hexoside	1.09376	2.74446	E	2.5092	1.3272	0.0087801	2.0565
Lathyrol	0.751509	1.88287	E	2.5055	1.3251	0.0057567	2.2398
Ginkgolic Acid	0.00935163	0.0233673	E	2.4987	1.3212	5.9293e-05	4.227
LPE 16:1	0.011155	0.0278159	E	2.4936	1.3182	1.6687e-05	4.7776
Glutaric Acid	12.3645	30.8264	E	2.4931	1.318	2.8398e-05	4.5467
Harpagide	0.0904977	0.225622	E	2.4931	1.318	0.0024672	2.6078
Skimmin	0.114476	0.284112	E	2.4819	1.3114	0.011975	1.9217
SM 8:1;2O/34:0	0.433022	1.07277	E	2.4774	1.3088	2.7681e-05	4.5578
Cucurbitacin I	1.10835	2.74514	E	2.4768	1.3085	0.011523	1.9384
1-Monopalmitin	23.5726	58.1963	E	2.4688	1.3038	0.0026969	2.5691
Vitexin-2-O-rhaMnoside	0.0790725	0.19494	E	2.4653	1.3018	0.0050927	2.2931
N-Oleoyl dopamine	0.0691366	0.170407	E	2.4648	1.3015	5.9097e-06	5.2284
R-Notoginsenoside R2	0.022447	0.0550612	E	2.4529	1.2945	0.0029433	2.5312
trans-Zeatin-riboside	0.496583	1.21603	E	2.4488	1.2921	0.0022009	2.6574
DL-Panthenol	0.774005	1.89407	E	2.4471	1.2911	0.015253	1.8166
Methyl syringate	248.928	604.88	E	2.4299	1.2809	0.00034531	3.4618
Quercetin 3-alpha-L-arabinofuranoside (Avicularin)	1.53575	3.72999	E	2.4288	1.2802	0.0021728	2.663
Quinic acid	1.67084	4.03293	E	2.4137	1.2713	0.00036481	3.4379
2-(2-oxo-2-{[2-(2-oxo-1-imidazolidinyl)ethyl]amino}ethoxy)acetic acid	0.423876	1.02244	E	2.4121	1.2703	0.0038544	2.414
Aucubin	2.28457	5.51007	E	2.4119	1.2701	0.00033423	3.476
Cytosine	0.656153	1.5796	E	2.4074	1.2675	3.6426e-05	4.4386
TriacetonaMine	3.21724	7.74034	E	2.4059	1.2666	0.00099726	3.0012
N,5-Bis(3-nitrophenyl)oxazol-2-amine	0.488638	1.17511	E	2.4049	1.266	0.00017081	3.7675
Engeletin	0.322943	0.77421	E	2.3974	1.2614	0.02083	1.6813
5,6,7-Trimethoxyflavone	12.4963	29.9396	E	2.3959	1.2605	0.0059743	2.2237
EMK	0.0647886	0.15434	E	2.3822	1.2523	0.0040714	2.3903
lupinine	3.73673	8.88154	E	2.3768	1.249	0.0009852	3.0065
Combretastatin A4	0.0891796	0.211911	E	2.3762	1.2487	1.9268e-05	4.7152
Tyrosol	3.39848	8.07078	E	2.3748	1.2478	0.0011386	2.9436
DL-Malic acid	995.02	2357.3	E	2.3691	1.2443	6.7678e-05	4.1696
Cytidine-5'-monophosphate	0.551199	1.30386	E	2.3655	1.2421	5.8284e-05	4.2345
GDP-alpha-D-glucose	0.902996	2.13157	E	2.3605	1.2391	0.012446	1.905
6,7,8-trimethoxy-2-(2-phenoxy-3-pyridyl)-4H-3,1-benzoxazin-4-one	0.299648	0.704881	E	2.3524	1.2341	0.028274	1.5486
α-D-Glucose-1,6-bisphosphate	4.08641	9.60637	E	2.3508	1.2332	0.0016171	2.7913
N-Acetyl-L-methionine	1.1312	2.65103	E	2.3435	1.2287	0.0011225	2.9498
5-Phenyl-N-(4-(trifluoromethyl)phenyl)oxazol-2-amine	91.36	214.078	E	2.3432	1.2285	0.00044394	3.3527
PC O-20:5	0.0153303	0.0357913	E	2.3347	1.2232	0.018518	1.7324
L-lysine	6.29819	14.6885	E	2.3322	1.2217	0.00065494	3.1838
Alanyltyrosine	1.44806	3.35295	E	2.3155	1.2113	0.00014811	3.8294
LysoPC 16:2	0.488863	1.13119	E	2.3139	1.2103	0.0018902	2.7235
DL-α-Methoxyphenylacetic acid	1.1094	2.54867	E	2.2973	1.2	0.00092875	3.0321
Prostaglandin H1	0.473291	1.08391	E	2.2901	1.1954	0.0022917	2.6398
Pyrroloquinoline quinone	0.0542815	0.123739	E	2.2796	1.1888	0.029153	1.5353
5-Sulfanyl-1-pentanesulfonamide	0.582195	1.32543	E	2.2766	1.1869	0.012978	1.8868
N-(2-morpholinophenyl)-2-furamide	2.09033	4.75612	E	2.2753	1.1861	0.003488	2.4574
Ligustilide	71.7012	163.046	E	2.274	1.1852	0.0022863	2.6409
3-Indolepropionic acid	0.0629405	0.142949	E	2.2712	1.1834	0.0008397	3.0759
MGMG (18:2)	3.26005	7.39623	E	2.2688	1.1819	0.0061557	2.2107
CerP 16:0;2O/2:0	0.813984	1.8393	E	2.2596	1.1761	0.012076	1.9181
Isoliquiritin	1.05595	2.38436	E	2.258	1.1751	0.036266	1.4405
4-Ethylbenzaldehyde	123.691	278.957	E	2.2553	1.1733	4.1784e-05	4.379
Androsin	2.35079	5.29599	E	2.2528	1.1718	0.00053943	3.2681
Valepotriate	0.0326891	0.0736129	E	2.2519	1.1712	0.00025164	3.5992
Stachydrine	1.12443	2.51952	E	2.2407	1.164	0.0032951	2.4821
L-Kynurenine	0.398953	0.893506	E	2.2396	1.1633	6.2155e-07	6.2065
Licoagroside D	0.320193	0.712955	E	2.2266	1.1549	0.0030319	2.5183
Isocitric acid	1006.37	2239.36	E	2.2252	1.1539	0.0014369	2.8426
Methyl 4-hydroxycinnamate	4.50938	10.0331	E	2.2249	1.1538	0.028182	1.55
2-Aminoadipic acid	4.61538	10.2568	E	2.2223	1.1521	0.001973	2.7049
D-Ribulose 5-phosphate	11.9665	26.5824	E	2.2214	1.1515	0.0013074	2.8836
11-Oxoetiocholanolone	1.13682	2.51952	E	2.2163	1.1481	0.0034907	2.4571
Stearic acid	1.08325	2.39907	E	2.2147	1.1471	0.03289	1.4829
ENK	0.23254	0.514949	E	2.2145	1.147	0.0028714	2.5419
(+)-Pinoresinol	0.0548336	0.121362	E	2.2133	1.1462	0.0007534	3.123
Saikosaponin B4	0.0111101	0.0245867	E	2.213	1.146	0.021302	1.6716
Lactucin	2.29143	5.07066	E	2.2129	1.1459	0.026022	1.5847
5-O-Methylvisammioside	0.0948867	0.209532	E	2.2082	1.1429	1.9931e-05	4.7005
Guanine	34.961	77.1792	E	2.2076	1.1425	0.024654	1.6081
Patchouli alcohol	3.27823	7.23567	E	2.2072	1.1422	0.024936	1.6032
N'-Formylkynurenine	0.369128	0.813655	E	2.2043	1.1403	0.00027438	3.5616
ethyl 4-[2-(3,4,5-trimethoxybenzylidene)hydrazino]benzoate	0.19598	0.430618	E	2.1973	1.1357	0.0028372	2.5471
Polygalaxanthone III	2.56492	5.63263	E	2.196	1.1349	0.0081016	2.0914
2-({2-oxo-2-[(2-oxo-3-azepanyl)amino]ethyl}sulfanyl)acetic acid	1.44777	3.17235	E	2.1912	1.1317	0.0016032	2.795
3-Furoic acid	170.59	373.434	E	2.1891	1.1303	0.0033047	2.4809
8Z,11Z,14Z-Eicosatrienoic acid	0.00813693	0.0178109	E	2.1889	1.1302	0.047576	1.3226
2-[amino(3-chloroanilino)methylene]malononitrile	0.453561	0.98991	E	2.1825	1.126	0.008185	2.087
Oleanolic acid	0.920463	2.00259	E	2.1756	1.1214	9.9991e-06	5
Shikimic Acid	0.854325	1.85792	E	2.1747	1.1208	0.00043248	3.364
D-Proline	363.25	789.562	E	2.1736	1.1201	0.00010698	3.9707
N8-Acetylspermidine	0.0638675	0.138752	E	2.1725	1.1194	0.0034864	2.4576
Morin Hydrate	0.0247248	0.0533687	E	2.1585	1.11	0.00068437	3.1647
Synephrine	0.141426	0.305	E	2.1566	1.1088	0.00037224	3.4292
1,2,3,7-Tetramethoxyxanthone	0.233792	0.504005	E	2.1558	1.1082	0.0046539	2.3322
Ferulic acid	4.81831	10.3786	E	2.154	1.107	0.00011668	3.933
Bufalin	0.0984336	0.211853	E	2.1522	1.1058	0.0068812	2.1623
2-(1H-indol-3-yl)-3-[4-(trifluoromethyl)phenyl]acrylonitrile	1.35018	2.89226	E	2.1421	1.099	0.028075	1.5517
Cryptotanshinone	2.3552	5.03097	E	2.1361	1.095	0.022069	1.6562
Threonine	27.5612	58.7987	E	2.1334	1.0931	0.00013697	3.8634
1,11-Undecanedicarboxylic acid	1.36078	2.9006	E	2.1316	1.0919	0.0024554	2.6099
Selgin C-hexoside	0.0435989	0.0927182	E	2.1266	1.0886	0.010556	1.9765
Oleamide	1860.29	3943.32	E	2.1197	1.0839	5.0832e-06	5.2939
2-Oxoadipic acid	5.3309	11.2543	E	2.1112	1.078	0.00016149	3.7919
LPC 16:2-SN1	0.255151	0.538607	E	2.1109	1.0779	0.018548	1.7317
CYM-5520	0.248764	0.523202	E	2.1032	1.0726	0.002286	2.6409
LPC 18:3-SN1	1.46913	3.05858	E	2.0819	1.0579	0.00055423	3.2563
Nepodin	0.858648	1.78176	E	2.0751	1.0532	0.0028064	2.5518
Dl-3-Hydroxynorvaline	1.8594	3.83334	E	2.0616	1.0438	0.011781	1.9288
Levodopa	1.19201	2.45103	E	2.0562	1.04	0.00091094	3.0405
SM 8:1;2O/32:0	0.836632	1.71069	E	2.0447	1.0319	9.9872e-05	4.0006
SM 8:1;2O/33:0	0.368549	0.753587	E	2.0447	1.0319	9.9872e-05	4.0006
SM 8:1;2O/34:1	1.79335	3.66692	E	2.0447	1.0319	9.9872e-05	4.0006
Xanthurenic acid	0.125209	0.255464	E	2.0403	1.0288	0.034391	1.4635
DHZROG	1.43652	2.92968	E	2.0394	1.0282	0.0013161	2.8807
Corticosterone	0.0646717	0.131313	E	2.0305	1.0218	0.033267	1.478
Galactose	3.83794	7.7535	E	2.0202	1.0145	0.0033946	2.4692
1-[4-hydroxy-3-(3-methylbut-2-en-1-yl)phenyl]ethan-1-one	29.6647	59.9294	E	2.0202	1.0145	0.0040253	2.3952
1-Linoleoyl-Rac-Glycerol	75.4172	152.169	E	2.0177	1.0127	0.0052463	2.2801
Choline	2.69374	5.40566	E	2.0068	1.0049	3.7442e-05	4.4266
Levistilide A	2.00304	3.99804	E	1.996	0.99711	0.0073226	2.1353
1-Methylhistidine	0.419697	0.837608	E	1.9957	0.99693	0.0024118	2.6177
7-O-Methylmangiferin	0.0359788	0.0716118	E	1.9904	0.99305	0.00099804	3.0009
(2R)-2-[(2R,5S)-5-[(2S)-2-hydroxybutyl]oxolan-2-yl]propanoic acid	0.929067	1.84803	E	1.9891	0.99213	0.018057	1.7433
Celestolide	1.97066	3.91884	E	1.9886	0.99175	0.0053026	2.2755
Euphorbia factor L3	0.0719801	0.142365	E	1.9778	0.98393	0.0059977	2.222
Pyridoxal 5'-phosphate	2.28735	4.5211	E	1.9766	0.983	0.0028287	2.5484
ELK	2.53625	4.99863	E	1.9709	0.97884	1.9922e-05	4.7007
1-Deoxynojirimycin	6.13725	12.0804	E	1.9684	0.977	0.0013105	2.8826
L-Tyrosine	66.0789	129.842	E	1.965	0.9745	0.00055594	3.255
7-Methylxanthine	5.10412	10.0135	E	1.9618	0.97221	0.00098404	3.007
Pyridoxal-5'-phosphate	0.99548	1.93459	E	1.9434	0.95856	0.00056174	3.2505
L-Hydroxyproline	15.7517	30.5375	E	1.9387	0.95507	0.00092489	3.0339
Glucosamine	0.801827	1.54867	E	1.9314	0.94967	0.018369	1.7359
1,2,3-cyclopropanetricarboxylic acid	57.0941	109.788	E	1.9229	0.94331	0.0019354	2.7132
D-(+)-Proline	5.55637	10.6655	E	1.9195	0.94074	0.0033706	2.4723
p-Hydroxybenzaldehyde	4.83059	9.26835	E	1.9187	0.94011	0.0011651	2.9336
D(+)-Phenyllactic acid	1.68267	3.19644	E	1.8996	0.92571	0.030504	1.5156
LPE 16:2	0.0146323	0.027756	E	1.8969	0.92364	0.0045602	2.341
1,7-bis(3,4-dihydroxyphenyl)heptan-3-one	3.43192	6.50489	E	1.8954	0.92251	0.0082014	2.0861
Ethyl paraben	2.30461	4.34856	E	1.8869	0.91602	0.017768	1.7504
Norisoboldine	0.0410282	0.0771684	E	1.8809	0.91139	0.0023984	2.6201
Inositol	18.5294	34.6705	E	1.8711	0.9039	9.577e-06	5.0188
L-Mimosine	2.47774	4.62439	E	1.8664	0.90024	2.9419e-05	4.5314
(-)-Caryophyllene oxide	5.64286	10.4809	E	1.8574	0.89327	0.0051724	2.2863
Υ-L-Glutamyl-L-glutamic acid	3.77996	7.01709	E	1.8564	0.8925	7.7727e-06	5.1094
Isomucronulatol-7-O-glucoside	0.0564571	0.10393	E	1.8409	0.88038	0.036046	1.4431
1-(4-methoxyphenyl)propane-1,2-diol	1.82709	3.32727	E	1.8211	0.86479	0.0038194	2.418
Linderane	0.145436	0.263924	E	1.8147	0.85974	0.045759	1.3395
Oroxin B	4.47937	8.11887	E	1.8125	0.85798	0.0024565	2.6097
trans-Cinnamaldehyde	1.54681	2.79714	E	1.8083	0.85466	0.0056081	2.2512
Efetaal	3.45912	6.25125	E	1.8072	0.85374	0.028046	1.5521
Ferulaldehyde	3.88042	7.00928	E	1.8063	0.85306	0.0002886	3.5397
18-Nor-4,15-dihydroxyabieta-8,11,13-trien-7-one	0.300012	0.5415	E	1.8049	0.85194	0.026816	1.5716
3-Methylcrotonylglycine	2.37022	4.27364	E	1.8031	0.85044	0.00019524	3.7094
3-(4-hydroxy-3-methoxyphenyl)propanoic acid	20.5989	36.8948	E	1.7911	0.84085	0.0052712	2.2781
LPC 14:0	0.0463037	0.0826667	E	1.7853	0.83618	0.0080596	2.0937
Peonidin chloride	0.0156909	0.027826	E	1.7734	0.8265	0.00060963	3.2149
O-Acetylserine	9.73234	17.2109	E	1.7684	0.82246	0.0144	1.8416
Shikonin	1.98481	3.50839	E	1.7676	0.82181	0.00023498	3.629
Furanodiene	3.72656	6.58372	E	1.7667	0.82106	0.0027588	2.5593
N-Acetyl-L-phenylalanine	6.6387	11.6671	E	1.7574	0.81347	0.034062	1.4677
SM 40:1;2O	0.087621	0.153648	E	1.7536	0.81029	0.0012112	2.9168
Embelin	0.308633	0.540343	E	1.7508	0.80798	0.00067894	3.1682
Myristic acid	0.125991	0.220453	E	1.7498	0.80715	0.0084707	2.0721
Hordatine A	0.0115635	0.0201338	E	1.7411	0.80004	9.8683e-05	4.0058
Guanosine 5'-diphosphate	0.806499	1.40197	E	1.7383	0.79771	0.019888	1.7014
3-Methoxycinnamic acid	3.59865	6.22632	E	1.7302	0.79093	0.0021699	2.6636
4-decyl-3-hydroxy-5-oxooxolane-2,3-dicarboxylic acid	0.107512	0.184609	E	1.7171	0.77997	0.00059953	3.2222
Lithosprmoside	0.213492	0.364163	E	1.7057	0.7704	0.01198	1.9216
1-Stearoylglycerol	20.5623	34.9687	E	1.7006	0.76607	0.016926	1.7715
Ergothioneine	0.288007	0.488655	E	1.6967	0.76271	0.00094422	3.0249
(-)-Arctigenin	0.413908	0.700889	E	1.6933	0.75988	0.033335	1.4771
Bavachalcone	3.24941	5.48381	E	1.6876	0.755	0.01068	1.9714
isoleucine	121.785	205.03	E	1.6835	0.7515	0.00040108	3.3968
Meperidine-d4	0.376072	0.633071	E	1.6834	0.75136	0.0022231	2.653
3'-Adenosine monophosphate (3'-AMP)	3.13805	5.27251	E	1.6802	0.74862	0.0011826	2.9272
1-Naphthol	2.83265	4.75021	E	1.6769	0.74584	0.028637	1.5431
4-Methoxybenzaldehyde	10.5075	17.6146	E	1.6764	0.74535	8.5314e-06	5.069
Gambogenic acid	0.00636219	0.0106515	E	1.6742	0.74346	0.00039986	3.3981
Trigonelline	7.5932	12.592	E	1.6583	0.72973	0.034175	1.4663
1,4-dihydro-1-Methyl-4-oxo-3-pyridinecarboxamide	3.37296	5.55925	E	1.6482	0.72087	0.0013311	2.8758
gamma-Glutamylleucine	5.66802	9.23279	E	1.6289	0.70392	4.6586e-05	4.3317
(±)13-HpODE	3.3265	5.41102	E	1.6266	0.7019	0.018086	1.7427
5-(6-hydroxy-6-methyloctyl)-2,5-dihydrofuran-2-one	6.35763	10.2988	E	1.6199	0.69591	0.025914	1.5865
Flavokawain A	53.9615	86.7783	E	1.6082	0.6854	0.0097597	2.0106
Testosterone	0.673405	1.0823	E	1.6072	0.68456	0.0095847	2.0184
Inosine-5'-monophosphate	0.709951	1.13984	E	1.6055	0.68304	0.010294	1.9874
11-Epiprostaglandin E1	0.15818	0.253298	E	1.6013	0.67926	0.021667	1.6642
Sinapinic Acid	1.13912	1.81126	E	1.5901	0.66908	0.0079517	2.0995
Kavain	3.12985	4.9728	E	1.5888	0.66797	0.03763	1.4245
Hexadecanamide	341.686	541.969	E	1.5862	0.66554	0.014649	1.8342
2-Phenylacetamide	1.68508	2.66622	E	1.5822	0.66198	0.0041996	2.3768
(±)12(13)-DiHOME	0.675938	1.06935	E	1.582	0.66178	0.014659	1.8339
m-Cresol	1.73961	2.73196	E	1.5704	0.65117	0.0018175	2.7405
DGGA 18:2_16:3	0.014131	0.0221767	E	1.5694	0.65019	0.0099885	2.0005
Benzoic Acid	2.46762	3.85454	E	1.562	0.64344	0.0074477	2.128
4-chloro-5-morpholino-2-quinoxalin-2-ylpyridazin-3(2H)-one	1.70979	2.66386	E	1.558	0.63969	0.013421	1.8722
N6-Succinyl Adenosine	66.9135	104.173	E	1.5568	0.63862	0.010127	1.9945
L(-)-Malic acid	4.69551	7.27757	E	1.5499	0.63218	0.0055951	2.2522
DL-Glutamine	172.315	266.924	E	1.549	0.63138	0.013801	1.8601
L-Pyroglutamic acid	172.315	266.924	E	1.549	0.63138	0.013801	1.8601
N-Methylthreonine	0.675535	1.04435	E	1.546	0.6285	0.015116	1.8206
D-Panthotenate	1.66617	2.57281	E	1.5441	0.62681	8.7939e-05	4.0558
Dihydrofolic acid	0.0580823	0.089538	E	1.5416	0.6244	0.016941	1.7711
PC 36:0	0.0601147	0.0921835	E	1.5335	0.61679	0.0014842	2.8285
SM 41:1;2O	0.092661	0.142092	E	1.5335	0.61679	0.0014842	2.8285
β-D-Glucopyranuronic acid	118.827	181.917	E	1.5309	0.61441	0.0089923	2.0461
Palmaturbine	0.0247946	0.0378077	E	1.5248	0.60865	0.004861	2.3133
2-oxo-2H-chromene-3-carboxylic acid	12.4181	18.8517	E	1.5181	0.60225	0.0039548	2.4029
N'1-(6-methylpyridazin-3-yl)-4-chlorobenzene-1-carbohydrazide	0.194543	0.295181	E	1.5173	0.60151	0.026274	1.5805
5-Methylcytosine	0.729434	1.09144	E	1.4963	0.58138	3.6585e-05	4.4367
3-N-butyl-4,5-dihydrophthalide	13.165	19.3747	E	1.4717	0.55747	0.0026016	2.5848
Trehalose 6-phosphate	3.44742	5.04135	E	1.4624	0.54829	0.008929	2.0492
(6E)-7-(2H-1,3-benzodioxol-5-yl)-1-(piperidin-1-yl)hept-6-en-1-one	2.34438	3.40352	E	1.4518	0.53782	0.011152	1.9527
Indole-3-pyruvate	1.34611	1.95412	E	1.4517	0.53772	0.002727	2.5643
L-5-Hydroxytryptophan	1.34611	1.95412	E	1.4517	0.53772	0.002727	2.5643
methyl 3,4,5-trihydroxycyclohex-1-ene-1-carboxylate	0.443607	0.642524	E	1.4484	0.53447	0.041812	1.3787
(4E)-1,7-bis(3,4-dihydroxyphenyl)hept-4-en-3-one	122.746	173.815	E	1.4161	0.50188	0.025137	1.5997
Nicotinamide N-oxide	0.803555	1.10938	E	1.3806	0.46528	0.0019859	2.7021
1-(4-hydroxyphenyl)propane-1,2-diol	3.16758	4.2925	E	1.3551	0.43844	0.0071102	2.1481
3-amino-2-phenyl-2H-pyrazolo[4,3-c]pyridine-4,6-diol	0.490527	0.662514	E	1.3506	0.43362	0.039871	1.3993
6-Hydroxynicotinic acid	5.79098	7.79136	E	1.3454	0.42807	0.00079388	3.1002
Heteroclitin D	0.122954	0.1654	E	1.3452	0.42783	0.0021274	2.6722
D-(-)-Fructose	73.7342	99.0188	E	1.3429	0.42537	0.027127	1.5666
SQH	4.00885	5.29567	E	1.321	0.40163	0.00069869	3.1557
Citramalate	13.9228	17.8426	E	1.2815	0.35787	0.0024638	2.6084
beta-Caryophyllene	3.95634	5.04356	E	1.2748	0.35028	0.046343	1.334
Azelaic acid	6.29663	7.98297	E	1.2678	0.34235	0.0043263	2.3639
Glutathione	0.702599	0.886559	E	1.2618	0.33552	0.033852	1.4704
Ganoderic acid C2	0.119667	0.150498	E	1.2576	0.33071	0.018587	1.7308
N-Acetyldopamine	1.4498	1.77027	E	1.221	0.28812	0.038393	1.4157
δ-Ribono-1,4-lactone	18.0029	21.4475	E	1.1913	0.25258	0.037217	1.4293
Swainsonine	1.18902	1.39208	E	1.1708	0.22746	0.02838	1.547
(2R,3S,4S,5R,6R)-2-(hydroxymethyl)-6-(2-phenylethoxy)oxane-3,4,5-triol	2.36034	1.95174	D	0.82689	-0.27423	0.031939	1.4957
PC 18:0_18:0	1.12882	0.900892	D	0.79809	-0.32539	0.032217	1.4919
SM 9:1;2O/34:1	1.27597	1.01833	D	0.79809	-0.32539	0.032217	1.4919
1-Methylguanine	1.15598	0.887452	D	0.7677	-0.38138	0.02774	1.5569
UDP-galactose	0.346819	0.264894	D	0.76378	-0.38877	0.010994	1.9588
Atractylenolide I	0.115572	0.088061	D	0.76196	-0.39222	0.00098525	3.0065
N-Caffeoyl putrescine	0.131553	0.100097	D	0.76088	-0.39425	0.037908	1.4213
Raffinose	47.7565	36.2935	D	0.75997	-0.39599	0.049906	1.3018
6 β-Hydroxycortisol	0.710181	0.53726	D	0.75651	-0.40257	0.041193	1.3852
7-methylpyrimido[4,5-d]pyrimidin-4-amine	2.00202	1.50541	D	0.75195	-0.4113	0.00027797	3.556
Raceanisodamine	0.957938	0.710024	D	0.7412	-0.43207	0.022334	1.651
Ethyl ferulate	2.28441	1.69215	D	0.74074	-0.43297	0.017191	1.7647
Methyl linoleate	0.299448	0.221488	D	0.73966	-0.43507	0.00051286	3.29
Hypoxanthine-9-beta-D-Arabinofuranoside	1.75371	1.27653	D	0.7279	-0.45818	0.022614	1.6456
2-oxopiperidine-3-carbohydrazide	9.74024	7.07771	D	0.72665	-0.46068	0.047387	1.3243
Erythronolactone	122.606	88.6161	D	0.72277	-0.46839	0.0014793	2.8299
DLK	2.98472	2.15116	D	0.72072	-0.47248	0.0020387	2.6907
1-Naphthyl acetate	29.2835	20.9562	D	0.71563	-0.48271	0.0029029	2.5372
Ala-Gln	0.892866	0.631991	D	0.70782	-0.49854	0.0086998	2.0605
Citral	6.79225	4.79114	D	0.70538	-0.50352	0.016214	1.7901
Uridine	14.9085	10.5083	D	0.70485	-0.50461	0.0070189	2.1537
Casticin	0.182488	0.127755	D	0.70008	-0.51442	0.0010474	2.9799
L-Methionine Methyl Ester	0.999216	0.69928	D	0.69983	-0.51493	0.0013736	2.8621
Octanedioic acid	2.10239	1.46842	D	0.69846	-0.51776	0.022659	1.6448
Guanosine-3',5'-cyclic monophosphate	2.76992	1.91485	D	0.6913	-0.53262	0.022006	1.6575
ALK	0.144894	0.0997917	D	0.68872	-0.53801	0.04626	1.3348
5-Ethyl-2'-deoxyuridine	1.37004	0.934165	D	0.68185	-0.55247	0.016217	1.79
4-Guanidinobutanoic acid	8.51097	5.78637	D	0.67987	-0.55666	0.021134	1.675
H-Gly-Pro-OH	1.75482	1.1894	D	0.67779	-0.56108	0.0015519	2.8092
3-(3,4,5-trimethoxyphenyl)propanoic acid	2.55606	1.73132	D	0.67734	-0.56205	0.001328	2.8768
ERH	0.142252	0.095489	D	0.67127	-0.57504	0.016699	1.7773
Coumarin	5.95023	3.99171	D	0.67085	-0.57594	0.014353	1.8431
Isomucronulatol	1.8076	1.21103	D	0.66997	-0.57784	0.00080457	3.0944
Prostaglandin K1	1.24182	0.82711	D	0.66604	-0.58631	0.048295	1.3161
N-Acetylaspartate	0.935027	0.614348	D	0.65704	-0.60595	0.0079194	2.1013
3alpha-Dihydrocadambine	0.0173371	0.011344	D	0.65432	-0.61193	0.0020936	2.6791
Diaminopimelic acid	14.5506	9.51922	D	0.65422	-0.61216	0.020586	1.6864
Lactobionic acid	7.47124	4.85225	D	0.64946	-0.62269	0.0037499	2.426
FQH	10.2974	6.66418	D	0.64717	-0.62778	0.041119	1.386
Theophylline-7-acetic acid	0.0603175	0.0390078	D	0.64671	-0.62882	0.0099191	2.0035
12,13-EODE	1.18389	0.75043	D	0.63387	-0.65774	0.020849	1.6809
5'-S-Methyl-5'-thioadenosine	2.69129	1.68432	D	0.62584	-0.67614	0.036863	1.4334
Catharanthine	0.237631	0.148291	D	0.62404	-0.68029	0.033583	1.4739
Catechol	5.31243	3.31074	D	0.62321	-0.68222	0.041627	1.3806
Ambroxane	0.359083	0.22202	D	0.6183	-0.69363	0.012393	1.9068
3-n-Butylphathlide	179.347	110.326	D	0.61515	-0.70099	0.010687	1.9711
N-{[(2R,4S,5R)-5-Ethyl-1-azabicyclo[2.2.2]oct-2-yl]methyl}-2-furamide	0.553881	0.338268	D	0.61072	-0.71141	0.0097634	2.0104
3-(3,4-dihydroxyphenyl)propanoic acid	5.79918	3.51239	D	0.60567	-0.7234	0.047204	1.326
gamma-Glutamylglutamine	2.12465	1.27404	D	0.59965	-0.73782	0.029642	1.5281
Sorbic acid	10.6057	6.35662	D	0.59936	-0.73851	0.013358	1.8743
gamma-caprolactone	3.40729	2.016	D	0.59167	-0.75713	0.010827	1.9655
Phloretic acid	0.889145	0.525433	D	0.59094	-0.75891	0.024491	1.611
DMK	0.340057	0.2001	D	0.58843	-0.76506	0.011199	1.9508
4-[2-(2-oxo-1-imidazolidinyl)ethyl]-1lambda~6~,4-thiazinane-1,1-dione	0.987756	0.575426	D	0.58256	-0.77952	0.01993	1.7005
Scopolamine	0.184667	0.107344	D	0.58129	-0.78268	0.0018748	2.727
Isoeugenol	2.76452	1.58399	D	0.57297	-0.80347	0.0040355	2.3941
QQH	0.350689	0.2001	D	0.57059	-0.80947	0.0072598	2.1391
Ala-Leu	2.25343	1.27585	D	0.56618	-0.82067	0.0089975	2.0459
3-Acetyl-2,5-dimethylfuran	1.98473	1.11044	D	0.55949	-0.83781	0.016524	1.7819
N-lactoyl-phenylalanine	1.22566	0.678849	D	0.55386	-0.8524	0.00041024	3.387
ethyl 4-({[(3-morpholinopropyl)amino]carbothioyl}amino)benzoate	0.298231	0.164737	D	0.55238	-0.85627	0.0041979	2.377
Apocynin	3.07943	1.68587	D	0.54746	-0.86917	0.020733	1.6833
Riboflavin	2.18943	1.19851	D	0.54741	-0.86931	0.0038154	2.4185
4-Ethylphenol	1.42724	0.780745	D	0.54703	-0.8703	0.00040052	3.3974
Dehydrodiisoeugenol	0.364185	0.197481	D	0.54225	-0.88296	0.018052	1.7435
Santacruzamate A	0.337149	0.182733	D	0.54199	-0.88365	0.031553	1.501
Quinic acid O-di-glucuronic acid	0.210111	0.113677	D	0.54103	-0.88621	0.041917	1.3776
Lysopa 16:0	0.254229	0.136519	D	0.53699	-0.89702	0.04982	1.3026
Corchorifatty acid F	20.7735	11.0679	D	0.53279	-0.90836	0.0066652	2.1762
D-(-)-Quinic acid	58.411	31.1186	D	0.53275	-0.90847	0.013198	1.8795
Euphorbia factor L1	3.05601	1.61787	D	0.52941	-0.91755	0.0021134	2.675
PG O-16:4_18:2	0.0573638	0.0301577	D	0.52573	-0.92761	0.016549	1.7812
1,N6-Etheno-2-Deoxy-Adenosine	0.611411	0.321323	D	0.52554	-0.92812	0.045945	1.3378
13,14-dihydro-15-keto Prostaglandin A2	0.669212	0.34824	D	0.52037	-0.94238	0.015075	1.8217
L-Threonine	0.157041	0.0809319	D	0.51536	-0.95636	0.0017824	2.749
N-Acetyl-L-histidine	0.547217	0.281807	D	0.51498	-0.95741	0.024506	1.6107
Abscisic acid glucose ester	0.434942	0.222563	D	0.51171	-0.96661	0.0060498	2.2183
1-Methyladenine	0.644167	0.326812	D	0.50734	-0.97897	0.0080146	2.0961
Ribulose-5-phosphate	2.37966	1.20605	D	0.50682	-0.98046	0.0036788	2.4343
Isovaleric acid	0.78195	0.394879	D	0.50499	-0.98567	0.045393	1.343
APK	0.0830065	0.041849	D	0.50417	-0.98803	0.0016063	2.7942
Loxoprofen	7.89543	3.96904	D	0.5027	-0.99223	0.010786	1.9671
O-Feruloyl 4-hydroxylcoumarin	0.194799	0.0973866	D	0.49994	-1.0002	0.01977	1.704
4-(3,4-dihydro-2H-1,5-benzodioxepin-7-yl)-4-oxobutanoic acid	1.66175	0.828622	D	0.49865	-1.0039	0.015779	1.8019
Methyl hexadecanoate	1.74851	0.865006	D	0.49471	-1.0153	0.0099538	2.002
Bisdemethoxycurcumin	1.07295	0.528552	D	0.49262	-1.0215	0.0098021	2.0087
2-Isopropylmalic acid	134.448	65.9959	D	0.49086	-1.0266	0.0016683	2.7777
EPK	0.740866	0.362523	D	0.48932	-1.0311	0.0021519	2.6672
7-Methylguanine	4.1181	2.00925	D	0.48791	-1.0353	0.0001275	3.8945
Homovanillic acid	5.62376	2.69157	D	0.47861	-1.0631	0.0025701	2.5901
4-(2,3-dihydro-1,4-benzodioxin-6-yl)butanoic acid	11.0077	5.26382	D	0.47819	-1.0643	0.0034657	2.4602
dG-C8-IQ	0.0741477	0.0352379	D	0.47524	-1.0733	0.018261	1.7385
Catharanthine hemitartrate	0.16579	0.0784824	D	0.47338	-1.0789	0.014023	1.8532
Gamma-Linolenic Acid	1.11361	0.526451	D	0.47274	-1.0809	0.00012367	3.9077
2-Methylbutyl beta-D-glucopyranoside	0.774881	0.366111	D	0.47247	-1.0817	0.028861	1.5397
6,7-Dimethoxy-4-Methylcoumarin	8.6162	4.04031	D	0.46892	-1.0926	0.029732	1.5268
Sinapyl Alcohol	29.004	13.5757	D	0.46806	-1.0952	0.001848	2.7333
4-{3-[(3,4-dihydroxyphenyl)methyl]-2-methylbutyl}benzene-1,2-diol	0.899901	0.420544	D	0.46732	-1.0975	0.028181	1.5501
Schizandrol B	3.1665	1.47563	D	0.46601	-1.1016	0.0030195	2.5201
9-Hydroxy-(10E,12Z,15Z)-Octadecatrienoic Acid	0.216921	0.100497	D	0.46329	-1.11	0.0015086	2.8214
Naringin Dihydrochalcone	2.90575	1.34247	D	0.46201	-1.114	0.00021308	3.6715
SM 43:2;2O	0.336586	0.155377	D	0.46163	-1.1152	0.0050642	2.2955
3-Hydroxydecanoic acid	0.882557	0.406601	D	0.46071	-1.1181	0.0030934	2.5096
Wulignan A1	1.64117	0.754952	D	0.46001	-1.1203	0.039889	1.3991
N1-(5-methylisoxazol-3-yl)-2-morpholinoacetamide	2.10144	0.959835	D	0.45675	-1.1305	0.0016083	2.7936
Thiamine pyrophosphate hydrochloride	0.471974	0.214859	D	0.45524	-1.1353	0.0016045	2.7946
5-Methyluridine	2.64668	1.2041	D	0.45495	-1.1362	0.00078174	3.1069
P-Aminohippuric Acid	0.267879	0.121355	D	0.45302	-1.1424	0.02743	1.5618
Sorbitan monopalmitate	0.110706	0.04985	D	0.45029	-1.1511	0.00096198	3.0168
Thymol	6.45111	2.88894	D	0.44782	-1.159	0.0016806	2.7745
Pristimerin	1.21667	0.541234	D	0.44485	-1.1686	0.03867	1.4126
3,4-dihydro-4-oxo-2H-1,3-benzoxazine-2-spiro-4'-(1'-ethylpiperidine)	4.65203	2.02873	D	0.4361	-1.1973	3.6262e-05	4.4406
Ala-Ile	5.47022	2.34117	D	0.42798	-1.2244	0.00027664	3.5581
2-{[methyl(2,3,4,5,6-pentahydroxyhexyl)amino]methylidene}malononitrile	0.0535449	0.0228299	D	0.42637	-1.2298	0.032227	1.4918
6-Deoxy-D-glucose	29.3064	12.4431	D	0.42459	-1.2359	0.038594	1.4135
Alpha-Mangostin	3.62675	1.53767	D	0.42398	-1.2379	0.00028491	3.5453
Dictamnine	0.836214	0.354536	D	0.42398	-1.2379	0.046434	1.3332
N-Acetyl-DL-glutamic acid	6.47762	2.71947	D	0.41983	-1.2521	0.001399	2.8542
2-[(3S)-1-(Cyclohexylmethyl)-3-pyrrolidinyl]-5-fluoro-1H-benzimidazole	0.445997	0.186037	D	0.41713	-1.2614	0.00098372	3.0071
Rhapontin	1.10317	0.455195	D	0.41263	-1.2771	0.048025	1.3185
Tianshic acid	1.5268	0.629544	D	0.41233	-1.2781	0.0047856	2.3201
Xanthosine	3.19469	1.30899	D	0.40974	-1.2872	0.0041668	2.3802
Fragransin A2	0.384693	0.157045	D	0.40824	-1.2925	0.038383	1.4159
FAHFA 16:0/2:0	0.803558	0.327749	D	0.40787	-1.2938	0.0010785	2.9672
Heroin-d3	9.49603	3.79095	D	0.39921	-1.3248	0.00053643	3.2705
FAHFA 18:1/3:0	0.0847607	0.033724	D	0.39787	-1.3296	0.011275	1.9479
2'-O-Methylguanosine	1.09893	0.436955	D	0.39762	-1.3305	0.0016299	2.7878
ILK	0.093672	0.0372281	D	0.39743	-1.3312	0.014861	1.8279
Trolox	3.95605	1.56837	D	0.39645	-1.3348	0.00078313	3.1062
3-(propan-2-yl)-octahydropyrrolo[1,2-a]pyrazine-1,4-dione	2.41373	0.945747	D	0.39182	-1.3517	7.5645e-05	4.1212
(±)9(10)-DiHOME	1.88029	0.735084	D	0.39094	-1.355	0.0030173	2.5204
4-methyl-6-phenyl-5,6-dihydro-2H-pyran-2-one	70.0541	27.3619	D	0.39058	-1.3563	0.00011362	3.9445
Schisandrin B	0.537105	0.209352	D	0.38978	-1.3593	0.048631	1.3131
Fenvalerate	1.81976	0.70484	D	0.38732	-1.3684	0.00091303	3.0395
L-Threonic acid	34.4276	13.2942	D	0.38615	-1.3728	0.0018539	2.7319
S-ribosyl-L-homocysteine	0.717679	0.275999	D	0.38457	-1.3787	0.0037812	2.4224
7-Aminoflunitrazepam-d7	0.239765	0.0920162	D	0.38378	-1.3817	0.02866	1.5427
Phe-Phe	0.113608	0.0435869	D	0.38366	-1.3821	0.018266	1.7384
Vincamine	0.714574	0.270219	D	0.37815	-1.403	0.00097517	3.0109
N1-(2,3-dihydro-1,4-benzodioxin-6-yl)acetamide	0.258083	0.097552	D	0.37799	-1.4036	0.0010905	2.9624
N-{4-[(2R,3R)-3-(Hydroxymethyl)-5-oxo-2-morpholinyl]phenyl}acetamide	0.211134	0.0766308	D	0.36295	-1.4622	0.013518	1.8691
Lupulin A	0.0899743	0.0326047	D	0.36238	-1.4644	5.7095e-05	4.2434
1,4-dihydroxyheptadec-16-en-2-yl acetate	1.16479	0.420167	D	0.36072	-1.471	0.0026319	2.5797
Perillic acid	2.54098	0.916484	D	0.36068	-1.4712	0.002019	2.6949
N-Feruloylagmatine	0.0746558	0.0268472	D	0.35961	-1.4755	0.0034134	2.4668
N-Acetylputrescine	0.321022	0.114485	D	0.35663	-1.4875	7.3465e-05	4.1339
5-OxoETE	121.443	43.2685	D	0.35629	-1.4889	0.0013883	2.8575
Coixol	1.25584	0.44559	D	0.35481	-1.4949	0.0068854	2.1621
Nicotianamine	1.91706	0.679642	D	0.35452	-1.496	0.01314	1.8814
2-(Dimethylamino)Guanosine	3.45101	1.21355	D	0.35165	-1.5078	0.014636	1.8346
2-(3,5-dimethyl-1H-pyrazol-4-yl)-5-methoxybenzoic acid	0.24844	0.0872513	D	0.3512	-1.5096	0.00076154	3.1183
Roquefortine C	1.93782	0.679202	D	0.3505	-1.5125	9.658e-05	4.0151
Schisantherin E	1.19039	0.416387	D	0.34979	-1.5154	0.0046702	2.3307
FLK	2.55669	0.893648	D	0.34953	-1.5165	0.00044911	3.3476
Psoralen	0.914047	0.319391	D	0.34943	-1.5169	0.001843	2.7345
4-Pyridoxic acid	3.27564	1.1343	D	0.34628	-1.53	1.6986e-05	4.7699
Bitertanol	1.37042	0.47319	D	0.34529	-1.5341	7.9335e-05	4.1005
Kanamycin	1.78399	0.612245	D	0.34319	-1.5429	0.0045797	2.3392
6-(3-hydroxybutan-2-yl)-5-(hydroxymethyl)-4-methoxy-2H-pyran-2-one	0.847961	0.289408	D	0.3413	-1.5509	0.0027094	2.5671
Corynoline	0.509669	0.173601	D	0.34062	-1.5538	0.016045	1.7947
trans-4-Phenyl-4-piperidinocyclohexanol	1.27878	0.432603	D	0.33829	-1.5637	0.00027378	3.5626
12-Oxo phytodienoic acid	3.68757	1.24408	D	0.33737	-1.5676	0.010279	1.988
Toddalolactone	0.266748	0.0898968	D	0.33701	-1.5691	0.0064791	2.1885
Sedanolide	32.3651	10.9035	D	0.33689	-1.5696	0.00029393	3.5318
Saikosaponin E	0.284075	0.0955278	D	0.33628	-1.5723	0.003244	2.4889
CAR 5:0	1.22483	0.411715	D	0.33614	-1.5729	0.0012625	2.8988
Tyrosylalanine	1.94142	0.649581	D	0.33459	-1.5795	0.0019548	2.7089
Lawsone	0.843512	0.279734	D	0.33163	-1.5924	0.046027	1.337
Obacunone	0.227684	0.0752555	D	0.33053	-1.5972	0.001545	2.8111
D-Raffinose	95.0514	31.27	D	0.32898	-1.6039	0.00066535	3.1769
N-[(Tert-butoxy)carbonyl]-L-tryptophan	0.347409	0.113353	D	0.32628	-1.6158	0.001889	2.7238
Prostaglandin A2	0.415506	0.135284	D	0.32559	-1.6189	0.0018369	2.7359
5-Sulfosalicylic acid	2.71274	0.880647	D	0.32463	-1.6231	0.0020587	2.6864
Neocryptotanshinone	0.16368	0.0522307	D	0.3191	-1.6479	0.028308	1.5481
Bufotaline	0.07012	0.0221857	D	0.3164	-1.6602	0.00020619	3.6857
(+/-)11(12)-DiHET	1.55146	0.490549	D	0.31619	-1.6612	9.4223e-05	4.0258
Flavokawain B	1.3184	0.414034	D	0.31404	-1.671	0.000479	3.3197
Glycylproline	3.99916	1.25447	D	0.31368	-1.6726	0.0018645	2.7294
L-Homocitrulline	3.99916	1.25447	D	0.31368	-1.6726	0.0018645	2.7294
Leonurine	0.936907	0.293458	D	0.31322	-1.6748	0.0018231	2.7392
PC O-16:1	0.114005	0.035155	D	0.30836	-1.6973	0.00090404	3.0438
N-Caffeoylagmatine	1.24647	0.383989	D	0.30806	-1.6987	0.0086164	2.0647
LysoPC 16:1	0.114005	0.0348692	D	0.30586	-1.7091	0.00096311	3.0163
TMK	1.7678	0.537606	D	0.30411	-1.7173	0.026184	1.582
Prim-O-glucosylcimifugin	0.0733884	0.0222377	D	0.30301	-1.7225	0.0077849	2.1087
Ne-(1-Carboxymethyl)-L-lysine	5.80768	1.75568	D	0.3023	-1.7259	2.7558e-05	4.5598
Periplogenin	0.381673	0.114196	D	0.2992	-1.7408	8.3796e-05	4.0768
Trioxsalen	32.2841	9.65982	D	0.29921	-1.7408	0.00014357	3.8429
Ala-Val	3.60244	1.07708	D	0.29899	-1.7418	4.1007e-05	4.3871
Tigloylgomisin H	3.20198	0.95733	D	0.29898	-1.7419	0.035029	1.4556
Columbin	0.331711	0.0968882	D	0.29209	-1.7755	0.0043266	2.3639
N-(3-Indolylacetyl)-L-Alanine	0.358264	0.104547	D	0.29182	-1.7769	0.00044671	3.35
6-oxo-6H-benzo[c]chromen-3-yl benzoate	18.3463	5.34357	D	0.29126	-1.7796	0.010861	1.9641
Leukotriene B4 Ethanolamide	0.445553	0.129322	D	0.29025	-1.7846	0.01032	1.9863
Integrifoside A	0.411501	0.119209	D	0.28969	-1.7874	0.0038813	2.411
Curcumin	0.703124	0.203231	D	0.28904	-1.7907	0.00027193	3.5655
FAHFA 16:0/18:2	5.12403	1.47237	D	0.28735	-1.7991	0.047089	1.3271
Prohydrojasmon	0.675231	0.191703	D	0.28391	-1.8165	0.00074991	3.125
4-Hydroxymephenytoin	1.58957	0.450838	D	0.28362	-1.818	0.00048271	3.3163
Ethyl oleate	0.211477	0.059565	D	0.28166	-1.828	0.0052897	2.2766
3,8,9-trihydroxy-10-propyl-3,4,5,8,9,10-hexahydro-2H-oxecin-2-one	20.4238	5.74868	D	0.28147	-1.8289	0.00037293	3.4284
Demethylzeylasteral	0.928044	0.260981	D	0.28122	-1.8302	0.021075	1.6762
Farrerol	1.79778	0.502872	D	0.27972	-1.8379	0.016366	1.7861
Tectorigenin	0.364314	0.101368	D	0.27824	-1.8456	0.00081922	3.0866
DL-Carnitine	10.7037	2.96808	D	0.2773	-1.8505	0.00014265	3.8457
(+/-)9,10-dihydroxy-12Z-octadecenoic acid	13.7178	3.80374	D	0.27729	-1.8506	0.0011811	2.9277
(+)-Catechin	0.107718	0.0298523	D	0.27713	-1.8513	0.031143	1.5066
3-hydroxy-3,4-bis[(4-hydroxy-3-methoxyphenyl)methyl]oxolan-2-one	3.60365	0.989857	D	0.27468	-1.8642	0.00021225	3.6732
5-O-p-Coumaroyl shikimic acid	1.54723	0.421276	D	0.27228	-1.8768	0.00081668	3.0879
(+)-Dihydrojasmonic acid	9.36903	2.54764	D	0.27192	-1.8787	0.030345	1.5179
2-[2-(5-bromo-2-pyridyl)diaz-1-enyl]-5-(diethylamino)phenol	0.233891	0.0634837	D	0.27142	-1.8814	0.0003208	3.4938
Bicyclo prostaglandin E2	2.92171	0.784556	D	0.26853	-1.8969	0.0019423	2.7117
Dulcitol	6.91591	1.84275	D	0.26645	-1.9081	0.0048887	2.3108
(+/-)9-HpODE	214.069	56.9313	D	0.26595	-1.9108	0.00028547	3.5444
13,14-Dihydro prostaglandin E1	0.103702	0.0275042	D	0.26522	-1.9147	1.3711e-05	4.8629
Ala-trp	1.44255	0.380138	D	0.26352	-1.924	0.039375	1.4048
Monoolein	5.34544	1.39477	D	0.26093	-1.9383	0.00046485	3.3327
FAHFA 16:1/18:3	0.0656742	0.0168628	D	0.25676	-1.9615	0.0057665	2.2391
Oridonin	3.7844	0.97035	D	0.25641	-1.9635	0.00016641	3.7788
1-[(3,5-dimethylisoxazol-4-yl)sulfonyl]piperidine	2.83066	0.725804	D	0.25641	-1.9635	0.0010926	2.9615
Lappaconitine	0.0879219	0.0225034	D	0.25595	-1.9661	0.00075315	3.1231
(R)-3-Hydroxy myristic acid	0.947752	0.241878	D	0.25521	-1.9702	6.6879e-05	4.1747
LPG 17:1	3.61649	0.922695	D	0.25514	-1.9707	0.00013865	3.8581
QLH	0.741027	0.188952	D	0.25499	-1.9715	4.5886e-05	4.3383
Raddeanin A	0.0734817	0.0187146	D	0.25468	-1.9732	5.2598e-06	5.279
Ganoderic acid A	0.927425	0.231662	D	0.24979	-2.0012	4.0469e-06	5.3929
Prostaglandin H2	0.128765	0.0320836	D	0.24916	-2.0048	0.00011696	3.932
Butylparaben	3.41936	0.848337	D	0.2481	-2.011	0.00056547	3.2476
Cucurbitacin B	0.113415	0.0281034	D	0.24779	-2.0128	0.0018937	2.7227
Acetyl-L-carnitine	4.87489	1.202	D	0.24657	-2.0199	1.959e-05	4.708
Astragaloside I	0.097533	0.0239754	D	0.24582	-2.0243	8.1978e-06	5.0863
PC 19:0_19:0	1.09298	0.268675	D	0.24582	-2.0243	8.1978e-06	5.0863
SM 42:2;2O	0.845636	0.207873	D	0.24582	-2.0243	8.1978e-06	5.0863
SM 43:1;2O	0.880979	0.216561	D	0.24582	-2.0243	8.1978e-06	5.0863
Palmitoyl ethanolamide	0.161866	0.0395505	D	0.24434	-2.033	0.00012052	3.9189
Tanshinone IIA	0.611896	0.148918	D	0.24337	-2.0388	1.8505e-05	4.7327
Pyridoxamine	0.692167	0.166854	D	0.24106	-2.0525	0.00028171	3.5502
Plumbagin	0.188363	0.04516	D	0.23975	-2.0604	0.0010251	2.9893
N-acetylglycine	5.58005	1.33581	D	0.23939	-2.0626	0.00057578	3.2397
Linoleoyl ethanolamide	0.216189	0.0515221	D	0.23832	-2.069	0.00050891	3.2934
Sebacic acid	3.61437	0.853861	D	0.23624	-2.0817	0.01521	1.8179
Arachidonic acid	2.02887	0.475696	D	0.23446	-2.0926	0.00033434	3.4758
1,2-dihydroxyheptadec-16-yn-4-yl acetate	0.532216	0.124619	D	0.23415	-2.0945	9.9869e-06	5.0006
Oleic Acid	1.03868	0.242864	D	0.23382	-2.0965	0.00023763	3.6241
Dehydropachymic Acid	0.113277	0.0264787	D	0.23375	-2.0969	0.0029138	2.5355
Limonin	5.04626	1.17596	D	0.23304	-2.1014	0.0033336	2.4771
2-[5-(2-hydroxypropyl)oxolan-2-yl]propanoic acid	2.39439	0.555265	D	0.2319	-2.1084	0.00024543	3.6101
L-Alanyl-L-Lysine	1.85541	0.429454	D	0.23146	-2.1112	0.0036405	2.4388
2-Methylbutyric acid	2.56849	0.59269	D	0.23075	-2.1156	0.031858	1.4968
N-Acetylphenylalanine	5.6481	1.29965	D	0.2301	-2.1196	0.00011062	3.9562
Lysope 16:0	0.23865	0.0547277	D	0.22932	-2.1246	0.00014829	3.8289
Cys-Gly	1.20776	0.275266	D	0.22791	-2.1334	0.00071291	3.147
Tanshinlactone	0.826316	0.188295	D	0.22787	-2.1337	0.00084418	3.0736
Testosterone undecanoate	0.2432	0.0552047	D	0.22699	-2.1393	0.017746	1.7509
2'-O-Methyluridine	3.36628	0.760065	D	0.22579	-2.147	3.8742e-05	4.4118
Dextromethorphan hydrobromide	0.229221	0.0512925	D	0.22377	-2.1599	0.029179	1.5349
(±)13-HODE	2.97563	0.65997	D	0.22179	-2.1727	0.004116	2.3855
Enrofloxacin	1.08112	0.238684	D	0.22078	-2.1793	0.0023655	2.6261
Inosine	29.753	6.4892	D	0.2181	-2.1969	0.00017073	3.7677
2'-Deoxyadenosine	2.10793	0.459406	D	0.21794	-2.198	5.7906e-05	4.2373
Gibberellic acid	0.294412	0.063974	D	0.21729	-2.2023	0.014817	1.8292
Ademetionine	0.209922	0.0455814	D	0.21714	-2.2033	0.00019149	3.7179
Lapachol	0.23397	0.0506695	D	0.21656	-2.2071	0.00010699	3.9706
Atractylenolide III	5.60066	1.21247	D	0.21649	-2.2076	0.0034927	2.4568
15-Deoxy-Δ12,14-prostaglandin A1	5.09105	1.10006	D	0.21608	-2.2104	0.027247	1.5647
13-HPODE	4.39952	0.93906	D	0.21345	-2.2281	0.00014272	3.8455
(11E,15Z)-9,10,13-trihydroxyoctadeca-11,15-dienoic acid	13.1244	2.78047	D	0.21186	-2.2389	7.6823e-06	5.1145
Tangeretin	2.9804	0.625443	D	0.20985	-2.2526	3.3985e-05	4.4687
4-Isopropylbenzoic acid	3.83264	0.800588	D	0.20889	-2.2592	0.0011226	2.9498
11-dehydro Thromboxane B2	1.02231	0.211149	D	0.20654	-2.2755	0.024121	1.6176
Quercetin	3.81045	0.786334	D	0.20636	-2.2767	0.0019116	2.7186
2-[(3S)-1-Benzyl-3-pyrrolidinyl]-1,3-benzothiazole	1.23911	0.25444	D	0.20534	-2.2839	0.00062683	3.2029
4-(3,4-dihydro-2H-1,5-benzodioxepin-7-ylamino)-4-oxobutanoic acid	5.82849	1.1898	D	0.20413	-2.2924	0.0028473	2.5456
N-Stearoyl taurine	0.488991	0.0994449	D	0.20337	-2.2978	0.0065965	2.1807
7-(3,4-dihydroxyphenyl)-5-hydroxy-1-(4-hydroxyphenyl)heptan-3-one	0.320375	0.0650741	D	0.20312	-2.2996	0.040589	1.3916
2'-Deoxyinosine	21.0518	4.27547	D	0.20309	-2.2998	8.5036e-05	4.0704
Prostaglandin K2	3.57617	0.723287	D	0.20225	-2.3058	0.00020084	3.6972
Oxidized glutathione	0.239082	0.0481275	D	0.2013	-2.3126	0.00074266	3.1292
5-(tert-butyl)-2-methyl-N-(5-methyl-3-isoxazolyl)-3-furamide	1.65216	0.332261	D	0.20111	-2.314	0.00014065	3.8519
Carnosic acid	6.55831	1.31445	D	0.20042	-2.3189	0.00029327	3.5327
Hippuric Acid	0.53774	0.107296	D	0.19953	-2.3253	0.00025179	3.599
trans-beta-Ionone	2.88047	0.572874	D	0.19888	-2.33	5.5864e-05	4.2529
Maltotetraose	11.8899	2.36147	D	0.19861	-2.332	4.8236e-05	4.3166
Germacrone	0.284287	0.0559505	D	0.19681	-2.3451	0.016407	1.785
D-(-)-Mannitol	92.0455	18.0937	D	0.19657	-2.3469	4.5376e-08	7.3432
Acetylcysteine	1.19656	0.233226	D	0.19491	-2.3591	2.0165e-05	4.6954
Aurantio-obtusin	0.757816	0.147458	D	0.19458	-2.3615	0.0010264	2.9887
Pleuromutilin	0.68421	0.132153	D	0.19315	-2.3722	0.001946	2.7108
(±)9-HpODE	9.41187	1.79444	D	0.19066	-2.3909	0.00032558	3.4873
17α-Hydroxyprogesterone	0.185446	0.0352169	D	0.1899	-2.3967	0.0035938	2.4445
Prostaglandin A3	3.01938	0.573287	D	0.18987	-2.3969	7.4473e-06	5.128
Colchicine	0.285383	0.0540064	D	0.18924	-2.4017	0.0029122	2.5358
Glycyl-L-leucine	11.4136	2.15949	D	0.1892	-2.402	0.00046468	3.3328
17alpha-Hydroxyprogesterone	2.32417	0.438952	D	0.18886	-2.4046	2.5537e-05	4.5928
Desthiobiotin	1.25998	0.237233	D	0.18828	-2.409	3.4193e-05	4.4661
Artemether	0.588213	0.105716	D	0.17972	-2.4761	0.0037124	2.4303
N-α-L-Acetyl-arginine	8.95273	1.60317	D	0.17907	-2.4814	0.0009285	3.0322
1-methyl-N-(4-piperidinophenyl)-1H-imidazole-4-sulfonamide	0.9863	0.175236	D	0.17767	-2.4927	0.0035431	2.4506
Perillartine	0.380437	0.0661655	D	0.17392	-2.5235	0.00068822	3.1623
Lithocholic acid	2.08537	0.362475	D	0.17382	-2.5243	0.00027737	3.5569
Cyclopentyl fentanyl-d5	0.225216	0.0387766	D	0.17218	-2.538	1.0822e-05	4.9657
2-(1H-1,2,3-benzotriazol-1-yl)-N-(2,3-dihydro-1H-inden-2-yl)acetamide	0.768635	0.131766	D	0.17143	-2.5443	0.00049414	3.3061
1-ethyl 4-(2-oxo-1,2-diphenylethyl) succinate	24.5129	4.20135	D	0.17139	-2.5446	0.0018712	2.7279
Picropodophyllin	0.366263	0.06168	D	0.1684	-2.57	3.6254e-05	4.4406
N-(2-Hydroxyethyl)iminodiacetic acid	0.770088	0.129408	D	0.16804	-2.5731	5.9505e-06	5.2254
Lycoperodine 1	2.88713	0.484753	D	0.1679	-2.5743	0.0014919	2.8263
Wikstromol	5.74745	0.964574	D	0.16783	-2.575	0.0012955	2.8876
trans-zeatin 9-O-glucoside	0.484903	0.0805077	D	0.16603	-2.5905	0.025311	1.5967
11(E)-Eicosenoic Acid	1.77695	0.294831	D	0.16592	-2.5914	0.0055109	2.2588
Gly-Phe	3.57418	0.592104	D	0.16566	-2.5937	0.0001322	3.8788
Jasmone	1.91903	0.317688	D	0.16555	-2.5947	4.3465e-05	4.3619
5-(2,5-dihydroxyhexyl)oxolan-2-one	4.26334	0.704788	D	0.16531	-2.5967	0.0050422	2.2974
Tetrahydropiperine	1.26874	0.207562	D	0.1636	-2.6118	0.00010117	3.9949
Syringetin	0.536792	0.0874621	D	0.16293	-2.6176	0.0018737	2.7273
Baohuoside I	0.706587	0.114899	D	0.16261	-2.6205	0.0048536	2.3139
Methyl linolenate	0.421755	0.0679974	D	0.16122	-2.6329	0.00083803	3.0767
Robinin	0.289999	0.0465223	D	0.16042	-2.6401	4.5894e-05	4.3382
18-β-Glycyrrhetinic acid	0.208761	0.0334291	D	0.16013	-2.6427	0.0059889	2.2227
Ophiopogonanone C	2.55685	0.40705	D	0.1592	-2.6511	0.0015053	2.8224
2,6-Diaminooimelic Acid	3.57931	0.56827	D	0.15877	-2.655	7.0041e-06	5.1546
Rebaudioside C	0.201319	0.0316942	D	0.15743	-2.6672	9.7326e-05	4.0118
Cucurbitacin E	5.94874	0.896905	D	0.15077	-2.7296	0.00041718	3.3797
Erianin	0.171427	0.0251245	D	0.14656	-2.7704	0.0032346	2.4902
tZROG	0.312619	0.0454895	D	0.14551	-2.7808	0.00056211	3.2502
Kirenol	1.36395	0.197957	D	0.14514	-2.7845	0.0006005	3.2215
15-OxoEDE	1.74261	0.251577	D	0.14437	-2.7922	0.0026045	2.5843
tert-Butyl N-[1-(aminocarbonyl)-3-methylbutyl]carbamate	11.6612	1.67192	D	0.14338	-2.8021	8.8531e-05	4.0529
DL-Norvaline	231.002	32.9845	D	0.14279	-2.808	9.7795e-05	4.0097
L-Alanyl-L-proline	8.35729	1.18902	D	0.14227	-2.8133	4.7305e-05	4.3251
Asp-phe	1.10195	0.15466	D	0.14035	-2.8329	0.00059345	3.2266
Abscisic Acid	0.717825	0.100063	D	0.1394	-2.8427	0.00038179	3.4182
S-(5-Adenosy)-L-Homocysteine	0.525149	0.0724104	D	0.13789	-2.8585	1.4707e-05	4.8325
PG O-10:0_18:3	1.21113	0.166518	D	0.13749	-2.8626	0.0012849	2.8911
N-Oleoyl Glycine	0.235611	0.0315039	D	0.13371	-2.9028	0.00050036	3.3007
L-cysteine	12.4536	1.65126	D	0.13259	-2.9149	9.8933e-05	4.0047
4-Methylphenol	1.67364	0.214696	D	0.12828	-2.9626	9.1947e-06	5.0365
L-(+)-Citrulline	6.8944	0.881189	D	0.12781	-2.9679	6.4037e-05	4.1936
Crocetin	0.198925	0.0252657	D	0.12701	-2.977	0.00050809	3.2941
4',7-Dimethoxyisoflavone	0.813852	0.103073	D	0.12665	-2.9811	0.00031922	3.4959
Thymidine	3.21774	0.403777	D	0.12548	-2.9944	1.8945e-05	4.7225
Pantetheine	0.404993	0.050086	D	0.12367	-3.0154	0.001907	2.7197
4-phenoxyphenyl 4-hydroxypiperidine-1-carboxylate	0.535119	0.065872	D	0.1231	-3.0221	4.8658e-05	4.3128
FAHFA 18:1/20:3	3.34277	0.408291	D	0.12214	-3.0334	0.0025404	2.5951
Schizandrol A	0.910294	0.109958	D	0.12079	-3.0494	0.0031003	2.5086
N2-Acetyl-L-ornithine	3.60268	0.431188	D	0.11969	-3.0627	0.00089999	3.0458
LDGTS 18:2	0.328109	0.0391461	D	0.11931	-3.0672	3.6268e-05	4.4405
Alantolactone	0.564416	0.0673099	D	0.11926	-3.0679	1.4458e-05	4.8399
L-Cysteine-glutathione gisulfide	1.30456	0.15507	D	0.11887	-3.0726	0.0038917	2.4099
PPK	1.40878	0.167039	D	0.11857	-3.0762	2.2932e-05	4.6396
Leucosceptoside A	1.02332	0.119496	D	0.11677	-3.0982	2.7994e-06	5.5529
Thymine	5.67767	0.658311	D	0.11595	-3.1085	0.00057878	3.2375
Gamma-Glu-Leu	2.71125	0.310698	D	0.1146	-3.1254	2.9524e-05	4.5298
N-p-Coumaroyl putrescine	0.743173	0.0851156	D	0.11453	-3.1262	0.00039322	3.4054
MGDG O-28:6_18:1	0.19573	0.0223748	D	0.11431	-3.1289	0.00065781	3.1819
2-Hydroxy-1,4-naphthoquinone	1.20175	0.137148	D	0.11412	-3.1313	0.00017489	3.7572
Eugenyl acetate	94.1034	10.697	D	0.11367	-3.137	1.3734e-06	5.8622
Nicotinuric Acid	1.21291	0.136835	D	0.11282	-3.148	0.00010666	3.972
FAHFA 16:0/3:0	0.172651	0.0194434	D	0.11262	-3.1505	0.03107	1.5077
N1-[4-(cyanomethyl)phenyl]-4-chlorobenzamide	0.934677	0.10272	D	0.1099	-3.1858	0.00067498	3.1707
(12Z)-9,10,11-trihydroxyoctadec-12-enoic acid	31.3299	3.42635	D	0.10936	-3.1928	9.8451e-06	5.0068
Alnustone	0.750228	0.0819948	D	0.10929	-3.1937	0.00079947	3.0972
Dehydroeffusol	1.22694	0.132572	D	0.10805	-3.2102	2.0343e-05	4.6916
Uric acid	1.1707	0.123654	D	0.10562	-3.243	5.2814e-05	4.2773
alpha-Asarone	61.172	6.3018	D	0.10302	-3.279	0.00013711	3.8629
Taurochenodeoxycholic acid	0.688145	0.0708915	D	0.10302	-3.279	0.025558	1.5925
4-tert-Amylphenol	49.0889	5.04386	D	0.10275	-3.2828	5.175e-05	4.2861
Deoxycytidine	3.13143	0.321549	D	0.10268	-3.2837	0.0019794	2.7035
Schisandrin A	1.91654	0.196514	D	0.10254	-3.2858	0.00035627	3.4482
14,15-Dehydrocrepenynic acid	4.73717	0.4811	D	0.10156	-3.2996	0.00042287	3.3738
Isosakuranetin	1.09533	0.109729	D	0.10018	-3.3194	0.00081896	3.0867
Inosine-5'-monophosphate (IMP)	7.41112	0.73519	D	0.099201	-3.3335	0.01527	1.8162
3-hydroxyquinuclidine-3-carbonitrile hydrochloride	1.58056	0.153644	D	0.097209	-3.3628	7.3615e-07	6.133
N-Acetylornithine	4.26346	0.411427	D	0.096501	-3.3733	5.043e-06	5.2973
13(S)-HOTrE	13.58	1.30878	D	0.096376	-3.3752	6.0199e-05	4.2204
2-Arachidonoyl glycerol	0.981385	0.0920511	D	0.093797	-3.4143	0.0001026	3.9889
Lipoxin B4	15.7358	1.47459	D	0.093709	-3.4157	0.032749	1.4848
GLK	0.962009	0.0900583	D	0.093615	-3.4171	4.587e-07	6.3385
4-{[2-(4-fluorophenyl)-2-oxoethyl]amino}-4-oxobutanoic acid	42.0855	3.90015	D	0.092672	-3.4317	0.0026788	2.5721
Leucylproline	62.7235	5.77581	D	0.092084	-3.4409	5.6172e-06	5.2505
Bergapten	0.954634	0.0873475	D	0.091498	-3.4501	1.294e-05	4.8881
2-{2-[4-(tert-butyl)phenyl]-4-hydroxy-1,3-thiazol-5-yl}acetic acid	0.911508	0.0833696	D	0.091463	-3.4507	0.00015482	3.8102
Tetradecanedioic acid	0.521774	0.0458431	D	0.08786	-3.5086	0.0052986	2.2758
Aleuritic acid	2.23378	0.193586	D	0.086663	-3.5284	0.00034449	3.4628
beta,beta-Dimethylacrylalkannin	0.862035	0.0744763	D	0.086396	-3.5329	9.4683e-05	4.0237
11(Z),14(Z)-Eicosadienoic Acid	6.66948	0.568351	D	0.085217	-3.5527	0.042779	1.3688
5-Phenyl-2,4-pentadienoic acid	95.0482	7.87015	D	0.082802	-3.5942	0.000423	3.3737
6-Hydroxycaproic acid	68.1566	5.63017	D	0.082606	-3.5976	0.00021311	3.6714
6-(Dimethylamino)purine	0.413788	0.0330269	D	0.079816	-3.6472	8.2393e-06	5.0841
Tetranor-PGDM	1.28759	0.101991	D	0.079211	-3.6582	1.2887e-05	4.8898
1,7-bis(4-hydroxyphenyl)heptan-3-one	14.1437	1.10005	D	0.077776	-3.6845	1.6266e-05	4.7887
6-Sialyllactose	11.0529	0.858959	D	0.077714	-3.6857	8.4435e-06	5.0735
4-(octyloxy)benzoic acid	1.2464	0.0959303	D	0.076966	-3.6996	0.00040859	3.3887
N'-p-coumaroylspermine	0.809967	0.0620134	D	0.076563	-3.7072	3.8795e-06	5.4112
4-Hydroxypropranolol	1.88828	0.144149	D	0.076339	-3.7114	4.2306e-05	4.3736
Ingenol	0.85319	0.0649424	D	0.076117	-3.7156	0.034148	1.4666
Enoxolone	0.947515	0.0708331	D	0.074757	-3.7417	0.00019243	3.7157
4-Hydroxy-2-Oxoglutaric Acid	0.598098	0.0444989	D	0.074401	-3.7485	0.00070883	3.1495
Phloretin	3.59565	0.258046	D	0.071766	-3.8006	0.0021738	2.6628
Maltitol	4.59403	0.329415	D	0.071705	-3.8018	0.00053254	3.2736
(S)-Zearalanone	0.970674	0.0694756	D	0.071575	-3.8044	0.0056562	2.2475
8-iso Prostaglandin F2α Ethanolamide	0.399551	0.0281552	D	0.070467	-3.8269	0.00041602	3.3809
16,16-Dimethyl prostaglandin A2	1.58863	0.110947	D	0.069838	-3.8398	0.00011205	3.9506
Linoleic acid	0.396146	0.0265704	D	0.067072	-3.8981	4.9947e-06	5.3015
N-Feruloyl putrescine	8.38318	0.560384	D	0.066846	-3.903	4.2281e-05	4.3739
3,4,5-Trimethoxycinnamic acid	31.1202	2.0073	D	0.064502	-3.9545	6.9124e-06	5.1604
L-Leucyl-L-alanine Hydrate	1.16166	0.0708882	D	0.061023	-4.0345	1.5041e-05	4.8227
Valylproline	22.2128	1.35458	D	0.060982	-4.0355	3.878e-05	4.4114
(5-L-Glutamyl)-L-amino acid	11.4783	0.680391	D	0.059276	-4.0764	0.00015274	3.8161
Curcurbitacin IIA	0.279072	0.016537	D	0.059257	-4.0769	2.0527e-07	6.6877
Dodecanedioic acid	0.941492	0.055708	D	0.05917	-4.079	0.00023903	3.6215
Cordycepin	1.43243	0.0846616	D	0.059103	-4.0806	1.3449e-05	4.8713
Angeloyl-(+)-gomisin K3	2.62502	0.148558	D	0.056593	-4.1432	1.7105e-05	4.7669
Phe-Pro	22.231	1.22565	D	0.055132	-4.181	2.007e-05	4.6974
DL-Stachydrine	122.468	6.67614	D	0.054513	-4.1972	3.2196e-07	6.4922
Bornyl acetate	0.93824	0.0507245	D	0.054063	-4.2092	8.2311e-05	4.0845
4-oxododecanedioic acid	4.14981	0.221301	D	0.053328	-4.229	4.8336e-05	4.3157
N2-Methylguanosine	1.43243	0.0761746	D	0.053179	-4.233	2.2253e-05	4.6526
N-Acetyl-L-cysteine	9.69338	0.511124	D	0.052729	-4.2453	0.0011257	2.9486
9-Oxo-10(E),12(E)-octadecadienoic acid	22.5188	1.13839	D	0.050553	-4.3061	0.00028957	3.5382
AL 8810	1.21975	0.0609959	D	0.050007	-4.3217	6.0878e-05	4.2155
2-Hydroxy-2-methylbutanoic acid	22.443	1.12097	D	0.049948	-4.3234	1.3804e-06	5.86
1-adamantyl(1,4-thiazinan-4-yl)methanone	39.2691	1.96136	D	0.049947	-4.3235	3.0894e-05	4.5101
INK	2.23958	0.105219	D	0.046982	-4.4118	3.8905e-06	5.41
Dihydrojasmone	50.6877	2.36419	D	0.046642	-4.4222	4.3964e-05	4.3569
N-(4-butyl-2-methylphenyl)-N'-[4-(4-methylpiperazino)phenyl]urea	4.9566	0.229972	D	0.046397	-4.4298	1.6198e-07	6.7905
3-Hydroxykynurenine	0.729887	0.0337129	D	0.046189	-4.4363	1.8591e-05	4.7307
N-(Phenylacetyl)-L-phenylalanine	1.31197	0.0602219	D	0.045902	-4.4453	4.8409e-05	4.3151
5α-Dihydrotestosterone	4.58802	0.20848	D	0.04544	-4.4599	5.5834e-05	4.2531
2-{2-[(1-methyl-1H-pyrazol-5-yl)amino]-2-oxoethoxy}acetic acid	2.11964	0.0947391	D	0.044696	-4.4837	0.00051048	3.292
3-hydroxy-4-(3-hydroxyphenyl)-1,2-dihydroquinolin-2-one	90.198	3.95169	D	0.043811	-4.5126	0.00091504	3.0386
Hydroxytyrosol	0.246932	0.0106193	D	0.043005	-4.5394	0.037891	1.4215
11-Deoxy prostaglandin F1α	8.85907	0.377001	D	0.042555	-4.5545	1.681e-05	4.7744
8-Chlro-1-tetrahydronorharmanone	3.63612	0.152038	D	0.041813	-4.5799	9.6996e-06	5.0132
Eupalinolide A	3.63855	0.146913	D	0.040377	-4.6303	0.00040229	3.3955
Betulonic acid	1.03325	0.0406373	D	0.03933	-4.6682	0.00049354	3.3067
8-Isoprostaglandin F1β	0.904908	0.0353263	D	0.039039	-4.679	1.3069e-05	4.8837
Mevalonic acid	16.0309	0.617506	D	0.03852	-4.6983	4.2719e-06	5.3694
Boc-beta-cyano-L-alanine	3.33876	0.128583	D	0.038512	-4.6985	6.5066e-06	5.1866
Hypoxanthine	135.508	5.14932	D	0.038	-4.7179	0.00027445	3.5615
Xanthine	40.1885	1.51867	D	0.037789	-4.7259	0.0006905	3.1608
Nardosinone	2.06392	0.0778685	D	0.037729	-4.7282	0.00024548	3.61
3-benzyl-4-hydroxy-5-(4-hydroxyphenyl)-2,5-dihydrofuran-2-one	2.93547	0.109392	D	0.037265	-4.746	0.00012374	3.9075
Phenethyl caffeate	21.7973	0.807116	D	0.037028	-4.7552	3.263e-05	4.4864
3-(4-nitrophenyl)[1,2,3]triazolo[1,5-a]quinazolin-5-amine	21.7973	0.79041	D	0.036262	-4.7854	4.1617e-05	4.3807
N1-(1-benzyl-4-piperidyl)-4-chlorobenzene-1-sulfonamide	2.70315	0.0969626	D	0.03587	-4.8011	2.0543e-06	5.6873
Maltopentaose	2.37596	0.0838696	D	0.035299	-4.8242	8.3952e-05	4.076
4-hydroxy-1-phenyl-1,2-dihydroquinolin-2-one	2.14301	0.0717156	D	0.033465	-4.9012	0.00057346	3.2415
Poricoic acid B	0.756147	0.0232368	D	0.030731	-5.0242	0.00038116	3.4189
Luteolin	67.5147	2.02569	D	0.030004	-5.0587	0.00010121	3.9948
Diethyl phosphate	3.69598	0.10615	D	0.028721	-5.1218	9.7378e-07	6.0115
(+/-)9(10)-EpOME	31.9561	0.914404	D	0.028614	-5.1271	1.9266e-06	5.7152
beta-Acetoxyisovalerylalkannin	3.34958	0.0944949	D	0.028211	-5.1476	0.00013988	3.8543
Jasmonic acid	59.3762	1.57759	D	0.026569	-5.2341	1.3696e-05	4.8634
octadec-9-ynoic acid	89.3139	2.06779	D	0.023152	-5.4327	1.6717e-05	4.7768
6-phenyl-3,4-dihydro-1H-2,5-benzoxazocin-1-one	2.87021	0.0587713	D	0.020476	-5.6099	4.9127e-05	4.3087
Stachyose	42.5171	0.86977	D	0.020457	-5.6113	0.0019864	2.7019
11(Z),14(Z),17(Z)-Eicosatrienoic acid	0.76386	0.0154158	D	0.020181	-5.6308	1.7253e-06	5.7631
9-HpOTrE	115.808	2.16373	D	0.018684	-5.7421	0.00021498	3.6676
9-Oxo-ODE	27.4029	0.467195	D	0.017049	-5.8742	1.0734e-05	4.9692
Peimisine	5.15567	0.0834727	D	0.01619	-5.9487	7.0577e-05	4.1513
2,3-Dinor prostaglandin E1	24.0245	0.357894	D	0.014897	-6.0688	4.7928e-05	4.3194
4-(4-hydroxy-3,5-dimethylphenyl)-2-methylphthalazin-1(2H)-one	21.4695	0.270661	D	0.012607	-6.3097	3.1781e-06	5.4978
RLK	8.55061	0.0711906	D	0.0083258	-6.9082	1.6191e-05	4.7907
Methyl-Hesperidin	5.27008	0.0407522	D	0.0077327	-7.0148	8.51e-06	5.0701
