# Supplementary material for: Non-Targeted Metabolomics Analysis Reveals the Inhibition Mechanism of Ozone Treatment on Postharvest Blue Mold in Angelica sinensis
Source: Foods. 2026 Feb 1;15(3):493. doi: 10.3390/foods15030493 (PMC12897460; doi:10.3390/foods15030493)
Supplement: Supplementary file 1 [file foods-15-00493-s001.zip › Table S4.xlsx]

## Sheet: Table S4
	Total	Expected	Hits	Raw p	#NAME?	Holm adjust	FDR	Impact	Fold Enrichment	#NAME?	Description	compounds
ko01232	56	2.3017	20	1.56E-14	31.792	2.57E-12	2.57E-12	0.36283	8.6893	13.807	Nucleotide metabolism	C00559 2'-Deoxyadenosine , C00212 Adenosine , C00020 Adenosine 5'-monophosphate , C00008 Adenosine 5'-Diphosphate , C00262 Hypoxanthine , C05512 2'-Deoxyinosine , C00294 Inosine , C00130 Inosine-5'-monophosphate (IMP) , C03794 Adenylosuccinic acid , C01762 Xanthosine , C00385 Xanthine , C00242 Guanine ， C00144 GMP , C00105 Uridine 5'-monophosphate , C00015 UDP , C00380 Cytosine ,C00055 Cytidine-5…
ko01230	128	5.261	28	9.00E-14	30.039	1.48E-11	7.42E-12	0.22517	5.3222	13.046	Biosynthesis of amino acids	C05345 β-D-Fructose 6-phosphate , C00199 D-Ribulose 5-phosphate , C00141 3-Methyl-2-Oxobutanoic Acid , C02504 2-Isopropylmalic acid , C00188 L-Threonine , C00065 L-Serine , C00158 Citric acid , C00311 Isocitric acid , C00026 alpha-Ketoglutaric acid , C00956 2-Aminoadipic acid , C00437 N2-Acetyl-L-ornithine , C00077 L-Ornithine ,C00327 L-(+)-Citrulline , C03406 L-Argininosuccinate , C00062 L-argin…
ko01240	304	12.495	30	4.63E-06	12.283	0.00075434	0.00025453	0.095541	2.401	5.3346	Biosynthesis of cofactors	C00026 alpha-Ketoglutaric acid , C00097 L-cysteine , C00279 D-Erythrose 4-phosphate , C00199 D-Ribulose 5-phosphate , C00253 Nicotinic acid， C00003 Nicotinamide adenine dinucleotide (NAD+) , C00328 L-Kynurenine , C00078 L-Tryptophan ,C00141 3-Methyl-2-Oxobutanoic Acid , C00864 D-Panthotenate , C03722 Quinolinic acid , C05345 β-D-Fructose 6-phosphate , C00275 D-Mannose 6-phosphate , C00167 UDP-D-g…
ko00230	85	3.4936	14	7.15E-06	11.849	0.0011576	0.00029475	0.24806	4.0073	5.146	Purine metabolism	C00385 Xanthine , C00008 Adenosine 5'-Diphosphate , C00020 Adenosine 5'-monophosphate , C03794 Adenylosuccinic acid , C00130 Inosine-5'-monophosphate , C00212 Adenosine , C00559 2'-Deoxyadenosine , C05512 2'-Deoxyinosine , C01762 Xanthosine , C00294 Inosine , C00144 GMP , C00262 Hypoxanthine , C00242 Guanine , C00366 Uric acid ,
ko00470	56	2.3017	11	1.26E-05	11.286	0.002021	0.00041425	0.23913	4.7791	4.9013	D-Amino acid metabolism	C00819 D-glutamine , C00065 L-Serine , C00097 L-cysteine , C00047 L-lysine , C00062 L-arginine , C00077 L-Ornithine , C00763 D-(+)-Proline ,C00135 L-Histidine , C02265 D-Phenylalanine , C00431 5-Aminopentanoate , C00026 alpha-Ketoglutaric acid
ko00220	23	0.94534	7	2.49E-05	10.6	0.003988	0.00068544	0.33333	7.4048	4.6034	Arginine biosynthesis	C00062 L-arginine , C00437 N-Acetylornithine , C03406 L-Argininosuccinate , C00327 L-Citrulline , C00077 L(+)-Ornithine , C00026 alpha-Ketoglutaric acid , C00122 Fumaric acid
ko00250	28	1.1508	7	0.00010101	9.2002	0.016061	0.0023811	0.18421	6.0825	3.9956	Alanine, aspartate and glutamate metabolism	C00152 L-Asparagine , C03406 L-Argininosuccinate , C03794 Adenylosuccinic acid , C00026 alpha-Ketoglutaric acid , C00334 4-Aminobutyric acid , C00158 Citric acid , C00122 Fumaric acid
ko00970	52	2.1373	9	0.00022072	8.4186	0.034874	0.0045524	0.28571	4.211	3.6561	Aminoacyl-tRNA biosynthesis	C00152 L-Asparagine , C00135 L-Histidine , C00079 L-Phenylalanine , C00062 L-arginine , C00097 L-cysteine , C00065 L-Serine , C00047 L-lysine , C00188 L-Threonine , C00078 L-Tryptophan ,
ko00999	65	2.6716	10	0.00027157	8.2113	0.042637	0.0049788	0.14286	3.7431	3.5661	Biosynthesis of various plant secondary metabolites	C08588 Crocetin , C00019 S-Adenosylmethionine , C05324 Nicotianamine , C01424 Gallic acid , C09305 Psoralen , C05366 (+)-Pinoresinol , C18167 (-)-secoisolariciresinol , C10784 Cannabidiolic acid , C01557 Bergapten , C02162 Isopimpinellin
ko00400	33	1.3564	7	0.00030596	8.0921	0.047729	0.0050483	0.21053	5.1609	3.5143	Phenylalanine, tyrosine and tryptophan biosynthesis	C00493 Shikimic Acid , C00296 D-(-)-Quinic acid , C00463 Indole , C00079 L-Phenylalanine , C00279 D-Erythrose 4-phosphate , C00354 D-Fructose 1,6-bisphosphate , C00078 L-Tryptophan
ko00330	69	2.836	10	0.00044697	7.713	0.06928	0.0067046	0.25	3.5261	3.3497	Arginine and proline metabolism	C00062 L-arginine , C00334 4-Aminobutyric acid , C00179 Agmatine , C00019 S-Adenosylmethionine , C02714 N-Acetylputrescine , C00763 D-Proline , C00077 L(+)-Ornithine , C04137 D-(+)-Octopine , C00884 L-Homocarnosine , C00431 5-Aminopentanoate
ko01040	36	1.4797	7	0.00053838	7.5269	0.08291	0.0074027	0	4.7308	3.2689	Biosynthesis of unsaturated fatty acids	C01530 Stearic acid ， C00712 Oleic Acid , C01595 Linoleic acid , C00219 Arachidonic acid , C03242 8Z,11Z,14Z-Eicosatrienoic acid , C06426 Gamma-Linolenic Acid , C06428 Eicosapentaenoic acid
ko01210	116	4.7678	13	0.00084471	7.0765	0.12924	0.010049	0.15455	2.7266	3.0733	2-Oxocarboxylic acid metabolism	C00026 alpha-Ketoglutaric acid , C00322 2-Oxoadipic acid , C00158 Citric acid , C00311 Isocitric acid , C00437 N-Acetylornithine , C00956 2-Aminoadipic acid , C00141 3-Methyl-2-Oxobutanoic Acid , C02504 2-Isopropylmalic acid , C00233 methyl oxo pentanoate , C00079 L-Phenylalanine , C00078 L-Tryptophan , C00077 L(+)-Ornithine , C00047 L-lysine
ko00240	62	2.5483	9	0.00085264	7.0672	0.1296	0.010049	0.21739	3.5318	3.0692	Pyrimidine metabolism	C00015 UDP , C00105 Uridine monophosphate (UMP) , C01103 Orotidine , C00055 Cytidine-5'-monophosphate , C00380 Cytosine , C00881 Deoxycytidine , C00214 Thymidine ,C00178 Thymine , C02170 Methylmalonate
ko01200	111	4.5623	12	0.0018262	6.3055	0.27575	0.020088	0.14365	2.6303	2.7385	Carbon metabolism	C05345 β-D-Fructose 6-phosphate , C00279 D-Erythrose 4-phosphate , C05382 s7p , C00199 D-Ribulose 5-phosphate , C00345 6-Phosphogluconic acid , C00158 Citric acid , C00311 Isocitric acid , C00065 L-Serine , C00026 alpha-Ketoglutaric acid , C00122 Fumaric acid , C00097 L-cysteine , C00354 D-Fructose 1,6-bisphosphate
ko00310	46	1.8907	7	0.0024374	6.0168	0.36561	0.025136	0.22222	3.7024	2.6131	Lysine degradation	C00047 L-lysine , C00956 2-Aminoadipic acid , C00322 2-Oxoadipic acid , C00489 Glutaric Acid , C00026 alpha-Ketoglutaric acid , C00431 5-Aminopentanoate , C02727 N6-Acetyl-L-lysine
ko00908	26	1.0686	5	0.0036209	5.621	0.53951	0.035144	0.28571	4.6788	2.4412	Zeatin biosynthesis	C00020 Adenosine 5'-monophosphate , C00008 Adenosine 5'-Diphosphate , C00371 Trans-Zeatin , C02029 Dihydrozeatin , C00015 UDP ,
ko00480	38	1.5619	6	0.0041041	5.4958	0.60741	0.037621	0.29825	3.8416	2.3868	Glutathione metabolism	C00051 Glutathione , C00127 Oxidized glutathione , C00097 L-cysteine , C01419 Cys-Gly , C03740 (5-L-Glutamyl)-L-amino acid , C00077 L-Ornithine
ko00232	18	0.73983	4	0.0053802	5.225	0.79089	0.046723	0.14286	5.4067	2.2692	Caffeine metabolism	C16361 1,3,7-Trimethyluric acid , C01762 Xanthosine , C16359 1-Methyluric acid , C00385 2,6-Dihydroxypurine
ko00940	56	2.3017	7	0.007472	4.8966	1	0.059911	0.13636	3.0412	2.1266	Phenylpropanoid biosynthesis	C00079 L-Phenylalanine , C00590 Coniferyl alcohol , C01494 Ferulic acid , C02325 Sinapyl Alcohol , C00761 Coniferin , C00903 trans-Cinnamaldehyde , C10454 Methyl Eugenol
ko00360	43	1.7674	6	0.0076459	4.8736	1	0.059911	0.17647	3.3949	2.1166	Phenylalanine metabolism	C00079 L-Phenylalanine , C00601 Phenylacetaldehyde , C02265 D-Phenylalanine , C00122 Fumaric acid , C03519 N-Acetyl-L-phenylalanine , C05598 N-Phenylacetylglycine
ko00020	20	0.82203	4	0.0079881	4.8298	1	0.059911	0.15152	4.866	2.0976	Citrate cycle (TCA cycle)	C00026 alpha-Ketoglutaric acid , C00311 Isocitric acid , C00158 Citric acid , C00122 Fumaric acid ,
ko00270	59	2.425	7	0.0099117	4.614	1	0.071106	0.2375	2.8866	2.0038	Cysteine and methionine metabolism	C00019 S-Adenosylmethionine , C00170 5'-S-Methyl-5'-thioadenosine , C02989 Methionine sulfoxide , C00065 L-Serine , C03539 S-ribosyl-L-homocysteine , C00097 L-cysteine , C05324 Nicotianamine
ko00710	22	0.90424	4	0.011312	4.4819	1	0.077767	0.14706	4.4236	1.9465	Carbon fixation in photosynthetic organisms	C00279 D-Erythrose 4-phosphate , C05382 s7p , C00199 D-Ribulose 5-phosphate , C00354 D-Fructose 1,6-bisphosphate
ko00030	35	1.4386	5	0.013253	4.3235	1	0.084162	0.24	3.4757	1.8777	Pentose phosphate pathway	C05382 s7p , C00199 D-Ribulose 5-phosphate , C05345 β-D-Fructose 6-phosphate , C00345 6-Phosphogluconic acid , C00279 D-Erythrose 4-phosphate
ko00290	23	0.94534	4	0.013262	4.3229	1	0.084162	0.18182	4.2313	1.8774	Valine, leucine and isoleucine biosynthesis	C00188 L-Threonine , C02504 2-Isopropylmalic acid , C00141 3-Methyl-2-Oxobutanoic Acid , C00233 methyl oxo pentanoate
ko00591	13	0.53432	3	0.014415	4.2395	1	0.088091	0.75	5.6146	1.8412	Linoleic acid metabolism	C01595 Linoleic acid , C04717 13-HPODE , C06426 Gamma-Linolenic Acid
ko00760	50	2.0551	6	0.015725	4.1525	1	0.092667	0.15517	2.9196	1.8034	Nicotinate and nicotinamide metabolism	C03722 Quinolinic acid , C00253 Nicotinic acid , C00455 β-Nicotinamide mononucleotide , C00003 Nicotinamide adenine dinucleotide (NAD+) , C00122 Fumaric acid , C00334 4-Aminobutyric acid
ko00941	68	2.7949	7	0.020681	3.8785	1	0.11767	0.067568	2.5046	1.6844	Flavonoid biosynthesis	C05908 Delphinidin chloride , C05905 Cyanidin chloride , C00389 Quercetin , C01514 Luteolin , C00774 Phloretin , C06562 (+)-Catechin , C05334 Isosakuranetin
ko00770	27	1.1097	4	0.023139	3.7663	1	0.12726	0.16129	3.6044	1.6357	Pantothenate and CoA biosynthesis	C00831 Pantetheine , C00097 L-cysteine , C00864 D-Panthotenate , C00141 3-Methyl-2-Oxobutanoic Acid
ko00996	28	1.1508	4	0.026151	3.6438	1	0.13538	0.1	3.4757	1.5825	Biosynthesis of various alkaloids	C08800 Cucurbitacin I , C00755 Vanillin , C08794 Cucurbitacin B , C08797 Cucurbitacin E
ko00380	56	2.3017	6	0.026255	3.6399	1	0.13538	0.25806	2.6068	1.5808	Tryptophan metabolism	C00078 L-Tryptophan , C00322 2-Oxoadipic acid , C00328 L-Kynurenine , C00398 Tryptamine , C02938 3-Indoleacetonitrile , C00463 Indole
ko01053	17	0.69873	3	0.030383	3.4939	1	0.15191	0.125	4.2935	1.5174	Biosynthesis of siderophore group nonribosomal peptides	C00158 Citric acid , C00230 Protocatechuic acid , C00805 Salicylic acid
ko00944	30	1.233	4	0.032854	3.4157	1	0.15944	0.20833	3.244	1.4834	Flavone and flavonol biosynthesis	C00389 Quercetin , C01514 Luteolin , C05625 Rutin , C11620 Syringetin
ko00830	18	0.73983	3	0.035383	3.3415	1	0.16681	0.52632	4.055	1.4512	Retinol metabolism	C00473 Vitamin A , C00777 Tretinoin , C16681 (9cis)-Retinal
ko00052	46	1.8907	5	0.038996	3.2443	1	0.17873	0.22951	2.6446	1.409	Galactose metabolism	C01697 Dulcitol , C01613 Stachyose , C00492 Raffinose , C00089 Sucrose , C00243 α-Lactose ,
ko00260	47	1.9318	5	0.042238	3.1644	1	0.18836	0.18182	2.5883	1.3743	Glycine, serine and threonine metabolism	C00065 L-Serine , C00114 Choline , C00188 L-Threonine , C00097 L-cysteine , C00078 L-Tryptophan
ko00300	34	1.3975	4	0.049012	3.0157	1	0.21281	0.16216	2.8623	1.3097	Lysine biosynthesis	C00956 2-Aminoadipic acid , C00026 alpha-Ketoglutaric acid , C00047 L-lysine , C00322 2-Oxoadipic acid
