# Supplementary material for: Non-Targeted Metabolomics Analysis Reveals the Inhibition Mechanism of Ozone Treatment on Postharvest Blue Mold in Angelica sinensis
Source: Foods. 2026 Feb 1;15(3):493. doi: 10.3390/foods15030493 (PMC12897460; doi:10.3390/foods15030493)
Supplement: Supplementary file 1 [file foods-15-00493-s001.zip › Table S5.xlsx]

## Sheet: Table of Raw Metabolite Content
Kegg_ID	Name	Other_name(Kegg_name)	ID	Formula	Molecular Weight	RT [min]	m/z	KEGG_pathway	HMDB_ID	Lipidmaps_ID	SuperClass(HMDB)	Class(HMDB)	SubClass(HMDB)	CATEGORY(Lipidmaps)	MAIN_CLASS(Lipidmaps)	SUB_CLASS(Lipidmaps)	mzCloud_Results	mzVault_Results	MassList_Results	Class_I	Class_II	Class_III	Class_IV	d28_PPCK_1	d28_PPCK_2	d28_PPCK_3	d28_PPO3_1	d28_PPO3_2	d28_PPO3_3	d28_UFCK_1	d28_UFCK_2	d28_UFCK_3	d28_UFO3_1	d28_UFO3_2	d28_UFO3_3	QC1	QC2	QC3
C00078	L-Tryptophan	L-Tryptophan; Tryptophan; (S)-alpha-Amino-beta-(3-indolyl)-propionic acid	Com_6_pos	C11 H12 N2 O2	204.09	5.284	205.097	map00260 Glycine, serine and threonine metabolism;map00380 Tryptophan metabolism;map00400 Phenylalanine, tyrosine and tryptophan biosynthesis;map00404 Staurosporine biosynthesis;map00901 Indole alkaloid biosynthesis;map00966 Glucosinolate biosynthesis;map00970 Aminoacyl-tRNA biosynthesis;map01060 Biosynthesis of plant secondary metabolites;map01061 Biosynthesis of phenylpropanoids;map01063 Biosyn…	HMDB0000929	--	Organoheterocyclic compounds	Indoles and derivatives	Indolyl carboxylic acids and derivatives	--	--	--	Full match	Full match	Full match	Organoheterocyclic compounds	Indoles and derivatives	Indolyl carboxylic acids and derivatives	Indolyl carboxylic acids and derivatives	2143115800	1672692924	1599621527	2548358088	2514576523	2430767484	1449138001	1408183322	1600813273	2647750513	2132060600	2043129420	1744496048	1946830837	1832020187
	DL-Stachydrine	--	Com_43_pos	C7 H13 N O2	143.095	1.562	144.102	--	--	--	--	--	--	--	--	--	Full match	Full match	Full match	Organic acids and derivatives	Carboxylic acids and derivatives	Amino acids, peptides, and analogues	Proline and derivatives	1056039881	1216576160	1132299938	2.51719e+07	2.47298e+07	28898218	9.00639e+08	1026212207	843903683	2.03141e+07	2.27145e+07	2.16721e+07	5.82279e+08	5.77591e+08	5.80757e+08
C00303	DL-Glutamine	Glutamine; 2-Aminoglutaramic acid	Com_47_pos	C5 H10 N2 O3	146.069	1.427	130.05	-	--	--	--	--	--	--	--	--	Full match	Full match	Full match	Organic acids and derivatives	Carboxylic acids and derivatives	Amino acids, peptides, and analogues	Alpha amino acids	7.501e+08	9.09184e+08	8.61775e+08	6.35123e+08	6.85282e+08	6.18445e+08	1220554929	1170959796	1488327108	7.79746e+08	8.64753e+08	9.40931e+08	1154165760	1181775202	1119136639
C01772	2-Hydroxycinnamic acid	trans-2-Hydroxycinnamate; trans-2-Hydroxycinnamic acid; 2-Hydroxycinnamate; 2-Coumaric acid; o-Coumaric acid; 2-Coumarate	Com_142_pos	C9 H8 O3	164.048	2.444	182.081	map00360 Phenylalanine metabolism;map00940 Phenylpropanoid biosynthesis;map01110 Biosynthesis of secondary metabolites;map01120 Microbial metabolism in diverse environments	HMDB0002641	--	Phenylpropanoids and polyketides	Cinnamic acids and derivatives	Hydroxycinnamic acids and derivatives	--	--	--	Full match	Full match	Full match	Phenylpropanoids and polyketides	Cinnamic acids and derivatives	Hydroxycinnamic acids and derivatives	Hydroxycinnamic acids	1366211011	1352574465	1285853272	7.6189e+08	8.04061e+08	8.25472e+08	5.5012e+08	1065968100	1160354147	540597041	946891794	9.13649e+08	1112335346	1083937886	1029632202
	Diaminopimelic acid	--	Com_193_pos	C7 H14 N2 O4	190.095	1.497	191.103	--	HMDB0001370	--	Organic acids and derivatives	Carboxylic acids and derivatives	Amino acids, peptides, and analogues	--	--	--	Full match	Full match	Full match	Organic acids and derivatives	Carboxylic acids and derivatives	Amino acids, peptides, and analogues	Alpha amino acids	158178652	1.51869e+08	1.4e+08	1.10733e+07	1.47429e+07	1.53872e+07	9.25016e+07	1.35838e+08	1.00974e+08	2.85482e+07	3.32869e+07	3.04746e+07	1.10501e+08	1.12858e+08	8.83609e+07
	3-Methoxybenzaldehyde	--	Com_225_pos	C8 H8 O2	136.052	6.562	137.06	--	HMDB0031459	--	Benzenoids	Benzene and substituted derivatives	Benzoyl derivatives	--	--	--	Full match	Full match	Full match	Benzenoids	Benzene and substituted derivatives	Benzoyl derivatives	Benzoyl derivatives	1.95359e+08	2.19689e+08	2.11588e+08	1.1565e+08	1.20878e+08	119292780	2.21269e+08	2.33601e+08	2.15684e+08	1.03682e+08	1.08767e+08	1.24677e+08	2.26685e+08	2.06657e+08	1.89135e+08
	4-methyl-6-phenyl-5,6-dihydro-2H-pyran-2-one	--	Com_283_pos	C12 H12 O2	188.084	6.138	189.091	--	--	--	--	--	--	--	--	--	Full match	Full match	Full match					5.05714e+08	4.54697e+08	5.11089e+08	159746357	1.62031e+08	2.0281e+08	5.23358e+08	5.80804e+08	4.80793e+08	8.82292e+07	8.33682e+07	9.296e+07	4.30607e+08	3.87734e+08	3.82159e+08
C15561	N-Benzylformamide	N-Benzylformamide	Com_289_pos	C8 H9 N O	135.069	2.452	136.076	-	HMDB0304423	--	Benzenoids	Benzene and substituted derivatives	-	--	--	--	Full match	Full match	No results	Benzenoids	Benzene and substituted derivatives	Not available	Benzene and substituted derivatives	6.53284e+08	6.56844e+08	5.9767e+08	3.66807e+08	3.84899e+08	1.82642e+08	226407525	5.23662e+08	535877207	2.4035e+08	4.18747e+08	4.43674e+08	5.18663e+08	5.14104e+08	4.94693e+08
	DL-Carnitine	--	Com_317_pos	C7 H15 N O3	161.105	1.442	162.113	--	HMDB0000062	--	Organic nitrogen compounds	Organonitrogen compounds	Quaternary ammonium salts	--	--	--	Full match	Full match	No results	Organic nitrogen compounds	Organonitrogen compounds	Quaternary ammonium salts	Carnitines	1.13819e+08	1.50222e+08	1.1554e+08	6.55249e+06	6.53486e+06	1.11073e+07	7.02535e+07	8.78669e+07	8.35152e+07	8.31203e+06	1.06247e+07	9.87219e+06	5.9299e+07	5.83496e+07	6.05924e+07
C01733	Methionine	Methionine; 2-Amino-4-(methylthio)butyric acid	Com_341_pos	C5 H11 N O2 S	149.051	2.091	150.059	-	HMDB0033951	--	Organic acids and derivatives	Carboxylic acids and derivatives	Amino acids, peptides, and analogues	--	--	--	Full match	Full match	Full match	Organic acids and derivatives	Carboxylic acids and derivatives	Amino acids, peptides, and analogues	Methionine and derivatives	4.88088e+08	4.23101e+08	4.51766e+08	6.16733e+08	6.42156e+08	6.10071e+08	4.47155e+08	4.68825e+08	472944807	8.47804e+08	7.91227e+08	7.27327e+08	5.12536e+08	4.8974e+08	4.75827e+08
C07113	Acetophenone	Acetophenone; 1-Phenylethanone; Phenyl methyl ketone; Acetylbenzene; Methyl phenyl ketone	Com_344_pos	C8 H8 O	120.058	6.255	121.065	map00642 Ethylbenzene degradation;map01120 Microbial metabolism in diverse environments;map01220 Degradation of aromatic compounds	HMDB0033910	--	Organic oxygen compounds	Organooxygen compounds	Carbonyl compounds	--	--	--	Full match	Full match	No results	Organic oxygen compounds	Organooxygen compounds	Carbonyl compounds	Alkyl-phenylketones	8.64222e+07	7.11337e+07	9.52621e+07	1.06304e+08	8.56727e+07	1.25849e+08	122554313	1.06987e+08	1.09636e+08	5.68758e+07	5.33852e+07	6.08551e+07	1.15855e+08	1.14002e+08	1.39825e+08
C16440	DL-Lysine	Lysine	Com_395_pos	C6 H14 N2 O2	146.106	1.241	130.086	-	--	--	--	--	--	--	--	--	Full match	Full match	Full match	Organic acids and derivatives	Carboxylic acids and derivatives	Amino acids, peptides, and analogues	Alpha amino acids	2.39401e+08	2.1064e+08	2.01941e+08	1.57451e+08	1.67053e+08	1.60161e+08	1.522e+08	1.95225e+08	1.71867e+08	2.34133e+08	2.1153e+08	2.04611e+08	194735262	1.90264e+08	1.87536e+08
C00455	β-Nicotinamide mononucleotide	Nicotinamide D-ribonucleotide; NMN; Nicotinamide mononucleotide; Nicotinamide ribonucleotide; Nicotinamide nucleotide; beta-Nicotinamide D-ribonucleotide; beta-Nicotinamide ribonucleotide; beta-Nicotinamide mononucleotide	Com_507_pos	C11 H15 N2 O8 P	334.057	1.554	335.064	map00760 Nicotinate and nicotinamide metabolism;map01100 Metabolic pathways	HMDB0000229	--	Nucleosides, nucleotides, and analogues	Pyridine nucleotides	Nicotinamide nucleotides	--	--	--	Full match	Full match	Full match	Nucleosides, nucleotides, and analogues	Pyridine nucleotides	Nicotinamide nucleotides	Nicotinamide nucleotides	1.42931e+07	1.52279e+07	6.38425e+06	9.06528e+07	9.14744e+07	9.02406e+07	2.36126e+07	1.73555e+07	2.327e+07	8.82572e+07	1.0961e+08	1.0166e+08	4.71561e+07	4.69972e+07	4.58563e+07
C16435	Proline	Proline	Com_746_pos	C5 H9 N O2	115.064	5.243	116.071	-	HMDB0003411	--	Organic acids and derivatives	Carboxylic acids and derivatives	Amino acids, peptides, and analogues	--	--	--	Full match	Full match	Full match	Organic acids and derivatives	Carboxylic acids and derivatives	Amino acids, peptides, and analogues	Proline and derivatives	2.3102e+08	1.99558e+08	2.35765e+08	5.31973e+07	5.37176e+07	4.90804e+07	153715923	160737900	1.50776e+08	7.76122e+07	7.84082e+07	6.77868e+07	1.31565e+08	1.78324e+08	1.31466e+08
C10475	4-Methoxycinnamaldehyde	p-Methoxycinnamaldehyde; 4-Methoxycinnamaldehyde	Com_767_pos	C10 H10 O2	162.068	6.9	163.075	-	HMDB0032611	--	Phenylpropanoids and polyketides	Cinnamaldehydes	-	--	--	--	Full match	Full match	Full match	Phenylpropanoids and polyketides	Cinnamaldehydes	Not available	Cinnamaldehydes	9.00509e+07	1.3399e+08	9.41772e+07	8.83433e+07	107376749	1.10079e+08	9.55263e+07	4.93719e+07	8.27937e+07	8.45035e+07	8.31113e+07	8.33308e+07	1.00527e+08	9.70301e+07	1.0465e+08
C00242	Guanine	Guanine; 2-Amino-6-hydroxypurine	Com_823_pos	C5 H5 N5 O	151.05	3.723	152.057	map00230 Purine metabolism;map01100 Metabolic pathways	HMDB0000132	--	Organoheterocyclic compounds	Imidazopyrimidines	Purines and purine derivatives	--	--	--	Full match	Full match	Full match	Organoheterocyclic compounds	Imidazopyrimidines	Purines and purine derivatives	Purines and purine derivatives	3.42135e+08	172624626	3.27693e+08	4.58085e+08	3.67832e+08	5.9222e+08	3.19067e+08	3.09721e+08	1.66246e+08	2.68748e+08	1.99121e+08	2.76046e+08	4.72278e+08	4.31672e+08	4.43019e+08
C11383	Carvone	(+)-(S)-Carvone; Carvol; (+)-Carvone; Carvone	Com_928_pos	C10 H14 O	150.105	5.922	133.101	map00902 Monoterpenoid biosynthesis;map00903 Limonene and pinene degradation;map01110 Biosynthesis of secondary metabolites	HMDB0035824	--	Lipids and lipid-like molecules	Prenol lipids	Monoterpenoids	--	--	--	Full match	Full match	Full match	Lipids and lipid-like molecules	Prenol lipids	Monoterpenoids	Menthane monoterpenoids	7.77388e+07	1.04904e+08	5.74763e+07	1.03085e+08	3.45291e+07	9.27601e+07	8.87846e+07	4.97612e+07	1.04744e+08	7.19167e+07	4.39543e+07	1.32695e+08	5.03242e+07	4.71695e+07	4.90429e+07
C00019	S-Adenosylmethionine	S-Adenosyl-L-methionine; S-Adenosylmethionine; AdoMet; SAM	Com_967_pos	C15 H22 N6 O5 S	398.137	1.409	399.145	map00261 Monobactam biosynthesis;map00270 Cysteine and methionine metabolism;map00330 Arginine and proline metabolism;map00908 Zeatin biosynthesis;map01060 Biosynthesis of plant secondary metabolites;map01070 Biosynthesis of plant hormones;map01100 Metabolic pathways;map01110 Biosynthesis of secondary metabolites;map01130 Biosynthesis of antibiotics;map01230 Biosynthesis of amino acids;map04122 S…	HMDB0001185	--	Nucleosides, nucleotides, and analogues	5'-deoxyribonucleosides	5'-deoxy-5'-thionucleosides	--	--	--	Full match	Full match	Full match	Nucleosides, nucleotides, and analogues	5'-deoxyribonucleosides	5'-deoxy-5'-thionucleosides	5'-deoxy-5'-thionucleosides	3.04196e+07	3.11214e+07	3.26314e+07	7.38947e+06	7.7017e+06	5.42274e+06	1.05015e+07	4.98781e+06	1.19161e+07	8.96088e+06	1.17863e+07	1.19892e+07	1.43921e+07	1.29332e+07	1.17313e+07
C00903	trans-Cinnamaldehyde	Cinnamaldehyde	Com_975_pos	C9 H8 O	132.058	7.251	133.065	map00940 Phenylpropanoid biosynthesis;map01060 Biosynthesis of plant secondary metabolites;map01100 Metabolic pathways;map01110 Biosynthesis of secondary metabolites;map04750 Inflammatory mediator regulation of TRP channels	HMDB0258628	--	Organoheterocyclic compounds	Indoles and derivatives	-	--	--	--	Full match	Full match	Full match	Phenylpropanoids and polyketides	Cinnamaldehydes	Not available	Cinnamaldehydes	1.46591e+07	2.1152e+07	1.29098e+07	8.81182e+06	1.04484e+07	1.13101e+07	1.34194e+07	1.0459e+07	1.1068e+07	9.94363e+06	8.1614e+06	8.89904e+06	1.23876e+07	1.1433e+07	1.22996e+07
	Glucose 1-phosphate	--	Com_1007_pos	C6 H13 O9 P	260.03	1.593	261.037	--	HMDB0001586	--	Organic oxygen compounds	Organooxygen compounds	Carbohydrates and carbohydrate conjugates	--	--	--	Full match	Full match	Full match	Organic oxygen compounds	Organooxygen compounds	Carbohydrates and carbohydrate conjugates	Monosaccharide phosphates	6.62552e+07	6.10963e+07	5.65388e+07	9.54291e+07	9.93699e+07	1.12046e+08	8.44158e+07	8.69119e+07	8.16638e+07	1.23592e+08	1.27793e+08	125953234	9.97021e+07	8.58303e+07	1.01256e+08
C11380	Apocynin	Apocynin; Acetovanillone	Com_1051_pos	C9 H10 O3	166.064	6.373	355.118	-	HMDB0247918	--	Organic oxygen compounds	Organooxygen compounds	Carbonyl compounds	--	--	--	Full match	Full match	Full match	Organic oxygen compounds	Organooxygen compounds	Carbonyl compounds	Alkyl-phenylketones	2.28955e+07	2.18836e+07	2.24929e+07	7.92926e+06	8.75769e+06	1.26752e+07	2.49542e+07	2.16126e+07	2.29659e+07	5.92476e+06	4.01087e+06	6.29561e+06	1.33393e+07	1.61511e+07	1.6737e+07
	Acetyl-L-carnitine	--	Com_1288_pos	C9 H17 N O4	203.116	1.912	204.123	--	HMDB0240773	LMFA07070050	Lipids and lipid-like molecules	Fatty Acyls	Fatty acid esters	Fatty Acyls [FA]	Fatty esters [FA07]	Fatty acyl carnitines [FA0707]	Full match	Full match	No results	Lipids and lipid-like molecules	Fatty Acyls	Fatty acid esters	Acyl carnitines	1.01863e+08	1.04097e+08	5.82847e+07	3.54933e+06	3.38761e+06	4.54672e+06	3.68043e+07	3.82644e+07	3.51144e+07	3.43757e+06	3.91425e+06	4.29363e+06	3.77288e+07	3.15898e+07	3.15286e+07
C00170	5'-S-Methyl-5'-thioadenosine	5'-Methylthioadenosine; Methylthioadenosine; S-Methyl-5'-thioadenosine; 5-Methylthioadenosine; 5'-Deoxy-5'-(methylthio)adenosine; Thiomethyladenosine; MTA	Com_1401_pos	C11 H15 N5 O3 S	297.09	5.261	298.097	map00270 Cysteine and methionine metabolism;map00908 Zeatin biosynthesis;map01060 Biosynthesis of plant secondary metabolites;map01100 Metabolic pathways	HMDB0001173	--	Nucleosides, nucleotides, and analogues	5'-deoxyribonucleosides	5'-deoxy-5'-thionucleosides	--	--	--	Full match	Full match	Full match	Nucleosides, nucleotides, and analogues	5'-deoxyribonucleosides	5'-deoxy-5'-thionucleosides	5'-deoxy-5'-thionucleosides	1.56919e+07	2.66114e+07	2.10603e+07	4.59258e+06	6.251e+06	2.98617e+06	2.3008e+07	1.58342e+07	2.18027e+07	4.84447e+06	6.57403e+06	4.95448e+06	1.40562e+07	1.3898e+07	1.40563e+07
C02727	N6-Acetyl-L-lysine	N6-Acetyl-L-lysine	Com_1420_pos	C8 H16 N2 O3	188.116	1.585	189.124	map00310 Lysine degradation	HMDB0000206	--	Organic acids and derivatives	Carboxylic acids and derivatives	Amino acids, peptides, and analogues	--	--	--	Full match	Full match	Full match	Organic acids and derivatives	Carboxylic acids and derivatives	Amino acids, peptides, and analogues	L-alpha-amino acids	2.63019e+07	2.58177e+07	2.00149e+07	5.08538e+07	5.14392e+07	4.75069e+07	2.87506e+07	3.30818e+07	3.62553e+07	5.99438e+07	5.90242e+07	5.80913e+07	3.73377e+07	3.46352e+07	3.70234e+07
C00763	D-(+)-Proline	D-Proline	Com_1532_pos	C5 H9 N O2	115.064	4.912	116.071	map00330 Arginine and proline metabolism;map01100 Metabolic pathways	--	--	--	--	--	--	--	--	Full match	Full match	Full match	Organic acids and derivatives	Carboxylic acids and derivatives	Amino acids, peptides, and analogues	Proline and derivatives	7.5383e+07	6.69132e+07	6.76971e+07	4.42696e+07	4.59266e+07	3.38635e+07	4.42569e+07	4.7972e+07	3.37324e+07	3.72013e+07	3.31499e+07	3.27364e+07	4.95088e+07	4.63934e+07	4.92003e+07
C00755	Vanillin	4-Hydroxy-3-methoxy-benzaldehyde; Vanillin; Vanillaldehyde; 4-Hydroxy-3-methoxybenzaldehyde	Com_1616_pos	C8 H8 O3	152.048	5.666	153.055	map00360 Phenylalanine metabolism;map00627 Aminobenzoate degradation;map01061 Biosynthesis of phenylpropanoids;map01063 Biosynthesis of alkaloids derived from shikimate pathway;map01100 Metabolic pathways;map01110 Biosynthesis of secondary metabolites;map01120 Microbial metabolism in diverse environments	HMDB0012308	--	Benzenoids	Phenols	Methoxyphenols	--	--	--	Full match	Full match	Full match	Benzenoids	Phenols	Methoxyphenols	Methoxyphenols	3.05497e+07	5.15182e+07	3.1335e+07	5.37102e+07	5.72121e+07	5.35646e+07	4.32869e+07	3.17833e+07	3.53054e+07	4.50589e+07	4.83686e+07	4.83445e+07	3.5134e+07	3.45091e+07	3.24623e+07
C00255	Riboflavin	Riboflavin; Lactoflavin; 7,8-Dimethyl-10-ribitylisoalloxazine; Vitamin B2	Com_1735_pos	C17 H20 N4 O6	376.139	5.476	377.146	map00740 Riboflavin metabolism;map01100 Metabolic pathways;map01110 Biosynthesis of secondary metabolites;map04977 Vitamin digestion and absorption	HMDB0000244	--	Organoheterocyclic compounds	Pteridines and derivatives	Alloxazines and isoalloxazines	--	--	--	Full match	Full match	Full match	Organoheterocyclic compounds	Pteridines and derivatives	Alloxazines and isoalloxazines	Flavins	25914025	2.54327e+07	2.00049e+07	2.49354e+06	2.96259e+06	4.05753e+06	1.53635e+07	1.81754e+07	1.59487e+07	4.14017e+06	3.35002e+06	4.0759e+06	1.49841e+07	1.31757e+07	12892800
	N-Acetyl-L-glutamine	--	Com_1837_pos	C7 H12 N2 O4	188.08	1.645	189.087	--	HMDB0006029	--	Organic acids and derivatives	Carboxylic acids and derivatives	Amino acids, peptides, and analogues	--	--	--	Full match	Full match	No results	Organic acids and derivatives	Carboxylic acids and derivatives	Amino acids, peptides, and analogues	Glutamine and derivatives	4.19242e+07	4.0444e+07	3.70239e+07	1.17331e+06	1.22635e+06	2.0961e+06	2.56833e+07	1.35519e+07	2.05351e+07	5.60397e+06	4.11236e+06	4.05204e+06	2.18125e+07	1.75098e+07	1.4097e+07
C16522	11(Z),14(Z),17(Z)-Eicosatrienoic acid	Icosatrienoic acid; Eicosatrienoic acid; ETA; 11,14,17-Icosatrienoic acid; (11Z,14Z,17Z)-Icosa-11,14,17-trienoic acid; 11,14,17-Eicosatrienoic acid; (11Z,14Z,17Z)-Eicosa-11,14,17-trienoic acid	Com_2136_pos	C20 H34 O2	306.256	10.931	307.264	map01040 Biosynthesis of unsaturated fatty acids	--	--	--	--	--	--	--	--	Full match	Full match	No results	Lipids and lipid-like molecules	Fatty Acyls	Fatty acids and conjugates	Long-chain fatty acids	5.65476e+06	1.63627e+07	1.91312e+06	47021.2	51045.4	37080.6	5.02639e+06	6.72599e+06	5.51971e+06	45646.3	56136.2	47835.2	4.97072e+06	5.02009e+06	4.61485e+06
C01499	Citral	Geranial; trans-Citral	Com_2149_pos	C10 H16 O	152.12	5.852	153.128	map00281 Geraniol degradation;map01062 Biosynthesis of terpenoids and steroids;map01110 Biosynthesis of secondary metabolites;map01130 Biosynthesis of antibiotics	HMDB0035092	--	Lipids and lipid-like molecules	Prenol lipids	Monoterpenoids	--	--	--	Full match	Full match	Full match	Lipids and lipid-like molecules	Prenol lipids	Monoterpenoids	Acyclic monoterpenoids	4.74772e+07	3.33333e+07	4.7415e+07	2.54437e+07	2.43958e+07	2.40702e+07	5.94391e+07	5.03571e+07	4.39492e+07	1.51694e+07	1.48311e+07	16342730	2.70341e+07	5.01597e+07	3.65105e+07
C10833	Syringic acid	Syringic acid; Syringate; 4-Hydroxy-3,5-dimethoxybenzoate; Gallic acid 3,5-dimethyl ether	Com_2346_pos	C9 H10 O5	198.053	1.559	199.06	map00627 Aminobenzoate degradation;map01120 Microbial metabolism in diverse environments	HMDB0002085	--	Benzenoids	Benzene and substituted derivatives	Benzoic acids and derivatives	--	--	--	Full match	Full match	Full match	Benzenoids	Benzene and substituted derivatives	Benzoic acids and derivatives	Gallic acid and derivatives	2.03148e+07	1.78954e+07	1.4529e+07	2.98536e+07	3.22286e+07	3.23537e+07	2.91252e+07	2.42058e+07	3.01406e+07	3.67417e+07	4.44915e+07	3.86937e+07	3.25394e+07	2.98929e+07	2.98063e+07
C00114	Choline	Choline; Bilineurine	Com_2408_pos	C5 H13 N O	103.1	9.045	104.107	map00260 Glycine, serine and threonine metabolism;map00564 Glycerophospholipid metabolism;map01100 Metabolic pathways;map02010 ABC transporters;map04725 Cholinergic synapse;map04976 Bile secretion;map05231 Choline metabolism in cancer	HMDB0000097	--	Organic nitrogen compounds	Organonitrogen compounds	Quaternary ammonium salts	--	--	--	Full match	Full match	No results	Organic nitrogen compounds	Organonitrogen compounds	Quaternary ammonium salts	Cholines	2.89777e+07	2.7383e+07	1.24431e+07	1.44036e+07	1.74938e+07	1.77178e+07	1.926e+07	2.16574e+07	1.99445e+07	1.72343e+07	1.82462e+07	1.68809e+07	1.36931e+07	1.45416e+07	1.53931e+07
C10761	4-Methoxybenzaldehyde	p-Anisaldehyde	Com_2417_pos	C8 H8 O2	136.053	5.78	137.06	-	HMDB0029686	--	Benzenoids	Benzene and substituted derivatives	Benzoyl derivatives	--	--	--	Full match	Full match	Full match	Benzenoids	Benzene and substituted derivatives	Benzoyl derivatives	Benzoyl derivatives	6.3848e+07	5.90219e+07	5.92974e+07	6.27789e+07	6.87662e+07	6.90709e+07	8.05722e+07	8.14288e+07	7.54897e+07	5.68871e+07	5.84279e+07	5.52368e+07	6.8759e+07	6.71887e+07	6.84614e+07
	Ethyl paraben	--	Com_2421_pos	C9 H10 O3	166.063	7.157	149.06	--	HMDB0032573	--	Benzenoids	Benzene and substituted derivatives	Benzoic acids and derivatives	--	--	--	Full match	Full match	Full match	Benzenoids	Benzene and substituted derivatives	Benzoic acids and derivatives	p-Hydroxybenzoic acid alkyl esters	1.61364e+07	1.34817e+07	2.16032e+07	1.85802e+07	1.72687e+07	1.91301e+07	2.02665e+07	1.75735e+07	1.43598e+07	1.73611e+07	1.19374e+07	1.25987e+07	1.91149e+07	1.97441e+07	1.92827e+07
	2'-O-Methylguanosine	--	Com_3450_pos	C11 H15 N5 O5	297.108	4.947	298.115	--	--	--	--	--	--	--	--	--	Full match	Full match	Full match	Nucleosides, nucleotides, and analogues	Purine nucleosides	Not available	Purine nucleosides	1.24085e+07	1.00552e+07	9.76787e+06	956769	1.41375e+06	1.54779e+06	7.45603e+06	1.018e+07	7.25385e+06	1.36208e+06	1.2867e+06	1.57493e+06	6.90614e+06	6.24578e+06	6.36667e+06
C00380	Cytosine	Cytosine	Com_4864_pos	C4 H5 N3 O	111.043	4.759	112.051	map00240 Pyrimidine metabolism;map01100 Metabolic pathways	HMDB0000630	--	Organoheterocyclic compounds	Diazines	Pyrimidines and pyrimidine derivatives	--	--	--	Full match	Full match	Full match	Organoheterocyclic compounds	Diazines	Pyrimidines and pyrimidine derivatives	Pyrimidones	4.81717e+06	5.06433e+06	5.1582e+06	6.94818e+06	1.10882e+07	8.97904e+06	5.13145e+06	4.64169e+06	5.03564e+06	4.89093e+06	5.38644e+06	5.02958e+06	8.65736e+06	7.51346e+06	8.40183e+06
C00018	Pyridoxal 5'-phosphate	Pyridoxal phosphate; Pyridoxal 5-phosphate; Pyridoxal 5'-phosphate; PLP	Com_6123_pos	C8 H10 N O6 P	247.025	2.573	248.032	map00730 Thiamine metabolism;map00750 Vitamin B6 metabolism;map01100 Metabolic pathways;map04977 Vitamin digestion and absorption	HMDB0001491	--	Organoheterocyclic compounds	Pyridines and derivatives	Pyridine carboxaldehydes	--	--	--	Full match	Full match	Full match	Organoheterocyclic compounds	Pyridines and derivatives	Pyridine carboxaldehydes	Pyridoxals and derivatives	1.26226e+07	1.18299e+07	9.50307e+06	2.18655e+07	2.26288e+07	2.00475e+07	1.83946e+07	1.50918e+07	1.80966e+07	1.25061e+07	1.7261e+07	1.41743e+07	1.9655e+07	1.51706e+07	1.54458e+07
C00559	2'-Deoxyadenosine	Deoxyadenosine; 2'-Deoxyadenosine	Com_6127_pos	C10 H13 N5 O3	251.102	3.696	252.109	map00230 Purine metabolism;map01100 Metabolic pathways	HMDB0000101	--	Nucleosides, nucleotides, and analogues	Purine nucleosides	Purine 2'-deoxyribonucleosides	--	--	--	Full match	Full match	Full match	Nucleosides, nucleotides, and analogues	Purine nucleosides	Purine 2'-deoxyribonucleosides	Purine 2'-deoxyribonucleosides	1.36817e+07	1.63954e+07	2.51331e+07	1.43384e+06	1.93884e+06	3.27138e+06	1.48618e+07	1.90977e+07	1.37854e+07	1.44435e+06	1.51464e+06	1.48966e+06	1.00983e+07	1.08249e+07	9.82682e+06
C01152	1-Methylhistidine	N(pi)-Methyl-L-histidine; N-pros-Methyl-L-histidine; 3-Methylhistidine; 1-Methylhistidine	Com_6443_pos	C7 H11 N3 O2	169.085	1.404	170.092	map00340 Histidine metabolism	HMDB0000001	--	Organic acids and derivatives	Carboxylic acids and derivatives	Amino acids, peptides, and analogues	--	--	--	Full match	Full match	Full match	Organic acids and derivatives	Carboxylic acids and derivatives	Amino acids, peptides, and analogues	Histidine and derivatives	2.97199e+06	2.32961e+06	5.29126e+06	1.2758e+06	1.72847e+06	1.93567e+06	3.05797e+06	2.92563e+06	3.4749e+06	2.28255e+06	3.16601e+06	2.69154e+06	2.82262e+06	3.12647e+06	2.71284e+06
C01152	3-Methylhistidine	N(pi)-Methyl-L-histidine; N-pros-Methyl-L-histidine; 3-Methylhistidine; 1-Methylhistidine	Com_6943_pos	C7 H11 N3 O2	169.085	1.264	170.093	map00340 Histidine metabolism	HMDB0000479	--	Organic acids and derivatives	Carboxylic acids and derivatives	Amino acids, peptides, and analogues	--	--	--	Full match	Full match	Full match	Organic acids and derivatives	Carboxylic acids and derivatives	Amino acids, peptides, and analogues	Histidine and derivatives	5.97653e+06	6.04708e+06	5.80984e+06	4.96565e+06	6.06962e+06	6.86933e+06	7.69134e+06	7.88015e+06	8.08654e+06	1.15646e+07	1.12932e+07	1.08925e+07	8.6541e+06	8.26065e+06	8.38206e+06
	(2E)-3-(3,4-dimethoxyphenyl)prop-2-enoic acid	--	Com_8038_pos	C11 H12 O4	208.074	5.543	209.081	--	HMDB0034315	--	Phenylpropanoids and polyketides	Cinnamic acids and derivatives	Hydroxycinnamic acids and derivatives	--	--	--	Full match	Full match	Full match					3.63285e+06	4.53593e+06	4.55143e+06	2.57198e+08	7.25561e+06	6.47895e+06	6.34078e+06	5.71431e+06	6.21587e+06	6.38e+06	7.00535e+06	7.145e+06	6.17023e+06	5.86616e+06	5.68594e+06
C00021	S-Adenosylhomocysteine	S-Adenosyl-L-homocysteine; S-Adenosylhomocysteine	Com_9533_pos	C14 H20 N6 O5 S	384.122	2.469	385.129	map00270 Cysteine and methionine metabolism;map01100 Metabolic pathways;map01230 Biosynthesis of amino acids	HMDB0000939	--	Organoheterocyclic compounds	Lactones	Gamma butyrolactones	--	--	--	Full match	Full match	Full match	Nucleosides, nucleotides, and analogues	5'-deoxyribonucleosides	5'-deoxy-5'-thionucleosides	5'-deoxy-5'-thionucleosides	8.1384e+06	3.88811e+06	1.25315e+06	535574	552375	988085	1.56649e+06	1.09375e+06	1.91726e+06	513033	435157	517397	1.54006e+06	1.16923e+06	1.27509e+06
C03793	N6,N6,N6-Trimethyl-L-lysine	N6,N6,N6-Trimethyl-L-lysine	Com_14021_pos	C9 H20 N2 O2	188.153	1.521	189.16	map00310 Lysine degradation	HMDB0001325	--	Organic acids and derivatives	Carboxylic acids and derivatives	Amino acids, peptides, and analogues	--	--	--	Full match	Full match	Full match	Organic acids and derivatives	Carboxylic acids and derivatives	Amino acids, peptides, and analogues	L-alpha-amino acids	858840	729101	707974	513154	501334	569454	817182	1.73784e+06	952309	640387	719715	675892	640330	890658	716781
C00003	Nicotinamide adenine dinucleotide (NAD+)	NAD+; NAD; Nicotinamide adenine dinucleotide; DPN; Diphosphopyridine nucleotide; Nadide; beta-NAD+	Com_17668_pos	C21 H27 N7 O14 P2	663.11	1.964	664.118	map00190 Oxidative phosphorylation;map00730 Thiamine metabolism;map00760 Nicotinate and nicotinamide metabolism;map01100 Metabolic pathways;map04152 AMPK signaling pathway;map04211 Longevity regulating pathway;map04212 Longevity regulating pathway - worm;map04925 Aldosterone synthesis and secretion;map04977 Vitamin digestion and absorption	--	--	--	--	--	--	--	--	Full match	Full match	Full match	Nucleosides, nucleotides, and analogues	(5'-&gt;5')-dinucleotides	Not available	(5'-&gt;5')-dinucleotides	1.52997e+06	1.2369e+06	749703	1.67977e+06	1.49249e+06	944056	1.37191e+06	1.37926e+06	1.33831e+06	2.20768e+06	3.03244e+06	1.49862e+06	1.32852e+06	1.01833e+06	1.24325e+06
C00079	L-Phenylalanine	L-Phenylalanine; (S)-alpha-Amino-beta-phenylpropionic acid	Com_22_pos	C9 H11 N O2	165.079	5.018	166.086	map00360 Phenylalanine metabolism;map00400 Phenylalanine, tyrosine and tryptophan biosynthesis;map00460 Cyanoamino acid metabolism;map00940 Phenylpropanoid biosynthesis;map00960 Tropane, piperidine and pyridine alkaloid biosynthesis;map00966 Glucosinolate biosynthesis;map00970 Aminoacyl-tRNA biosynthesis;map01060 Biosynthesis of plant secondary metabolites;map01061 Biosynthesis of phenylpropanoid…	HMDB0000159	--	Organic acids and derivatives	Carboxylic acids and derivatives	Amino acids, peptides, and analogues	--	--	--	Full match	Full match	Full match	Organic acids and derivatives	Carboxylic acids and derivatives	Amino acids, peptides, and analogues	Phenylalanine and derivatives	1734384478	2179246206	1597354108	1916860818	1828991763	1885579273	1746118303	1891155612	1873989096	3020072432	2560323147	2628156884	1843630967	1705025868	1677212893
C03406	Argininosuccinic acid	N-(L-Arginino)succinate; 2-(Nomega-L-Arginino)succinate; L-Argininosuccinate; L-Argininosuccinic acid; L-Arginosuccinic acid	Com_25_pos	C10 H18 N4 O6	290.123	1.431	291.13	map00220 Arginine biosynthesis;map00250 Alanine, aspartate and glutamate metabolism;map01100 Metabolic pathways;map01110 Biosynthesis of secondary metabolites;map01130 Biosynthesis of antibiotics;map01230 Biosynthesis of amino acids	HMDB0000052	--	Organic acids and derivatives	Carboxylic acids and derivatives	Amino acids, peptides, and analogues	--	--	--	Full match	Full match	Full match	Organic acids and derivatives	Carboxylic acids and derivatives	Amino acids, peptides, and analogues	Aspartic acid and derivatives	3.28416e+08	4.58809e+08	3.7642e+08	2702789672	2940441173	1967179292	6.36009e+08	7.04036e+08	889441269	1626082619	2324919034	1935217283	1300203952	1226194056	1258699163
C10470	Isoferulic acid	Isoferulic acid	Com_28_pos	C10 H10 O4	194.058	5.686	195.065	-	HMDB0000955	--	Phenylpropanoids and polyketides	Cinnamic acids and derivatives	Hydroxycinnamic acids and derivatives	--	--	--	Full match	Full match	Full match	Phenylpropanoids and polyketides	Cinnamic acids and derivatives	Hydroxycinnamic acids and derivatives	Hydroxycinnamic acids	2.05231e+08	1.91691e+08	1.77255e+08	6.58139e+08	7.54892e+08	6.42742e+08	2.22707e+08	1.87526e+08	2.28255e+08	4.69713e+08	5.2854e+08	5.18737e+08	3.75684e+08	3.83543e+08	3.71732e+08
C01879	L-Pyroglutamic acid	5-Oxoproline; Pidolic acid; Pyroglutamic acid; 5-Pyrrolidone-2-carboxylic acid; Pyroglutamate; 5-Oxo-L-proline; L-Pyroglutamic acid; L-5-Pyrrolidone-2-carboxylic acid	Com_53_pos	C5 H7 N O3	129.043	1.435	130.05	map00480 Glutathione metabolism	HMDB0000267	--	Organic acids and derivatives	Carboxylic acids and derivatives	Amino acids, peptides, and analogues	--	--	--	Full match	Full match	Full match	Organic acids and derivatives	Carboxylic acids and derivatives	Amino acids, peptides, and analogues	Alpha amino acids and derivatives	7.501e+08	9.09184e+08	8.61775e+08	6.35123e+08	6.85282e+08	6.18445e+08	1220554929	1170959796	1488327108	7.79746e+08	8.64753e+08	9.40931e+08	1154165760	1181775202	1119136639
C00408	Pipecolic acid	L-Pipecolate; Pipecolinic acid; Pipecolic acid; 2-Piperidinecarboxylic acid; (S)-Piperidine-2-carboxylic acid	Com_86_pos	C6 H11 N O2	129.079	1.603	130.086	map00310 Lysine degradation;map00960 Tropane, piperidine and pyridine alkaloid biosynthesis;map01060 Biosynthesis of plant secondary metabolites;map01064 Biosynthesis of alkaloids derived from ornithine, lysine and nicotinic acid;map01100 Metabolic pathways;map01110 Biosynthesis of secondary metabolites	HMDB0000070	--	Organic acids and derivatives	Carboxylic acids and derivatives	Amino acids, peptides, and analogues	--	--	--	Full match	Full match	Full match	Organic acids and derivatives	Carboxylic acids and derivatives	Amino acids, peptides, and analogues	Alpha amino acids	7.14417e+08	5.91652e+08	7.67467e+08	1266232630	1481717365	1398644021	1403084986	1358401269	1304113004	6.06902e+08	5.44884e+08	569371679	1107977093	1186223262	1049734005
C00212	Adenosine	Adenosine	Com_108_pos	C10 H13 N5 O4	267.097	3.226	268.104	map00230 Purine metabolism;map01100 Metabolic pathways;map04022 cGMP-PKG signaling pathway;map04024 cAMP signaling pathway;map04071 Sphingolipid signaling pathway;map04080 Neuroactive ligand-receptor interaction;map04270 Vascular smooth muscle contraction;map04923 Regulation of lipolysis in adipocytes;map04924 Renin secretion;map05012 Parkinson's disease;map05032 Morphine addiction;map05034 Alcoh…	HMDB0000050	--	Nucleosides, nucleotides, and analogues	Purine nucleosides	-	--	--	--	Full match	Full match	Full match	Nucleosides, nucleotides, and analogues	Purine nucleosides	Not available	Purine nucleosides	515239449	6.19289e+08	6.50224e+08	6.24944e+08	1020974776	1539519440	8.93173e+08	7.18087e+08	7.28091e+08	7.98489e+08	7.45917e+08	9.88019e+08	1424900398	1319186773	1344947382
C00262	Hypoxanthine	Hypoxanthine; Purine-6-ol	Com_109_pos	C5 H4 N4 O	136.039	2.203	137.046	map00230 Purine metabolism;map01100 Metabolic pathways	HMDB0000157	--	Organoheterocyclic compounds	Imidazopyrimidines	Purines and purine derivatives	--	--	--	Full match	Full match	Full match	Organoheterocyclic compounds	Imidazopyrimidines	Purines and purine derivatives	Hypoxanthines	1603359079	1305250210	1723565006	1.99083e+07	2.05345e+07	3.35534e+07	9.71538e+08	1132335252	9.60476e+08	1.03461e+07	2.74973e+07	1.26974e+07	9.13596e+08	9.22032e+08	887499953
C00051	L-Glutathione (reduced)	Glutathione; 5-L-Glutamyl-L-cysteinylglycine; N-(N-gamma-L-Glutamyl-L-cysteinyl)glycine; gamma-L-Glutamyl-L-cysteinyl-glycine; GSH; Reduced glutathione	Com_152_pos	C10 H17 N3 O6 S	307.084	5.513	308.091	map00270 Cysteine and methionine metabolism;map00480 Glutathione metabolism;map01100 Metabolic pathways;map02010 ABC transporters;map04216 Ferroptosis;map04918 Thyroid hormone synthesis;map04976 Bile secretion	--	--	--	--	--	--	--	--	Full match	Full match	Full match	Organic acids and derivatives	Carboxylic acids and derivatives	Amino acids, peptides, and analogues	Peptides	2.07168e+07	2.24374e+07	1.21414e+07	3.38697e+08	2.60241e+08	9.92173e+07	2.59796e+07	2.35688e+07	3.78489e+07	2.80236e+08	7.69629e+08	300079107	1.22605e+08	1.12139e+08	1.18962e+08
C00127	L-Glutathione oxidized	Glutathione disulfide; GSSG; Oxiglutatione; Oxidized glutathione	Com_158_pos	C20 H32 N6 O12 S2	612.152	2.424	307.083	map00480 Glutathione metabolism;map04216 Ferroptosis;map04918 Thyroid hormone synthesis	--	--	--	--	--	--	--	--	Full match	Full match	Full match	Organic acids and derivatives	Carboxylic acids and derivatives	Amino acids, peptides, and analogues	Peptides	1199028958	1044338018	1142487127	3.86442e+08	1.93505e+08	3.36326e+07	1051249557	1169137346	1031390836	5.39724e+08	1534884683	7.0969e+08	8.95037e+08	9.49862e+08	9.01415e+08
C00243	α-Lactose	Lactose; 1-beta-D-Galactopyranosyl-4-D-glucopyranose; beta-D-Gal-(1->4)-D-Glc; Milk sugar	Com_194_pos	C12 H22 O11	342.116	1.61	381.079	map00052 Galactose metabolism;map01100 Metabolic pathways;map02010 ABC transporters;map02060 Phosphotransferase system (PTS);map04973 Carbohydrate digestion and absorption	HMDB0000186	--	Organic oxygen compounds	Organooxygen compounds	Carbohydrates and carbohydrate conjugates	--	--	--	Full match	Full match	Full match	Organic oxygen compounds	Organooxygen compounds	Carbohydrates and carbohydrate conjugates	O-glycosyl compounds	1.9866e+08	2.04084e+08	1.44956e+08	8.74648e+08	8.85112e+08	8.39828e+08	3.38298e+08	2.90595e+08	3.19601e+08	8.41469e+08	8.39295e+08	7.78788e+08	5.05465e+08	4.70767e+08	474881749
C00082	L-Tyrosine	L-Tyrosine; (S)-3-(p-Hydroxyphenyl)alanine; (S)-2-Amino-3-(p-hydroxyphenyl)propionic acid; Tyrosine	Com_257_pos	C9 H11 N O3	181.074	2.608	182.081	map00130 Ubiquinone and other terpenoid-quinone biosynthesis;map00231 Puromycin biosynthesis;map00261 Monobactam biosynthesis;map00350 Tyrosine metabolism;map00360 Phenylalanine metabolism;map00400 Phenylalanine, tyrosine and tryptophan biosynthesis;map00401 Novobiocin biosynthesis;map00460 Cyanoamino acid metabolism;map00680 Methane metabolism;map00730 Thiamine metabolism;map00940 Phenylpropanoi…	HMDB0000158	--	Organic acids and derivatives	Carboxylic acids and derivatives	Amino acids, peptides, and analogues	--	--	--	Full match	Full match	Full match	Organic acids and derivatives	Carboxylic acids and derivatives	Amino acids, peptides, and analogues	Tyrosine and derivatives	5.77912e+08	5.4687e+08	6.26065e+08	3.70578e+08	3.85336e+08	3.75214e+08	5.26941e+08	4.73921e+08	4.91369e+08	3.64773e+08	4.40005e+08	4.54213e+08	5.09093e+08	4.81954e+08	448438449
C00385	Xanthine	Xanthine	Com_393_pos	C5 H4 N4 O2	152.034	2.324	153.041	map00230 Purine metabolism;map00232 Caffeine metabolism;map01060 Biosynthesis of plant secondary metabolites;map01065 Biosynthesis of alkaloids derived from histidine and purine;map01100 Metabolic pathways;map01110 Biosynthesis of secondary metabolites;map01120 Microbial metabolism in diverse environments	HMDB0000292	--	Organoheterocyclic compounds	Imidazopyrimidines	Purines and purine derivatives	--	--	--	Full match	Full match	Full match	Organoheterocyclic compounds	Imidazopyrimidines	Purines and purine derivatives	Xanthines	4.92134e+08	4.12464e+08	4.18253e+08	9.11738e+06	8.00557e+06	8.37307e+06	2.81338e+08	3.43271e+08	2.84315e+08	3.02815e+06	9.07453e+06	2.8527e+06	2.44396e+08	242003520	2.55341e+08
C00147	Adenine	Adenine; 6-Aminopurine	Com_461_pos	C5 H5 N5	135.055	1.8	136.062	map00230 Purine metabolism;map00908 Zeatin biosynthesis;map01100 Metabolic pathways	HMDB0000034	--	Organoheterocyclic compounds	Imidazopyrimidines	Purines and purine derivatives	--	--	--	Full match	Full match	Full match	Organoheterocyclic compounds	Imidazopyrimidines	Purines and purine derivatives	6-aminopurines	2.84254e+08	2.72753e+08	3.94917e+08	3.10765e+07	3.28199e+07	4.011e+07	2.12893e+08	188333164	1.85533e+08	6.67071e+07	7.31445e+07	5.01735e+07	1.5509e+08	1.47457e+08	1.37922e+08
	Glycerophospho-N-palmitoyl ethanolamine	--	Com_594_pos	C21 H44 N O7 P	453.286	9.41	454.293	--	--	--	--	--	--	--	--	--	Full match	Full match	Full match	Lipids and lipid-like molecules	Glycerophospholipids	Glycerophosphoethanolamines	Glycero-3-phospho-N-acyl-ethanolamines	1.94197e+07	3.92264e+07	2.81458e+07	1.32443e+08	8.29162e+07	1.46724e+08	5.19371e+07	4.79551e+07	7.8786e+07	9.65247e+07	5.74566e+07	4.23514e+07	2.34901e+07	1.89727e+07	1.7434e+07
C00020	Adenosine 5'-monophosphate	AMP; Adenosine 5'-monophosphate; Adenylic acid; Adenylate; 5'-AMP; 5'-Adenylic acid; 5'-Adenosine monophosphate; Adenosine 5'-phosphate	Com_646_pos	C10 H14 N5 O7 P	347.063	1.841	348.071	map00230 Purine metabolism;map00908 Zeatin biosynthesis;map01060 Biosynthesis of plant secondary metabolites;map01065 Biosynthesis of alkaloids derived from histidine and purine;map01070 Biosynthesis of plant hormones;map01100 Metabolic pathways;map01110 Biosynthesis of secondary metabolites;map01130 Biosynthesis of antibiotics;map01523 Antifolate resistance;map04022 cGMP-PKG signaling pathway;ma…	HMDB0000045	--	Nucleosides, nucleotides, and analogues	Purine nucleotides	Purine ribonucleotides	--	--	--	Full match	Full match	Full match	Nucleosides, nucleotides, and analogues	Purine nucleotides	Purine ribonucleotides	Purine ribonucleoside monophosphates	9.26583e+07	9.51423e+07	2.10424e+07	2.27424e+08	2.33946e+08	2.00676e+08	1.11042e+08	7.91336e+07	1.26193e+08	3.93141e+08	3.7319e+08	4.23644e+08	1.56229e+08	1.45941e+08	1.46004e+08
C00449	L-Saccharopine	N6-(L-1,3-Dicarboxypropyl)-L-lysine; Saccharopine; L-Saccharopine; N-[(S)-5-Amino-5-carboxypentyl]-L-glutamic acid	Com_792_pos	C11 H20 N2 O6	276.132	1.425	277.139	map00300 Lysine biosynthesis;map00310 Lysine degradation;map01100 Metabolic pathways;map01110 Biosynthesis of secondary metabolites;map01130 Biosynthesis of antibiotics;map01230 Biosynthesis of amino acids	HMDB0000279	--	Organic acids and derivatives	Carboxylic acids and derivatives	Amino acids, peptides, and analogues	--	--	--	Full match	Full match	Full match	Organic acids and derivatives	Carboxylic acids and derivatives	Amino acids, peptides, and analogues	Glutamic acid and derivatives	6.29953e+07	7.78507e+07	5.47026e+07	1.64417e+07	1.98251e+07	1.85999e+07	3.19283e+07	3.87589e+07	4.06679e+07	1.10294e+07	1.58633e+07	1.51283e+07	4.71962e+07	4.31256e+07	4.24529e+07
	α-Aspartylphenylalanine	--	Com_927_pos	C13 H16 N2 O5	280.106	5.332	281.113	--	HMDB0000706	--	Organic acids and derivatives	Carboxylic acids and derivatives	Amino acids, peptides, and analogues	--	--	--	Full match	Full match	Full match	Organic acids and derivatives	Carboxylic acids and derivatives	Amino acids, peptides, and analogues	Peptides	4.04455e+07	3.59606e+07	5.04841e+07	8.40561e+06	8.80735e+06	1.02537e+07	2.66743e+07	3.19912e+07	2.78373e+07	1.22808e+07	1.19102e+07	1.22729e+07	2.43938e+07	2.48626e+07	2.65806e+07
C00135	L-Histidine	L-Histidine; (S)-alpha-Amino-1H-imidazole-4-propionic acid	Com_1198_pos	C6 H9 N3 O2	155.07	5.011	156.077	map00340 Histidine metabolism;map00410 beta-Alanine metabolism;map00970 Aminoacyl-tRNA biosynthesis;map01060 Biosynthesis of plant secondary metabolites;map01065 Biosynthesis of alkaloids derived from histidine and purine;map01100 Metabolic pathways;map01110 Biosynthesis of secondary metabolites;map01230 Biosynthesis of amino acids;map02010 ABC transporters;map04974 Protein digestion and absorpti…	HMDB0000177	--	Organic acids and derivatives	Carboxylic acids and derivatives	Amino acids, peptides, and analogues	--	--	--	Full match	Full match	Full match	Organic acids and derivatives	Carboxylic acids and derivatives	Amino acids, peptides, and analogues	Histidine and derivatives	1.52128e+07	1.57207e+07	1.02523e+07	6.79379e+07	8.43371e+07	8.18434e+07	1.86196e+07	1.57818e+07	1.86131e+07	7.37805e+07	3.92685e+07	4.96284e+07	3.34233e+07	2.82323e+07	2.70201e+07
C00314	Pyridoxine	Pyridoxine; Pyridoxol	Com_1281_pos	C8 H11 N O3	169.074	2.188	170.081	map00750 Vitamin B6 metabolism;map01100 Metabolic pathways;map01120 Microbial metabolism in diverse environments	HMDB0000239	--	Organoheterocyclic compounds	Pyridines and derivatives	Pyridoxines	--	--	--	Full match	Full match	Full match	Organoheterocyclic compounds	Pyridines and derivatives	Pyridoxines	Pyridoxines	1.05553e+08	9.98186e+07	1.18112e+08	3.17999e+07	3.98702e+07	1.88414e+07	9.51153e+07	9.72113e+07	8.67229e+07	39354045	5.77535e+07	4.96421e+07	7.78417e+07	6.14656e+07	7.32433e+07
C00437	N-Acetylornithine	N-Acetylornithine; N2-Acetyl-L-ornithine	Com_1935_pos	C7 H14 N2 O3	174.101	2.874	175.108	map00220 Arginine biosynthesis;map01100 Metabolic pathways;map01110 Biosynthesis of secondary metabolites;map01130 Biosynthesis of antibiotics;map01210 2-Oxocarboxylic acid metabolism;map01230 Biosynthesis of amino acids	HMDB0240589	--	Organic acids and derivatives	Carboxylic acids and derivatives	Amino acids, peptides, and analogues	--	--	--	Full match	Full match	Full match	Organic acids and derivatives	Carboxylic acids and derivatives	Amino acids, peptides, and analogues	N-acyl-alpha amino acids	6.14567e+07	5.73171e+07	5.78805e+07	1.34277e+06	1.29968e+06	1.5832e+06	2.96946e+07	3.75544e+07	2.92364e+07	1.31912e+06	1.37047e+06	1.29455e+06	2.41763e+07	2.19477e+07	2.25072e+07
C00475	Cytidine	Cytidine	Com_2077_pos	C9 H13 N3 O5	243.086	1.533	244.093	map00240 Pyrimidine metabolism;map01100 Metabolic pathways	HMDB0000089	--	Nucleosides, nucleotides, and analogues	Pyrimidine nucleosides	-	--	--	--	Full match	Full match	Full match	Nucleosides, nucleotides, and analogues	Pyrimidine nucleosides	Not available	Pyrimidine nucleosides	7.75668e+06	7.45765e+06	8.88536e+06	576096	5.82651e+06	6.62399e+06	1.09375e+07	6.86302e+06	6.84707e+06	2.52299e+06	2.19074e+06	2.75049e+06	1.12246e+07	1.05593e+07	8.10178e+06
C00575	Adenosine 3'5'-cyclic monophosphate	3',5'-Cyclic AMP; Cyclic adenylic acid; Cyclic AMP; Adenosine 3',5'-phosphate; Adenosine 3',5'-cyclic phosphate; cAMP	Com_2543_pos	C10 H12 N5 O6 P	329.053	2.447	330.06	map00230 Purine metabolism;map01522 Endocrine resistance;map02025 Biofilm formation - Pseudomonas aeruginosa;map02026 Biofilm formation - Escherichia coli;map04010 MAPK signaling pathway;map04014 Ras signaling pathway;map04015 Rap1 signaling pathway;map04020 Calcium signaling pathway;map04022 cGMP-PKG signaling pathway;map04024 cAMP signaling pathway;map04062 Chemokine signaling pathway;map04072 …	--	--	--	--	--	--	--	--	Full match	Full match	Full match	Nucleosides, nucleotides, and analogues	Purine nucleotides	Cyclic purine nucleotides	3',5'-cyclic purine nucleotides	1.15755e+07	9.98806e+06	9.15537e+06	4.47151e+07	6.85154e+07	8.73091e+07	2.41309e+07	1.99129e+07	2.14542e+07	1.29083e+07	1.03425e+07	1.11125e+07	1.4223e+07	2.64294e+07	2.71262e+07
C02989	Methionine sulfoxide	L-Methionine S-oxide	Com_5764_pos	C5 H11 N O3 S	165.046	1.455	166.053	map00270 Cysteine and methionine metabolism	HMDB0002005	--	Organic acids and derivatives	Carboxylic acids and derivatives	Amino acids, peptides, and analogues	--	--	--	Full match	Full match	Full match	Organic acids and derivatives	Carboxylic acids and derivatives	Amino acids, peptides, and analogues	Alpha amino acids	1.54983e+07	1.95925e+07	1.52786e+07	4.78376e+06	5.52015e+06	6.02364e+06	1.4313e+07	2.25464e+07	1.53845e+07	5.3777e+06	5.03667e+06	5.4591e+06	1.48363e+07	1.35471e+07	1.28374e+07
C00328	L-Kynurenine	L-Kynurenine; 3-Anthraniloyl-L-alanine	Com_7965_pos	C10 H12 N2 O3	208.085	4.867	209.092	map00380 Tryptophan metabolism;map01100 Metabolic pathways;map05143 African trypanosomiasis	HMDB0000684	--	Organic oxygen compounds	Organooxygen compounds	Carbonyl compounds	--	--	--	Full match	Full match	Full match	Organic oxygen compounds	Organooxygen compounds	Carbonyl compounds	Alkyl-phenylketones	4.79614e+06	3.06929e+06	2.5913e+06	2.36862e+06	2.48923e+06	2.99485e+06	3.06043e+06	3.02463e+06	2.92814e+06	2.84686e+06	3.00351e+06	2.80391e+06	3.01368e+06	3.01238e+06	3.08413e+06
	Dl-3-Hydroxynorvaline	--	Com_16_pos	C5 H11 N O3	133.074	1.521	134.081	--	--	--	--	--	--	--	--	--	No results	No results	Full match	Organic acids and derivatives	Carboxylic acids and derivatives	Amino acids, peptides, and analogues	Alpha amino acids	1.43792e+07	5.48317e+06	1.55853e+07	8.20901e+06	9.33597e+06	8.55248e+06	1.29861e+07	1.51456e+07	1.38758e+07	8.67991e+06	1.37206e+07	1.48569e+07	1.04843e+07	1.59226e+07	1.66277e+07
	Senkyunolide A	--	Com_18_pos	C12 H16 O2	192.115	6.563	193.122	--	HMDB0258235	--	Organoheterocyclic compounds	Isobenzofurans	-	--	--	--	No results	Full match	Full match					1991282185	2063029274	2147398785	9.75501e+08	1035427075	1155038680	2265961471	2208570342	2050286465	1016241289	1052468388	1213270266	2151214981	2080536915	1897820533
	1-Palmitoylglycerol	--	Com_19_pos	C19 H38 O4	330.277	9.907	353.266	--	HMDB0245964	--	Lipids and lipid-like molecules	Glycerolipids	Monoradylglycerols	--	--	--	Full match	No results	Full match	Lipids and lipid-like molecules	Glycerolipids	Monoradylglycerols	1-monoacylglycerols	1191460750	1232178439	2181553569	3560798533	3522731570	3021897389	2203543690	2428252879	2023021136	3143264863	3473207180	4688648924	2811569581	2749591186	2415092248
	Hexadecanamide	--	Com_24_pos	C16 H33 N O	255.256	9.727	256.264	--	HMDB0012273	LMFA08010009	Lipids and lipid-like molecules	Fatty Acyls	Fatty amides	Fatty Acyls [FA]	Fatty amides [FA08]	Primary amides [FA0801]	Full match	No results	No results	Lipids and lipid-like molecules	Fatty Acyls	Fatty amides	Fatty amides	1641118498	2392917590	2022824588	2195598941	1784643139	2553042321	2379464809	2385437287	2930282319	1934466549	1657518874	1643965168	1390883973	1553855279	1436608057
	(4E)-1,7-bis(3,4-dihydroxyphenyl)hept-4-en-3-one	--	Com_32_pos	C19 H20 O5	310.118	7.218	311.125	--	--	--	--	--	--	--	--	--	Invalid mass	No results	No results					1456043719	2058226660	1200353721	5.23069e+08	6.34879e+08	8.41241e+08	9.10872e+08	8.49673e+08	1006185026	5.62659e+08	5.05385e+08	6.11263e+08	1123810870	9.48701e+08	1072493894
	octadec-9-ynoic acid	--	Com_33_pos	C18 H32 O2	262.23	10.933	263.237	--	--	--	--	--	--	--	--	--	Invalid mass	No results	No results					803675820	1783493459	5.95654e+08	3.61425e+07	5.49024e+06	4.35342e+06	5.76784e+08	7.57e+08	683441415	8.19169e+06	5.70404e+06	6.02987e+06	571898064	5.94918e+08	5.87939e+08
	(±)11(12)-EET	--	Com_37_pos	C20 H32 O3	280.24	10.093	263.237	--	--	--	--	--	--	--	--	--	Invalid mass	No results	No match					5.33233e+07	5.39201e+07	1.27753e+08	3.70695e+07	5.18174e+07	4.23001e+07	9.26823e+07	1.31696e+08	1.0346e+08	4.00566e+07	3.43089e+07	3.37025e+07	3.68266e+07	3.3077e+07	3.14829e+07
	3-n-Butylphathlide	--	Com_42_pos	C12 H14 O2	190.099	6.599	191.107	--	--	--	--	--	--	--	--	--	No results	Full match	Full match					1049510769	1028793422	9.31057e+08	4.17252e+08	4.40358e+08	6.67539e+08	1406197295	1399504639	1250017018	2.74484e+08	4.03478e+08	3.94164e+08	8.81104e+08	8.09142e+08	7.92944e+08
	Valerophenone	--	Com_51_pos	C11 H14 O	162.105	6.89	163.112	--	--	--	--	--	--	--	--	--	Full match	No results	No results	Organic oxygen compounds	Organooxygen compounds	Carbonyl compounds	Alkyl-phenylketones	1190436794	1051414613	1074975331	1491469872	1510341481	1548462420	1299500073	1128368116	1221234076	1572817938	1659121503	1663018324	1458872068	1510084059	1538006985
	Oleoyl ethylamide	--	Com_52_pos	C20 H39 N O	309.303	10.746	332.292	--	--	--	--	--	--	--	--	--	Full match	No results	No results	Lipids and lipid-like molecules	Fatty Acyls	Fatty amides	N-acyl amines	1260821941	1408583716	1231039791	7.10864e+08	6.35743e+08	9.83818e+08	1749473251	1927156436	1779819495	6.35399e+08	6.23654e+08	9.60027e+08	1336171185	1396858156	1648687576
C14766	9-Oxo-10(E),12(E)-octadecadienoic acid	9-OxoODE; 9-KODE; (10E,12Z)-9-Oxooctadeca-10,12-dienoic acid	Com_61_pos	C18 H30 O3	294.22	8.04	295.227	map00591 Linoleic acid metabolism	--	--	--	--	--	--	--	--	Full match	No results	Full match	Lipids and lipid-like molecules	Fatty Acyls	Lineolic acids and derivatives	Lineolic acids and derivatives	1.37268e+08	1.2875e+08	2.00157e+08	3.35193e+06	3.89234e+06	4.01832e+06	1.66252e+08	199622170	1.44286e+08	2.28103e+06	5.68806e+06	3.18451e+06	1.12889e+08	1.11234e+08	1.00311e+08
C14732	5-OxoETE	5-OxoETE; (6E,8Z,11Z,14Z)-5-Oxoicosa-6,8,11,14-tetraenoic acid; 5-Oxoeicosatetraenoic acid; 5-Oxoicosatetraenoic acid	Com_69_pos	C20 H30 O3	318.217	8.034	319.224	map00590 Arachidonic acid metabolism	HMDB0010217	--	Lipids and lipid-like molecules	Fatty Acyls	Fatty acids and conjugates	--	--	--	Invalid mass	No results	No results	Lipids and lipid-like molecules	Fatty Acyls	Fatty acids and conjugates	Long-chain fatty acids	8.9833e+08	9.68535e+08	7.75568e+08	1.26068e+08	1.37436e+08	1.13529e+08	9.6055e+08	9.82289e+08	8.05935e+08	1.1144e+08	182677106	1.27508e+08	679799747	6.62686e+08	6.14744e+08
C06358	Methyl cinnamate	Methyl cinnamate; 3-Phenyl-2-propenoic acid methyl	Com_71_pos	C10 H10 O2	162.068	6.383	163.075	-	HMDB0033833	--	Phenylpropanoids and polyketides	Cinnamic acids and derivatives	Cinnamic acid esters	--	--	--	Full match	No results	Full match	Phenylpropanoids and polyketides	Cinnamic acids and derivatives	Cinnamic acid esters	Cinnamic acid esters	1169551183	1095534818	1287751853	3.99277e+08	6.00186e+08	9.63527e+08	1048396610	8.94023e+08	9.40788e+08	5.06282e+08	2.66587e+08	3.84729e+08	9.93409e+08	9.452e+08	9.27185e+08
	3-methyl-5-oxo-5-(4-toluidino)pentanoic acid	--	Com_74_pos	C13 H17 N O3	257.103	1.443	258.11	--	--	--	--	--	--	--	--	--	Invalid mass	No match	No results					6.34833e+08	8.43108e+08	7.20979e+08	1.21022e+08	1.19381e+08	1.37113e+08	6.52157e+08	6.15476e+08	6.96488e+08	8.12832e+08	8.63355e+08	8.46692e+08	6.36184e+08	6.02428e+08	6.08561e+08
C13846	Stearamide	Octadecanamide; Stearamide; Stearic acid amide	Com_84_pos	C18 H37 N O	283.288	10.56	306.277	-	HMDB0034146	LMFA08010003	Organic acids and derivatives	Carboximidic acids and derivatives	Carboximidic acids	Fatty Acyls [FA]	Fatty amides [FA08]	Primary amides [FA0801]	Full match	No results	No results	Organic acids and derivatives	Carboximidic acids and derivatives	Carboximidic acids	Carboximidic acids	6.2784e+08	6.63042e+08	6.31348e+08	3.86097e+08	3.21144e+08	7.02418e+08	8.36769e+08	9.56961e+08	8.72495e+08	2.2095e+08	3.42346e+08	379048878	7.0928e+08	7.28078e+08	6.9993e+08
	3-hydroxy-4-(3-hydroxyphenyl)-1,2-dihydroquinolin-2-one	--	Com_87_pos	C15 H11 N O3	253.074	6.091	254.081	--	--	--	--	--	--	--	--	--	Full match	No results	No results					5.5598e+08	4.5294e+08	7.73696e+08	2.4299e+07	1.26123e+07	1.66705e+07	5.6703e+08	7.86452e+08	6.84263e+08	2.18938e+07	8.65106e+06	7.26756e+06	3.32151e+08	2.86491e+08	2.96586e+08
C08362	Palmitoleic Acid	(9Z)-Hexadecenoic acid; Palmitoleic acid; cis-9-Hexadecenoic acid; (9Z)-Hexadec-9-enoate	Com_99_pos	C16 H30 O2	276.209	7.742	277.216	map00061 Fatty acid biosynthesis	HMDB0003229	LMFA01030056	Lipids and lipid-like molecules	Fatty Acyls	Fatty acids and conjugates	Fatty Acyls [FA]	Fatty Acids and Conjugates [FA01]	Unsaturated fatty acids [FA0103]	Invalid mass	No results	No match	Lipids and lipid-like molecules	Fatty Acyls	Fatty acids and conjugates	Long-chain fatty acids	1.40582e+08	1.32555e+08	1.38114e+08	5.96572e+07	6.07996e+07	6.44915e+07	1.48836e+08	1.68121e+08	135364325	5.84514e+07	5.92576e+07	6.20486e+07	1.00405e+08	106062878	9.86178e+07
C00253	Nicotinic acid	Nicotinate; Nicotinic acid; Niacin; 3-Pyridinecarboxylic acid	Com_103_pos	C6 H5 N O2	141.043	1.512	142.05	map00760 Nicotinate and nicotinamide metabolism;map00960 Tropane, piperidine and pyridine alkaloid biosynthesis;map01060 Biosynthesis of plant secondary metabolites;map01064 Biosynthesis of alkaloids derived from ornithine, lysine and nicotinic acid;map01100 Metabolic pathways;map01110 Biosynthesis of secondary metabolites;map01120 Microbial metabolism in diverse environments;map05133 Pertussis	HMDB0001488	--	Organoheterocyclic compounds	Pyridines and derivatives	Pyridinecarboxylic acids and derivatives	--	--	--	Invalid mass	Invalid mass	No results	Organoheterocyclic compounds	Pyridines and derivatives	Pyridinecarboxylic acids and derivatives	Pyridinecarboxylic acids	1.26691e+07	1.22599e+07	3.69906e+06	3.41678e+06	2.85812e+06	6.07887e+06	2.91928e+06	2.0827e+06	1.5298e+06	2.17412e+06	2.2756e+07	2.26032e+07	5.08763e+06	5.1246e+06	6.37441e+06
	PC O-18:2	--	Com_104_pos	C26 H50 N O7 P	519.333	9.051	520.34	--	--	--	--	--	--	--	--	--	No results	Full match	Full match					658486413	6.95392e+08	1.43599e+08	1.6655e+08	1.38064e+08	128545586	197657600	2.22506e+08	183875587	1.1776e+08	8.90328e+07	81982240	102173455	9.67962e+07	9.45891e+07
	N3,N4-Dimethyl-L-arginine	--	Com_115_pos	C8 H18 N4 O2	185.117	1.496	203.15	--	--	--	--	--	--	--	--	--	Invalid mass	Invalid mass	No results	Organic acids and derivatives	Carboxylic acids and derivatives	Amino acids, peptides, and analogues	Arginine and derivatives	3.74349e+08	3.43665e+08	3.39718e+08	3.83014e+08	4.43938e+08	4.76124e+08	3.4274e+08	4.49571e+08	3.81856e+08	5.61255e+08	4.55398e+08	4.45792e+08	4.84595e+08	515148020	3.81149e+08
	1-Linoleoyl-Rac-Glycerol	--	Com_117_pos	C21 H38 O4	354.277	9.578	377.266	--	--	--	--	--	--	--	--	--	No results	No results	Full match	Lipids and lipid-like molecules	Fatty Acyls	Lineolic acids and derivatives	Lineolic acids and derivatives	5.08709e+08	4.03398e+08	5.09938e+08	2.98071e+08	4.94068e+08	4.51048e+08	7.23451e+08	5.35604e+08	4.49768e+08	4.88753e+08	4.84812e+08	4.98852e+08	4.74886e+08	4.73384e+08	4.63229e+08
	LPC 18:2-SN1	--	Com_129_pos	C26 H50 N O7 P	519.333	9.279	520.34	--	--	--	--	--	--	--	--	--	No results	Full match	Full match					1.89407e+08	2.26409e+08	8.63153e+07	7.55654e+08	6.27612e+08	462622947	2.89765e+08	2.08252e+08	2.82129e+08	4.50936e+08	3.21917e+08	3.50111e+08	9.25958e+07	9.43292e+07	9.13469e+07
C03884	Targinine	N(omega)-Methyl-L-arginine; N(G)-Monomethyl-L-arginine	Com_135_pos	C7 H16 N4 O2	188.127	1.413	189.135	-	HMDB0029416	--	Organic acids and derivatives	Carboxylic acids and derivatives	Amino acids, peptides, and analogues	--	--	--	No results	Full match	Full match	Organic acids and derivatives	Carboxylic acids and derivatives	Amino acids, peptides, and analogues	Arginine and derivatives	2.71662e+08	2.8968e+08	3.04051e+08	383996677	4.36733e+08	3.2092e+08	3.69648e+08	2.74526e+08	4.44039e+08	4.3038e+08	4.57148e+08	4.99933e+08	3.91901e+08	4.0208e+08	3.79206e+08
	4-Ethylbenzaldehyde	--	Com_147_pos	C9 H10 O	134.073	6.904	117.07	--	HMDB0032024	--	Benzenoids	Benzene and substituted derivatives	Benzoyl derivatives	--	--	--	Full match	No results	No results	Benzenoids	Benzene and substituted derivatives	Benzoyl derivatives	Benzoyl derivatives	659017655	823105414	6.27948e+08	8.39224e+08	1222204079	9.0691e+08	9.99538e+08	8.85344e+08	9.08931e+08	884221149	9.10228e+08	9.06171e+08	9.15711e+08	1204351290	1230415864
	3-[4-methyl-1-(2-methylpropanoyl)-3-oxocyclohexyl]butanoic acid	--	Com_159_pos	C15 H24 O4	290.152	7.128	291.159	--	--	--	--	--	--	--	--	--	Invalid mass	No results	No results					9.81208e+07	1.04612e+08	1.0538e+08	4.246e+07	5.56797e+07	5.78025e+07	9.88338e+07	8.76337e+07	8.81436e+07	4.88375e+07	3.46919e+07	3.41654e+07	6.62695e+07	6.91033e+07	6.27884e+07
	Bicyclo prostaglandin E2	--	Com_163_pos	C20 H30 O4	156.115	7.327	330.264	--	HMDB0249187	--	Lipids and lipid-like molecules	Fatty Acyls	Eicosanoids	--	--	--	Invalid mass	Invalid mass	No results	Lipids and lipid-like molecules	Fatty Acyls	Eicosanoids	Prostaglandins and related compounds	2.11882e+07	2.18136e+07	2.09574e+07	1.88814e+06	1.59157e+06	1.18369e+06	2.51407e+07	2.34799e+07	1.76013e+07	1.81991e+06	3.41639e+06	2.4189e+06	1.25084e+07	1.97285e+07	1.50711e+07
	4-(4-hydroxy-3,5-dimethylphenyl)-2-methylphthalazin-1(2H)-one	--	Com_166_pos	C17 H16 N2 O2	129.07	6.172	281.128	--	--	--	--	--	--	--	--	--	Invalid mass	No results	No results					2.65139e+08	2.0719e+08	3.13252e+08	2.14659e+06	1.8372e+06	2.79569e+06	1.50116e+08	1.94242e+08	1.41851e+08	884421	768411	960997	1.0987e+08	1.0743e+08	1.12425e+08
	6-oxo-6H-benzo[c]chromen-3-yl benzoate	--	Com_172_pos	C20 H12 O4	316.077	5.093	317.085	--	--	--	--	--	--	--	--	--	Invalid mass	No results	No results					2.3104e+08	3.04764e+08	1.9809e+08	6.46573e+06	5.80713e+06	1.88176e+07	1.37382e+08	8.65996e+07	1.87187e+08	1.3805e+07	1.7417e+07	2.05854e+07	1.89905e+08	2.05701e+08	173465885
	1-adamantyl(1,4-thiazinan-4-yl)methanone	--	Com_183_pos	C15 H23 N O S	265.153	1.425	266.16	--	--	--	--	--	--	--	--	--	Invalid mass	No results	No results					2.14851e+08	2.6405e+08	303411759	9.31639e+06	1.36399e+07	1.45842e+07	3.00893e+08	2.33512e+08	3.48902e+08	6.03142e+06	6.10827e+06	6.83819e+06	1.62877e+08	1.59717e+08	1.57114e+08
	5,8-dihydroxy-10-methyl-5,8,9,10-tetrahydro-2H-oxecin-2-one	--	Com_185_pos	C10 H14 O4	180.079	5.595	181.086	--	--	--	--	--	--	--	--	--	Invalid mass	No results	No match					4.05754e+07	3.61064e+07	3.33938e+07	3.64336e+07	3.91658e+07	2.65096e+07	5.44583e+07	3.62322e+07	4.20601e+07	4.54293e+07	4.6381e+07	6.06147e+07	42808721	4.62802e+07	4.63995e+07
	Sedanolide	--	Com_192_pos	C12 H18 O2	194.131	6.71	195.138	--	HMDB0302242	--	Organoheterocyclic compounds	Isobenzofurans	-	--	--	--	Full match	No results	Full match	Organoheterocyclic compounds	Isobenzofurans	Not available	Isobenzofurans	2.41918e+08	2.35726e+08	2.51627e+08	2.26979e+07	2.75469e+07	2.3906e+07	2.25404e+08	2.80742e+08	2.26041e+08	3.52314e+07	3.20494e+07	3.80822e+07	1.35983e+08	1.38689e+08	1.30923e+08
C09314	Trioxsalen	Trioxsalen; Trioxysalen; 4,8,5'-Trimethylpsoralen	Com_201_pos	C14 H12 O3	228.076	6.035	229.084	-	HMDB0015575	--	Phenylpropanoids and polyketides	Coumarins and derivatives	Furanocoumarins	--	--	--	Invalid mass	No results	No results	Phenylpropanoids and polyketides	Coumarins and derivatives	Furanocoumarins	Psoralens	2.68734e+08	2.81075e+08	2.65633e+08	4.58828e+07	4.89906e+07	5.95628e+07	2.26943e+08	2.6388e+08	2.38666e+08	2.73782e+07	3.05666e+07	3.56039e+07	2.13346e+08	1.99089e+08	1.98788e+08
	tert-Butyl N-[1-(aminocarbonyl)-3-methylbutyl]carbamate	--	Com_209_pos	C11 H22 N2 O3	230.163	5.323	231.17	--	--	--	--	--	--	--	--	--	Full match	No results	No results	Organic acids and derivatives	Carboxylic acids and derivatives	Amino acids, peptides, and analogues	Leucine and derivatives	2.37006e+08	2.08491e+08	2.41501e+08	2.95272e+06	3.33344e+06	4.78122e+06	7.49344e+07	1.09933e+08	7.91559e+07	5.61459e+06	5.14628e+06	5.40181e+06	9.42914e+07	9.4838e+07	9.85804e+07
	Bakuchiol	--	Com_228_pos	C18 H24 O	256.183	7.566	257.19	--	HMDB0248849	--	Lipids and lipid-like molecules	Prenol lipids	Monoterpenoids	--	--	--	No results	No results	Full match	Lipids and lipid-like molecules	Prenol lipids	Monoterpenoids	Aromatic monoterpenoids	2.44282e+08	2.36545e+08	1.85447e+08	8.81817e+07	7.97809e+07	1.60877e+08	1.74344e+08	191053663	190737865	2.75868e+08	1.03026e+08	8.69172e+07	1.56431e+08	1.29878e+08	1.24572e+08
	D-(+)-Pipecolinic acid	--	Com_242_pos	C6 H11 N O2	112.053	1.608	130.086	--	--	--	--	--	--	--	--	--	Invalid mass	Invalid mass	No match	Organic acids and derivatives	Carboxylic acids and derivatives	Amino acids, peptides, and analogues	D-alpha-amino acids	7.14417e+08	5.91652e+08	7.67467e+08	1266232630	1481717365	1398644021	1403084986	1358401269	1304113004	6.06902e+08	5.44884e+08	569371679	1107977093	1186223262	1049734005
C00077	L(+)-Ornithine	L-Ornithine; (S)-2,5-Diaminovaleric acid; (S)-2,5-Diaminopentanoic acid; (S)-2,5-Diaminopentanoate	Com_244_pos	C5 H12 N2 O2	132.09	1.372	133.097	map00220 Arginine biosynthesis;map00330 Arginine and proline metabolism;map00472 D-Arginine and D-ornithine metabolism;map00480 Glutathione metabolism;map01060 Biosynthesis of plant secondary metabolites;map01064 Biosynthesis of alkaloids derived from ornithine, lysine and nicotinic acid;map01100 Metabolic pathways;map01110 Biosynthesis of secondary metabolites;map01130 Biosynthesis of antibiotic…	--	--	--	--	--	--	--	--	Full match	No results	Full match	Organic acids and derivatives	Carboxylic acids and derivatives	Amino acids, peptides, and analogues	L-alpha-amino acids	16211382	5.55359e+06	1.08908e+07	9.17394e+06	1.18104e+07	8.45845e+06	1.05806e+07	2.09516e+07	7.0462e+06	1.90177e+07	1.531e+07	1.79341e+07	1.74675e+07	9.14457e+06	1.2271e+07
C07602	Ginkgolide B	Ginkgolide B	Com_245_pos	C20 H24 O10	424.135	1.344	463.099	-	HMDB0036861	LMPR0104540002	Lipids and lipid-like molecules	Prenol lipids	Terpene lactones	Prenol Lipids [PR]	Isoprenoids [PR01]	C20 isoprenoids (diterpenes) [PR0104]	No results	No results	Full match	Lipids and lipid-like molecules	Prenol lipids	Terpene lactones	Ginkgolides and bilobalides	8.48413e+07	8.61747e+07	8.47089e+07	2.50169e+08	2.88914e+08	2.45259e+08	1.27367e+08	1.37975e+08	1.31727e+08	2.04835e+08	263090600	2.57571e+08	1.9277e+08	2.20218e+08	2.13874e+08
	2-{1-[2-(1-benzothiophen-5-ylamino)-2-oxoethyl]cyclohexyl}acetic acid	--	Com_270_pos	C18 H21 N O3 S	331.127	2.253	332.134	--	--	--	--	--	--	--	--	--	Invalid mass	No results	No match					3.349e+08	318728621	3.48497e+08	5.77239e+08	5.95837e+08	5.45092e+08	4.62921e+08	4.18392e+08	427307598	6.81906e+08	6.76226e+08	6.48113e+08	5.08679e+08	4.79627e+08	4.95983e+08
	3-(4-hydroxy-3-methoxyphenyl)propanoic acid	--	Com_278_pos	C10 H12 O4	178.063	5.769	179.07	--	HMDB0062121	--	Phenylpropanoids and polyketides	Phenylpropanoic acids	-	--	--	--	Invalid mass	No match	No match					1.96737e+08	2.01384e+08	2.07541e+08	1.5725e+08	1.83252e+08	9.74033e+07	155709940	1.55173e+08	1.54315e+08	1.04526e+08	1.50769e+08	1.03736e+08	1.50766e+08	1.47918e+08	150990452
	LPC 16:0-SN1	--	Com_280_pos	C24 H50 N O7 P	495.333	9.658	496.34	--	--	--	--	--	--	--	--	--	No results	Full match	Full match					6.26591e+07	9.10488e+07	4.87453e+07	308342063	2.34487e+08	2.57942e+08	1.54158e+08	9.11925e+07	1.69115e+08	2.07007e+08	1.2138e+08	9.50964e+07	4.00315e+07	3.63078e+07	3.45942e+07
C02499	2-Phenylphenol	2-Hydroxybiphenyl; Orthophenyl phenol; 2-Biphenylol; 2-Phenylphenol	Com_287_pos	C12 H10 O	170.073	5.819	171.081	-	HMDB0032582	--	Benzenoids	Benzene and substituted derivatives	Biphenyls and derivatives	--	--	--	No results	No results	Full match	Benzenoids	Benzene and substituted derivatives	Biphenyls and derivatives	Biphenyls and derivatives	1.81375e+08	2.05461e+08	1.57667e+08	4.50239e+07	4.70967e+07	5.50303e+07	1.71169e+08	1.82929e+08	1.40419e+08	6.49366e+07	4.15322e+07	5.59505e+07	1.59774e+08	1.30543e+08	1.35753e+08
C10484	Phenethyl caffeate	Phenethyl caffeate; Caffeic acid phenethyl ester	Com_290_pos	C17 H16 O4	284.108	6.264	307.098	-	HMDB0302344	--	Phenylpropanoids and polyketides	Cinnamic acids and derivatives	Hydroxycinnamic acids and derivatives	--	--	--	No results	Invalid mass	No results					2.32243e+08	2.14526e+08	1.83775e+08	9.13071e+06	9.1371e+06	9.49701e+06	1.42869e+08	1.81932e+08	1.67444e+08	2.13857e+06	2.30765e+06	3.36127e+06	1.55804e+08	1.5017e+08	1.75048e+08
	1-Monopalmitin	--	Com_308_pos	C19 H38 O4	330.277	9.761	353.266	--	HMDB0245964	--	Lipids and lipid-like molecules	Glycerolipids	Monoradylglycerols	--	--	--	No results	No results	Full match	Lipids and lipid-like molecules	Glycerolipids	Monoradylglycerols	1-monoacylglycerols	6.63009e+07	1.6006e+08	1.41501e+08	1.88317e+08	1.90492e+08	2.26769e+08	1.46291e+08	1.95481e+08	1.90083e+08	2.02572e+08	161372424	1.97571e+08	1.80824e+08	1.64868e+08	1.73705e+08
	1-ethyl 4-(2-oxo-1,2-diphenylethyl) succinate	--	Com_313_pos	C20 H20 O5	322.121	6.86	323.128	--	--	--	--	--	--	--	--	--	Invalid mass	No results	No match					8.75637e+07	7.78341e+07	1.11071e+08	4.52864e+07	4.93891e+07	6.08827e+07	2.53599e+08	1.48383e+08	1.52808e+08	1.64253e+07	9.9062e+06	1.40732e+07	6.44402e+07	6.32675e+07	6.2128e+07
C01494	Methyl 4-hydroxy-3-methoxycinnamate	Ferulate; Ferulic acid; 4-Hydroxy-3-methoxycinnamic acid; 3-Methoxy-4-hydroxy-trans-cinnamate; 4-Hydroxy-3-methoxycinnamate	Com_327_pos	C11 H12 O4	208.074	5.686	209.081	map00940 Phenylpropanoid biosynthesis;map01061 Biosynthesis of phenylpropanoids;map01100 Metabolic pathways;map01110 Biosynthesis of secondary metabolites	--	--	--	--	--	--	--	--	No results	Full match	Full match	Phenylpropanoids and polyketides	Cinnamic acids and derivatives	Hydroxycinnamic acids and derivatives	Hydroxycinnamic acids	8.22723e+07	7.26454e+07	6.67578e+07	2.57198e+08	2.7779e+08	2.51887e+08	8.39249e+07	7.23264e+07	9.11006e+07	1.83881e+08	204528493	2.00546e+08	1.43623e+08	1.46485e+08	1.5055e+08
C14766	9-Oxo-ODE	9-OxoODE; 9-KODE; (10E,12Z)-9-Oxooctadeca-10,12-dienoic acid	Com_333_pos	C18 H30 O3	294.219	6.922	295.227	map00591 Linoleic acid metabolism	HMDB0004669	--	Lipids and lipid-like molecules	Fatty Acyls	Lineolic acids and derivatives	--	--	--	Full match	No results	Full match	Lipids and lipid-like molecules	Fatty Acyls	Lineolic acids and derivatives	Lineolic acids and derivatives	1.4388e+08	1.2484e+08	1.35806e+08	1.01325e+07	1.54148e+06	8.55404e+06	2.38329e+08	1.95044e+08	1.86343e+08	1.12609e+06	1.57997e+06	1.8284e+06	8.03617e+07	7.37183e+07	7.1602e+07
	3-(2-methylpropyl)-octahydropyrrolo[1,2-a]pyrazine-1,4-dione	--	Com_346_pos	C11 H18 N2 O2	232.117	1.405	465.242	--	--	--	--	--	--	--	--	--	Invalid mass	No results	No results					7.63179e+06	7.45585e+06	6.21612e+06	1.24757e+08	1.46446e+08	7.51265e+07	1.67767e+07	1.12387e+07	2.34215e+07	8.53565e+07	8.23936e+07	9.04751e+07	3.97232e+07	3.84138e+07	3.57009e+07
	1-[4-hydroxy-3-(3-methylbut-2-en-1-yl)phenyl]ethan-1-one	--	Com_350_pos	C13 H16 O2	204.115	7.239	205.122	--	--	--	--	--	--	--	--	--	Full match	No results	No results					2.37117e+08	280799905	3.03933e+08	2.81586e+08	3.95055e+08	443912117	2.55352e+08	1.95671e+08	218785788	1.91556e+08	1.70378e+08	2.16932e+08	2.44478e+08	2.3412e+08	2.49587e+08
	1-Naphthyl acetate	--	Com_357_pos	C12 H10 O2	186.068	7.198	187.076	--	HMDB0243958	--	Benzenoids	Naphthalenes	-	--	--	--	No results	No results	Full match					181497424	2.60703e+08	2.15706e+08	9.46181e+07	9.54603e+07	1.58441e+08	2.27788e+08	2.13502e+08	2.1993e+08	6.39912e+07	6.61661e+07	7.26697e+07	1.28649e+08	1.14464e+08	1.2944e+08
	4-(2,3-dihydro-1,4-benzodioxin-6-yl)butanoic acid	--	Com_358_pos	C12 H14 O4	222.089	5.838	223.097	--	--	--	--	--	--	--	--	--	Full match	No results	Full match					1.08675e+08	9.95952e+07	9.69054e+07	1.23851e+07	1.3316e+07	1.3932e+07	8.24215e+07	9.02429e+07	7.63308e+07	1.99599e+07	1.43693e+07	1.64079e+07	6.4489e+07	5.52773e+07	5.89813e+07
	(12Z)-9,10,11-trihydroxyoctadec-12-enoic acid	--	Com_359_pos	C18 H34 O5	312.23	7.144	313.237	--	--	--	--	--	--	--	--	--	Invalid mass	No results	No match					2.11818e+08	2.04061e+08	2.14219e+08	1.54117e+07	1.95515e+07	1.65131e+07	245067935	2.4035e+08	2.22794e+08	9.22412e+06	1.30544e+07	1.10277e+07	129111658	1.08235e+08	1.21749e+08
C08279	Tiglic acid	Tiglic acid; (E)-2,3-Dimethylacrylic acid	Com_360_pos	C5 H8 O2	100.053	1.625	118.086	-	HMDB0001470	LMFA01020030	Lipids and lipid-like molecules	Fatty Acyls	Fatty acids and conjugates	Fatty Acyls [FA]	Fatty Acids and Conjugates [FA01]	Branched fatty acids [FA0102]	No results	No results	Full match	Lipids and lipid-like molecules	Fatty Acyls	Fatty acids and conjugates	Methyl-branched fatty acids	5.13334e+08	5.06265e+08	4.18077e+08	2.81971e+08	3.01593e+08	3.20343e+08	4.50598e+08	4.48392e+08	3.25615e+08	4.8308e+08	4.07487e+08	5.91698e+08	4.53883e+08	4.38746e+08	4.3346e+08
	Monoolein	--	Com_368_pos	C21 H40 O4	356.293	9.976	379.282	--	HMDB0254854	--	Lipids and lipid-like molecules	Glycerolipids	Monoradylglycerols	--	--	--	Full match	No results	Full match	Lipids and lipid-like molecules	Glycerolipids	Monoradylglycerols	1-monoacylglycerols	1.5e+08	1.08423e+08	1.16958e+08	6.0162e+06	1.002e+07	9.4663e+06	4.68301e+07	4.40818e+07	3.03537e+07	4.48339e+06	4.26797e+06	4.7357e+06	6.62859e+07	6.82528e+07	6.12543e+07
C12144	2-Amino-1,3,4-octadecanetriol	Phytosphingosine; 4-D-Hydroxysphinganine	Com_386_pos	C18 H39 N O3	317.293	6.271	318.3	map00600 Sphingolipid metabolism;map01100 Metabolic pathways	--	--	--	--	--	--	--	--	Full match	No results	Full match	Organic nitrogen compounds	Organonitrogen compounds	Amines	1,3-aminoalcohols	7.44163e+07	8.86207e+07	8.5774e+07	1.59777e+08	1.93807e+08	1.58192e+08	1.2693e+08	9.86404e+07	1.16565e+08	1.80833e+08	1.85259e+08	1.79717e+08	9.83375e+07	9.55201e+07	1.07498e+08
	1-Stearoylglycerol	--	Com_430_pos	C21 H42 O4	358.308	10.557	381.298	--	HMDB0244009	--	Lipids and lipid-like molecules	Fatty Acyls	Fatty alcohols	--	--	--	Full match	No results	No results	Lipids and lipid-like molecules	Glycerolipids	Monoradylglycerols	1-monoacylglycerols	8.47341e+07	5.13797e+07	1.18022e+08	1.18649e+08	117312842	1.61e+08	1.48437e+08	1.59658e+08	1.56217e+08	8.43997e+07	1.21814e+08	1.33361e+08	1.49934e+08	1.68163e+08	1.52929e+08
	Loxoprofen	--	Com_463_pos	C15 H18 O3	246.122	5.22	247.129	--	HMDB0041920	--	Phenylpropanoids and polyketides	Phenylpropanoic acids	-	--	--	--	No results	Invalid mass	No results	Phenylpropanoids and polyketides	Phenylpropanoic acids	Not available	Phenylpropanoic acids	1.17649e+08	8.70772e+07	1.31881e+08	8.89791e+06	1.24812e+07	1.15154e+07	5.74115e+07	6.60623e+07	5.51167e+07	9.00815e+06	1.43795e+07	1.51971e+07	5.07029e+07	4.21689e+07	5.24128e+07
C01697	Dulcitol	Galactitol; Dulcitol; Dulcose	Com_474_pos	C6 H14 O6	182.079	1.477	165.076	map00052 Galactose metabolism;map01100 Metabolic pathways;map02060 Phosphotransferase system (PTS)	HMDB0011632	--	Organic oxygen compounds	Organooxygen compounds	Carbohydrates and carbohydrate conjugates	--	--	--	No results	No results	Full match	Organic oxygen compounds	Organooxygen compounds	Carbohydrates and carbohydrate conjugates	Sugar alcohols	1.18225e+08	1.33673e+08	1.12931e+08	6.73296e+06	5.80804e+06	6.36396e+06	3.35607e+07	71482392	5.1381e+07	6.1726e+06	5.4234e+06	6.2059e+06	8.13068e+07	7.67508e+07	6.90509e+07
C10438	Cinnamic acid	Cinnamic acid; Benzeneacrylic acid	Com_489_pos	C9 H8 O2	148.053	5.705	149.06	-	HMDB0000567	--	Phenylpropanoids and polyketides	Cinnamic acids and derivatives	Cinnamic acids	--	--	--	No results	Full match	Full match	Phenylpropanoids and polyketides	Cinnamic acids and derivatives	Cinnamic acids	Cinnamic acids	9.96278e+07	1.01502e+08	9.26506e+07	1.87654e+08	2.06013e+08	1.92343e+08	3.69351e+07	3.05434e+07	2.91156e+07	1.41044e+08	1.59535e+08	1.53027e+08	1.3074e+08	131839881	1.32378e+08
	Moluccanin	--	Com_557_pos	C20 H18 O8	386.101	5.572	387.108	--	--	--	--	--	--	--	--	--	No results	Full match	Full match	Lignans, neolignans and related compounds	Coumarinolignans	Not available	Coumarinolignans	1.74522e+07	2.4251e+07	2.36745e+07	5.56947e+07	66540819	8.84158e+07	1.10325e+08	1.00179e+08	1.30878e+08	4.58172e+07	4.92842e+07	4.10273e+07	7.3368e+07	7.21335e+07	7.23217e+07
	2-oxo-2H-chromene-3-carboxylic acid	--	Com_599_pos	C10 H6 O4	190.024	5.636	191.032	--	--	--	--	--	--	--	--	--	Invalid mass	No results	No results					7.57053e+07	6.25557e+07	7.17712e+07	6.27434e+07	8.97265e+07	6.60459e+07	1.04042e+08	8.448e+07	9.18831e+07	5.81404e+07	6.0802e+07	6.35668e+07	9.62031e+07	9.3819e+07	9.73656e+07
	Ala-Ile	--	Com_613_pos	C9 H18 N2 O3	202.132	5.171	203.139	--	HMDB0028690	--	Organic acids and derivatives	Carboxylic acids and derivatives	Amino acids, peptides, and analogues	--	--	--	No results	Full match	Full match	Organic acids and derivatives	Carboxylic acids and derivatives	Amino acids, peptides, and analogues	Dipeptides	7.98249e+07	7.52574e+07	7.80243e+07	4.30517e+06	5.02541e+06	7.28099e+06	4.13895e+07	4.63975e+07	3.60638e+07	6.8824e+06	7.64388e+06	8.15227e+06	3.66252e+07	3.57644e+07	3.40712e+07
	RLK	--	Com_621_pos	C18 H37 N7 O4	397.283	5.806	398.29	--	--	--	--	--	--	--	--	--	Invalid mass	No results	No results					4.78001e+07	4.20055e+07	8.17779e+07	215522	229982	243904	6.03753e+07	8.99612e+07	4.40887e+07	215646	227939	245643	3.09182e+07	2.83061e+07	2.86092e+07
	2-Acetylpyrazine	--	Com_630_pos	C6 H6 N2 O	122.048	1.556	123.055	--	HMDB0031861	--	Organic oxygen compounds	Organooxygen compounds	Carbonyl compounds	--	--	--	No results	No results	Full match	Organic oxygen compounds	Organooxygen compounds	Carbonyl compounds	Aryl alkyl ketones	3.94365e+07	4.45965e+07	3.47794e+07	1.34227e+08	1.36453e+08	1.31308e+08	5.04864e+07	3.93913e+07	5.14232e+07	164688798	1.4638e+08	1.59151e+08	9.65924e+07	9.42427e+07	9.04933e+07
	Nicotinate ribonucleoside	--	Com_641_pos	C11 H13 N O6	255.074	1.566	256.082	--	HMDB0006809	--	Organic oxygen compounds	Organooxygen compounds	Carbohydrates and carbohydrate conjugates	--	--	--	No results	No results	Full match	Organic oxygen compounds	Organooxygen compounds	Carbohydrates and carbohydrate conjugates	Glycosylamines	1.00823e+08	6.89109e+07	9.02841e+07	2.99707e+07	3.32036e+07	3.83761e+07	6.29513e+07	6.15931e+07	6.16543e+07	2.7163e+07	2.69199e+07	2.78969e+07	6.06783e+07	5.91139e+07	6.09098e+07
	LPC 15:0-SN1	--	Com_655_pos	C23 H48 N O7 P	481.317	9.198	482.325	--	--	--	--	--	--	--	--	--	No results	Full match	Full match					1.57174e+07	1.9989e+07	9.7094e+06	1.37492e+08	1.12773e+08	1.02606e+08	3.98471e+07	2.26191e+07	3.80219e+07	7.38615e+07	5.37221e+07	5.10576e+07	1.04415e+07	1.05598e+07	1.01347e+07
	2-hydroxy-6-[(8Z,11Z)-pentadeca-8,11,14-trien-1-yl]benzoic acid	--	Com_710_pos	C22 H30 O3	324.207	9.386	325.214	--	--	--	--	--	--	--	--	--	Invalid mass	No results	No results					7.55388e+07	1.41404e+08	1.1643e+08	2.31443e+08	2.43465e+08	2.44378e+08	9.21627e+07	1.01039e+08	1.376e+08	2.60589e+08	3.28543e+08	2.59516e+08	1.39087e+08	1.35641e+08	1.38163e+08
C00483	Tyramine	Tyramine; 2-(p-Hydroxyphenyl)ethylamine	Com_731_pos	C8 H11 N O	137.084	5.259	120.081	map00350 Tyrosine metabolism;map00680 Methane metabolism;map00950 Isoquinoline alkaloid biosynthesis;map01060 Biosynthesis of plant secondary metabolites;map01063 Biosynthesis of alkaloids derived from shikimate pathway;map01110 Biosynthesis of secondary metabolites;map04080 Neuroactive ligand-receptor interaction;map04974 Protein digestion and absorption	HMDB0000306	--	Benzenoids	Benzene and substituted derivatives	Phenethylamines	--	--	--	No results	No results	Full match	Benzenoids	Benzene and substituted derivatives	Phenethylamines	Phenethylamines	1.29614e+08	110423534	1.38565e+08	1.4796e+07	1.48483e+07	1.71074e+07	6.66776e+07	8.79023e+07	1.02673e+08	2.56962e+07	2.25123e+07	2.32246e+07	6.43932e+07	6.24297e+07	7.12286e+07
	Tanespimycin	--	Com_747_pos	C31 H43 N3 O8	626.329	8.904	627.336	--	HMDB0244762	--	Phenylpropanoids and polyketides	Macrolactams	-	--	--	--	Invalid mass	No results	No results	Phenylpropanoids and polyketides	Macrolactams	Not available	Macrolactams	2.19051e+07	2.99084e+07	1.9816e+07	1.04489e+08	9.75605e+07	1.19352e+08	4.52989e+07	2.84612e+07	5.12164e+07	1.37546e+08	1.07039e+08	8.76677e+07	1.55669e+07	1.56606e+07	1.61577e+07
	4-methoxy-6-[2-(4-methoxyphenyl)ethyl]-2H-pyran-2-one	--	Com_776_pos	C15 H16 O4	260.103	6.225	261.11	--	--	--	--	--	--	--	--	--	Invalid mass	No results	No results					3.31018e+07	2.72017e+07	3.67422e+07	2.0245e+07	2.4755e+07	1.79691e+07	4.93805e+07	3.81666e+07	3.34873e+07	2.27004e+07	1.93951e+07	2.12092e+07	4.00184e+07	4.29388e+07	4.76818e+07
	Heroin-d3	--	Com_787_pos	C21 H20 [2]H3 N O5	350.194	5.926	373.183	--	--	--	--	--	--	--	--	--	Invalid mass	No results	No results					4.70872e+07	4.51505e+07	5.32948e+07	2.24e+07	2.25898e+07	26957739	7.94559e+07	6.98716e+07	6.54072e+07	1.29201e+07	1.08779e+07	1.28049e+07	4.35467e+07	4.54329e+07	4.6735e+07
	1,7-bis(4-hydroxyphenyl)heptan-3-one	--	Com_802_pos	C19 H22 O3	129.08	5.026	281.15	--	--	--	--	--	--	--	--	--	Invalid mass	No results	No results					1.50467e+08	1.55177e+08	1.66243e+08	4.03794e+06	4.06434e+06	6.3656e+06	1.04372e+08	1.21379e+08	9.44309e+07	3.49565e+06	3.12694e+06	4.00338e+06	8.61225e+07	8.15122e+07	7.9947e+07
C01176	17alpha-Hydroxyprogesterone	17alpha-Hydroxyprogesterone; 17alpha-Hydroxy-4-pregnene-3,20-dione; Pregn-4-ene-3,20-dione-17-ol; 17alpha-Hydroxy-progesterone	Com_828_pos	C21 H30 O3	330.217	8.335	331.225	map00140 Steroid hormone biosynthesis;map01100 Metabolic pathways;map04913 Ovarian steroidogenesis;map04927 Cortisol synthesis and secretion;map04934 Cushing's syndrome	HMDB0000374	LMST02030161	Lipids and lipid-like molecules	Steroids and steroid derivatives	Pregnane steroids	Sterol Lipids [ST]	Steroids [ST02]	C21 steroids (gluco/mineralocorticoids, progestogins) and derivatives [ST0203]	Invalid mass	No results	No results	Lipids and lipid-like molecules	Steroids and steroid derivatives	Pregnane steroids	Gluco/mineralocorticoids, progestogins and derivatives	8.10804e+07	7.27584e+07	1.79014e+07	1.21024e+06	1.3043e+06	1.74519e+06	1.86724e+07	1.89011e+07	1.50527e+07	1.23621e+06	1.51084e+06	1.51029e+06	1.61418e+07	1.69241e+07	1.7284e+07
C01035	4-Guanidinobutanoic acid	4-Guanidinobutanoate; 4-Guanidinobutyric acid	Com_830_pos	C5 H11 N3 O2	145.085	1.573	146.093	map00330 Arginine and proline metabolism;map01100 Metabolic pathways	HMDB0003464	--	Organic acids and derivatives	Carboxylic acids and derivatives	Amino acids, peptides, and analogues	--	--	--	No results	No results	Full match	Organic acids and derivatives	Carboxylic acids and derivatives	Amino acids, peptides, and analogues	Gamma amino acids and derivatives	3.22264e+07	3.41926e+07	3.21392e+07	2.51122e+07	2.64443e+07	2.3398e+07	7.42808e+07	6.59572e+07	5.25728e+07	1.6037e+07	2.01694e+07	1.9934e+07	4.30671e+07	4.19734e+07	4.30219e+07
	11-Deoxy prostaglandin F1α	--	Com_834_pos	C20 H36 O4	170.131	7.95	363.251	--	--	--	--	--	--	--	--	--	Invalid mass	No results	No results	Lipids and lipid-like molecules	Fatty Acyls	Eicosanoids	Prostaglandins and related compounds	7.16207e+07	1.15767e+08	8.39554e+07	1.29696e+06	1.81312e+06	1.64199e+06	7.86614e+07	6.39183e+07	5.78994e+07	961419	1.30166e+06	1.39606e+06	4.5622e+07	5.28548e+07	4.47248e+07
C06577	Cuminaldehyde	4-Isopropylbenzaldehyde; p-Cumic aldehyde; Cuminaldehyde	Com_867_pos	C10 H12 O	148.089	6.876	149.096	map00622 Xylene degradation;map01120 Microbial metabolism in diverse environments;map01220 Degradation of aromatic compounds	HMDB0002214	--	Lipids and lipid-like molecules	Prenol lipids	Monoterpenoids	--	--	--	Full match	No results	No results	Lipids and lipid-like molecules	Prenol lipids	Monoterpenoids	Aromatic monoterpenoids	4.74888e+07	4.59663e+07	4.32397e+07	5.57996e+07	6.36379e+07	5.65898e+07	5.25539e+07	5.07658e+07	5.67844e+07	8.8305e+07	8.58189e+07	5.92246e+07	6.03529e+07	5.92535e+07	5.41046e+07
	16-Heptadecyne-1,2,4-triol	--	Com_886_pos	C17 H32 O3	306.22	8.195	307.227	--	--	--	--	--	--	--	--	--	Invalid mass	No results	No results	Lipids and lipid-like molecules	Fatty Acyls	Fatty alcohols	Long-chain fatty alcohols	3.30608e+07	4.52115e+07	6.22588e+07	1.70328e+07	1.56789e+07	4.87729e+07	3.47188e+07	2.86666e+07	3.19927e+07	1.32565e+07	3.93445e+06	1.74011e+06	2.77428e+07	1.98416e+07	24558737
C00903	Cinnamaldehyde	Cinnamaldehyde	Com_889_pos	C9 H8 O	132.058	7.548	115.054	map00940 Phenylpropanoid biosynthesis;map01060 Biosynthesis of plant secondary metabolites;map01100 Metabolic pathways;map01110 Biosynthesis of secondary metabolites;map04750 Inflammatory mediator regulation of TRP channels	HMDB0003441	--	Phenylpropanoids and polyketides	Cinnamaldehydes	-	--	--	--	No results	Full match	Full match	Phenylpropanoids and polyketides	Cinnamaldehydes	Not available	Cinnamaldehydes	1.17152e+08	9.60687e+07	1.02041e+08	1.17151e+08	1.23762e+08	1.57165e+08	9.50121e+07	8.23984e+07	8.5048e+07	1.11678e+08	8.37036e+07	8.95965e+07	9.93837e+07	9.11999e+07	120932194
	1-[2-(2,5-dimethyl-1H-pyrrol-1-yl)-4-nitrophenyl]-1H-imidazole	--	Com_897_pos	C15 H14 N4 O2	282.108	5.72	283.116	--	--	--	--	--	--	--	--	--	Invalid mass	No results	No results					3.63682e+06	2.94385e+06	3.01865e+06	1.1511e+07	2.05552e+07	1.15633e+07	1.36875e+06	1.30375e+06	2.17909e+06	1.66123e+07	1.77524e+07	1.67649e+07	7.58921e+06	6.65913e+06	6.53649e+06
	(±)8-HEPE	--	Com_915_pos	C20 H30 O3	300.209	8.234	301.216	--	--	--	--	--	--	--	--	--	Invalid mass	No results	No match					1.16637e+07	1.51791e+07	1.66127e+07	7.39695e+07	7.71318e+07	8.08985e+07	1.53152e+07	1.51792e+07	1.83984e+07	3.49296e+07	3.44145e+07	3.35655e+07	1.65267e+07	1.76824e+07	1.91579e+07
	(3beta,9xi)-3-(beta-D-Glucopyranosyloxy)-14-hydroxycard-20(22)-enolide	--	Com_939_pos	C29 H44 O9	536.297	8.472	537.304	--	--	--	--	--	--	--	--	--	Full match	No results	No results					2.82372e+06	2.92678e+06	2.72582e+06	4.09874e+06	4.66269e+06	1.45314e+07	7.47851e+06	4.76185e+06	5.20799e+06	3.31921e+07	2.50508e+07	2.80138e+07	7.87823e+06	7.36474e+06	7.98401e+06
	(2E,4E)-N-(2-methylpropyl)dodeca-2,4-dienamide	--	Com_961_pos	C16 H29 N O	251.225	8.657	274.214	--	--	--	--	--	--	--	--	--	Full match	No results	No results					4.6516e+07	5.59319e+07	5.94873e+07	1.29346e+08	1.43838e+08	1.13817e+08	7.91677e+07	103306372	9.36409e+07	1.82802e+08	1.99207e+08	2.32366e+08	6.79399e+07	6.47378e+07	6.84313e+07
	Glycylproline	--	Com_963_pos	C7 H12 N2 O3	172.085	1.58	173.092	--	HMDB0000721	--	Organic acids and derivatives	Carboxylic acids and derivatives	Amino acids, peptides, and analogues	--	--	--	Full match	No results	Full match	Organic acids and derivatives	Carboxylic acids and derivatives	Amino acids, peptides, and analogues	Dipeptides	4.55568e+07	4.34276e+07	4.36323e+07	4.89852e+06	4.15386e+06	7.07636e+06	2.94968e+07	3.41595e+07	2.68651e+07	3.69315e+06	5.45907e+06	3.06884e+06	2.97954e+07	2.76823e+07	2.80909e+07
C06413	Quinoline	Quinoline; Benzo[b]pyridine	Com_969_pos	C9 H7 N	129.058	5.287	130.065	-	HMDB0033731	--	Organoheterocyclic compounds	Quinolines and derivatives	-	--	--	--	Full match	No results	No results	Organoheterocyclic compounds	Quinolines and derivatives	Not available	Quinolines and derivatives	6.62741e+07	5.35321e+07	5.398e+07	7.42036e+07	7.95299e+07	7.46554e+07	4.58175e+07	4.8454e+07	5.01469e+07	9.0601e+07	6.77305e+07	7.16127e+07	5.40317e+07	6.23035e+07	5.95861e+07
	FQH	--	Com_980_pos	C20 H26 N6 O5	412.189	7.091	435.178	--	--	--	--	--	--	--	--	--	Invalid mass	No results	No results					6.30422e+07	6.57707e+07	7.04984e+07	2.58883e+07	3.18629e+07	3.75041e+07	8.17748e+07	7.62218e+07	7.467e+07	2.7352e+07	1.7826e+07	1.89876e+07	4.42213e+07	6.0861e+07	4.75806e+07
	N-[2-chloro-6-(trifluoromethoxy)phenyl]-2,2-dimethylpropanamide	--	Com_984_pos	C12 H13 Cl F3 N O2	295.059	1.388	296.066	--	--	--	--	--	--	--	--	--	Full match	No results	No results					3.6064e+07	3.43387e+07	2.82635e+07	4.72688e+06	4.07506e+06	3.17839e+06	3.99007e+07	1.65165e+07	3.55509e+07	2.19327e+07	1.94343e+07	1.95162e+07	1.37576e+07	1.46158e+07	1.52965e+07
	5-(6-hydroxy-6-methyloctyl)-2,5-dihydrofuran-2-one	--	Com_1002_pos	C13 H22 O3	248.139	6.843	249.146	--	--	--	--	--	--	--	--	--	Invalid mass	No results	No results					2.63378e+07	2.86452e+07	2.64322e+07	2.53061e+07	1.99354e+07	2.41833e+07	3.87844e+07	5.56863e+07	4.91172e+07	2.69736e+07	3.53234e+07	3.76329e+07	3.36808e+07	3.6379e+07	3.69489e+07
	Prolylleucine	--	Com_1016_pos	C11 H20 N2 O3	228.148	1.595	229.155	--	HMDB0253028	--	Organic acids and derivatives	Carboxylic acids and derivatives	Amino acids, peptides, and analogues	--	--	--	Full match	No results	Full match	Organic acids and derivatives	Carboxylic acids and derivatives	Amino acids, peptides, and analogues	Dipeptides	2.52239e+07	2.65252e+07	2.71341e+07	2.75529e+07	2.57584e+07	2.47644e+07	3.23292e+07	3.12334e+07	2.76323e+07	2.86907e+07	3.66391e+07	3.33932e+07	2.51652e+07	2.65326e+07	2.67059e+07
	1-(3-ethyl-2,4-dihydroxy-6-methoxyphenyl)butan-1-one	--	Com_1022_pos	C13 H18 O4	220.11	6.306	221.117	--	--	--	--	--	--	--	--	--	Invalid mass	No results	No results					4.0067e+07	3.4068e+07	4.06182e+07	9.2132e+06	1.03404e+07	1.03744e+07	4.45942e+07	3.89018e+07	3.38776e+07	1.35865e+07	8.95264e+06	1.07089e+07	2.52569e+07	2.56805e+07	2.74773e+07
C00179	Agmatine	Agmatine; (4-Aminobutyl) guanidine	Com_1023_pos	C5 H14 N4	130.122	1.386	114.103	map00330 Arginine and proline metabolism;map01100 Metabolic pathways	HMDB0001432	--	Organic nitrogen compounds	Organonitrogen compounds	Guanidines	--	--	--	No results	No results	Full match	Organic nitrogen compounds	Organonitrogen compounds	Guanidines	Guanidines	2.78929e+07	3.33061e+07	3.57298e+07	7.37084e+07	6.77968e+07	5.74652e+07	3.88774e+07	30425044	4.07925e+07	1.05425e+08	9.74632e+07	1.05672e+08	6.1497e+07	6.07461e+07	50722226
	Prostaglandin K2	--	Com_1028_pos	C20 H30 O5	332.197	7.697	333.204	--	--	LMFA03010023	--	--	--	Fatty Acyls [FA]	Eicosanoids [FA03]	Prostaglandins [FA0301]	Invalid mass	No results	No results	Lipids and lipid-like molecules	Fatty Acyls	Eicosanoids	Prostaglandins and related compounds	4.40914e+07	4.69682e+07	4.77899e+07	2.5544e+06	3.53311e+06	3.97112e+06	2.72514e+07	3.15162e+07	2.22807e+07	2.56677e+06	2.0327e+06	2.37943e+06	2.33241e+07	2.5569e+07	2.24618e+07
	N-(4-butyl-2-methylphenyl)-N'-[4-(4-methylpiperazino)phenyl]urea	--	Com_1057_pos	C23 H32 N4 O	380.254	7.132	381.261	--	--	--	--	--	--	--	--	--	Invalid mass	No results	No results					5.5021e+07	7.41815e+07	5.73674e+07	769034	891695	966382	3.62759e+07	4.02941e+07	3.54867e+07	728470	733313	763752	3.24175e+07	3.14076e+07	2.87469e+07
	1-[(3,5-dimethylisoxazol-4-yl)sulfonyl]piperidine	--	Com_1084_pos	C10 H16 N2 O3 S	261.112	5.323	262.119	--	--	--	--	--	--	--	--	--	Invalid mass	No results	No results					4.1593e+07	3.96457e+07	4.00373e+07	1.49776e+06	1.64438e+06	1.93919e+06	1.95012e+07	2.55757e+07	1.9011e+07	2.07951e+06	1.95263e+06	2.97874e+06	1.83966e+07	1.84494e+07	2.07506e+07
	N-α-L-Acetyl-arginine	--	Com_1112_pos	C8 H16 N4 O3	216.122	1.837	217.13	--	HMDB0004620	--	Organic acids and derivatives	Carboxylic acids and derivatives	Amino acids, peptides, and analogues	--	--	--	Full match	No results	Full match	Organic acids and derivatives	Carboxylic acids and derivatives	Amino acids, peptides, and analogues	N-acyl-L-alpha-amino acids	1.11507e+08	9.56632e+07	7.7791e+07	3.68341e+06	3.78399e+06	5.49091e+06	6.03636e+07	6.49447e+07	7.63666e+07	6.61414e+06	3.84388e+06	4.95454e+06	5.32905e+07	5.59956e+07	5.14399e+07
C03990	Lithocholic acid	Lithocholic acid; Lithocholate; 3alpha-Hydroxy-5beta-cholanate; 3alpha-Hydroxy-5beta-cholanic acid	Com_1137_pos	C24 H40 O3	393.324	9.986	416.314	map00121 Secondary bile acid biosynthesis;map04976 Bile secretion	HMDB0000761	LMST04010003	Lipids and lipid-like molecules	Steroids and steroid derivatives	Bile acids, alcohols and derivatives	Sterol Lipids [ST]	Bile acids and derivatives [ST04]	C24 bile acids, alcohols, and derivatives [ST0401]	Invalid mass	No results	No results	Lipids and lipid-like molecules	Steroids and steroid derivatives	Bile acids, alcohols and derivatives	Monohydroxy bile acids, alcohols and derivatives	3.66871e+07	4.49104e+07	1.58272e+07	1.07141e+06	828710	1.17454e+06	1.22099e+07	2.01736e+07	1.48038e+07	1.17408e+06	1.15723e+06	1.17595e+06	8.77565e+06	9.2059e+06	7.96331e+06
	2,4-Dimethylbenzaldehyde	--	Com_1141_pos	C9 H10 O	134.073	6.525	135.081	--	HMDB0032142	--	Benzenoids	Benzene and substituted derivatives	Benzoyl derivatives	--	--	--	Full match	No results	No results	Benzenoids	Benzene and substituted derivatives	Benzoyl derivatives	Benzoyl derivatives	3.28324e+07	3.64766e+07	3.5795e+07	5.06205e+07	4.29125e+07	5.18968e+07	3.41238e+07	3.55807e+07	4.9482e+07	5.92288e+07	5.21554e+07	5.64229e+07	4.40915e+07	4.17456e+07	4.07393e+07
C00327	L-(+)-Citrulline	L-Citrulline; 2-Amino-5-ureidovaleric acid; Citrulline	Com_1154_pos	C6 H13 N3 O3	175.096	1.563	176.103	map00220 Arginine biosynthesis;map01100 Metabolic pathways;map01110 Biosynthesis of secondary metabolites;map01130 Biosynthesis of antibiotics;map01230 Biosynthesis of amino acids	--	--	--	--	--	--	--	--	Full match	No results	Full match	Organic acids and derivatives	Carboxylic acids and derivatives	Amino acids, peptides, and analogues	Alpha amino acids	2.18572e+07	1.82969e+07	2.4899e+07	3.71255e+06	4.56323e+06	3.71991e+06	4.78509e+07	5.81927e+07	4.98216e+07	2.54888e+06	2.54402e+06	3.42714e+06	2.48366e+07	2.49801e+07	2.35132e+07
	NAT13-331713_POS	--	Com_1235_pos	C26 H30 N4 O3	462.21	5.658	463.217	--	--	--	--	--	--	--	--	--	Invalid mass	No results	No results					2.33654e+06	1.73778e+06	1.37187e+06	1.82276e+06	2.29146e+06	3.21101e+06	1.23774e+06	1.42414e+06	870948	4.78907e+06	4.2388e+06	4.48587e+06	1.90626e+06	2.28022e+06	2.15283e+06
	4,6,8-trihydroxy-7-methoxy-3-methyl-3,4-dihydro-1H-2-benzopyran-1-one	--	Com_1237_pos	C11 H12 O6	240.063	1.548	241.071	--	--	--	--	--	--	--	--	--	Full match	No results	No results					4.69514e+07	8.63806e+06	1.85484e+07	6.42058e+07	6.9347e+07	6.92013e+07	6.80776e+07	6.95457e+07	6.95223e+07	7.91114e+07	1.07291e+06	8.69865e+07	7.43801e+07	7.07335e+07	7.09644e+07
	(11E,15Z)-9,10,13-trihydroxyoctadeca-11,15-dienoic acid	--	Com_1248_pos	C18 H32 O5	310.214	6.901	293.211	--	--	--	--	--	--	--	--	--	Invalid mass	No results	No match					8.79617e+07	5.88931e+07	7.18393e+07	7.73742e+06	8.14642e+06	8.09167e+06	9.22994e+07	1.11345e+08	9.31602e+07	8.71751e+06	9.44576e+06	8.77618e+06	3.93953e+07	3.97083e+07	3.80103e+07
	15-Deoxy-Δ12,14-prostaglandin A1	--	Com_1284_pos	C20 H30 O3	318.217	7.754	319.225	--	--	--	--	--	--	--	--	--	Invalid mass	No results	No results	Lipids and lipid-like molecules	Fatty Acyls	Eicosanoids	Prostaglandins and related compounds	2.26466e+07	2.4354e+07	3.60699e+07	3.44839e+06	4.05668e+06	3.47012e+06	3.69955e+07	4.72734e+07	3.11671e+07	4.44524e+06	1.13434e+06	4.92209e+06	2.03421e+07	2.03302e+07	2.11689e+07
	3-(3,4-dihydroxyphenyl)propanoic acid	--	Com_1321_pos	C9 H10 O4	164.048	5.863	165.055	--	HMDB0000423	--	Phenylpropanoids and polyketides	Phenylpropanoic acids	-	--	--	--	Invalid mass	No match	No match					6.27056e+07	4.93042e+07	5.84146e+07	1.34002e+07	1.237e+07	1.38706e+07	5.29731e+07	3.32057e+07	4.4611e+07	1.27772e+07	9.85528e+06	1.12497e+07	3.48806e+07	3.41185e+07	3.41484e+07
	7-(3,4-dihydroxyphenyl)-5-hydroxy-1-(4-hydroxyphenyl)heptan-3-one	--	Com_1328_pos	C19 H22 O5	352.129	6.405	353.137	--	--	--	--	--	--	--	--	--	Invalid mass	No results	No results					5.76597e+06	3.88178e+06	4.23639e+06	329759	459277	468128	3.2085e+06	3.36611e+06	756599	224376	195240	209064	3.11532e+06	4.01325e+06	3.01434e+06
C08490	Jasmone	Jasmone; cis-Jasmone	Com_1337_pos	C11 H16 O	164.12	10.931	147.117	-	HMDB0035601	--	Organic oxygen compounds	Organooxygen compounds	Carbonyl compounds	--	--	--	Full match	No results	No results					1.55439e+07	3.71628e+07	1.24715e+07	998389	1.0145e+06	955929	1.24152e+07	1.63378e+07	1.45953e+07	1.06591e+06	1.08216e+06	928384	1.19908e+07	1.29045e+07	1.2898e+07
	L-Alanyl-L-proline	--	Com_1342_pos	C8 H14 N2 O3	186.101	2.123	187.108	--	HMDB0028695	--	Organic acids and derivatives	Carboxylic acids and derivatives	Amino acids, peptides, and analogues	--	--	--	Full match	No results	No results	Organic acids and derivatives	Carboxylic acids and derivatives	Amino acids, peptides, and analogues	Dipeptides	1.41669e+08	1.19806e+08	1.39701e+08	2.8804e+06	3.22672e+06	3.75681e+06	5.81977e+07	7.64951e+07	5.46115e+07	3.46087e+06	4.42293e+06	3.66235e+06	6.27155e+07	5.97937e+07	5.62796e+07
	16,16-Dimethyl prostaglandin A2	--	Com_1349_pos	C22 H34 O4	384.23	8.39	385.237	--	--	--	--	--	--	--	--	--	Invalid mass	No match	No match	Lipids and lipid-like molecules	Fatty Acyls	Eicosanoids	Prostaglandins and related compounds	2.08421e+07	2.25836e+07	3.47316e+07	604428	637998	874934	1.19792e+07	1.37615e+07	1.02425e+07	416231	263501	387779	9.70845e+06	9.43554e+06	9.43733e+06
	2,4-dihydroxyheptadec-16-en-1-yl acetate	--	Com_1419_pos	C19 H36 O4	350.246	8.311	351.253	--	--	LMFA05000640	--	--	--	Fatty Acyls [FA]	Fatty alcohols [FA05]	_	Invalid mass	No results	No match					1.60266e+07	1.60143e+07	7.82629e+06	716626	1.30577e+06	1.13519e+06	7.57141e+06	6.85334e+06	6.00405e+06	1.74722e+06	835914	2.04428e+06	6.29673e+06	5.90167e+06	5.96502e+06
	1-(4-hydroxyphenyl)propane-1,2-diol	--	Com_1423_pos	C9 H12 O3	150.068	5.897	151.076	--	--	--	--	--	--	--	--	--	Invalid mass	No results	No match					3.23422e+07	3.00554e+07	2.80016e+07	2.05874e+07	2.18542e+07	2.03906e+07	2.31038e+07	2.57534e+07	2.27504e+07	1.47778e+07	1.33864e+07	1.3332e+07	2.5039e+07	2.4955e+07	2.11264e+07
	8-Chlro-1-tetrahydronorharmanone	--	Com_1445_pos	C11 H9 Cl N2 O	220.041	2.238	238.075	--	--	--	--	--	--	--	--	--	No results	No results	Full match	Organoheterocyclic compounds	Indoles and derivatives	Pyridoindoles	Beta carbolines	119495353	9.70711e+07	5.44569e+07	422647	424089	416043	2.19741e+07	2.99022e+07	3.01189e+07	479405	520097	473679	4.3391e+07	4.116e+07	4.2418e+07
	6-phenyl-3,4-dihydro-1H-2,5-benzoxazocin-1-one	--	Com_1459_pos	C16 H13 N O2	117.034	6.694	252.102	--	--	--	--	--	--	--	--	--	Invalid mass	No results	No results					1.82656e+07	1.52738e+07	2.67167e+07	239060	215480	525888	1.60569e+07	1.85358e+07	2.97638e+07	195231	189177	184215	9.92502e+06	9.56636e+06	9.78197e+06
	4-acetyl-4-(ethoxycarbonyl)heptanedioic acid	--	Com_1489_pos	C12 H18 O7	274.103	4.292	275.11	--	--	--	--	--	--	--	--	--	Invalid mass	No results	No results					1.55936e+08	1.77002e+08	1.85542e+08	4.94976e+07	5.63011e+07	5.61008e+07	2.03057e+08	1.68725e+08	184454717	5.12654e+07	6.31828e+07	7.624e+07	1.54966e+08	1.13314e+08	1.34477e+08
	4-oxododecanedioic acid	--	Com_1517_pos	C12 H20 O5	226.118	5.344	227.126	--	--	--	--	--	--	--	--	--	Invalid mass	No results	No results					20632536	2.17105e+07	2.17359e+07	769710	569538	611953	2.47112e+07	3.91747e+07	2.99777e+07	810216	652350	673677	1.92897e+07	1.89622e+07	2.18735e+07
C16908	(-)-Caryophyllene oxide	Caryophyllene epoxide; Caryophyllene oxide	Com_1533_pos	C15 H24 O	220.183	7.723	203.18	-	--	--	--	--	--	--	--	--	Full match	No results	No results	Lipids and lipid-like molecules	Prenol lipids	Sesquiterpenoids	Sesquiterpenoids	3.88175e+07	3.20506e+07	4.08068e+07	3.22914e+07	4.16598e+07	4.03399e+07	4.19434e+07	4.23925e+07	4.30586e+07	3.85304e+07	2.87756e+07	3.37559e+07	3.35446e+07	3.99512e+07	3.43794e+07
	Octyl hydrogen phthalate	--	Com_1545_pos	C16 H22 O4	128.085	6.699	279.159	--	HMDB0254869	--	Benzenoids	Benzene and substituted derivatives	Benzoic acids and derivatives	--	--	--	Invalid mass	No results	No results					1.12697e+08	9.84997e+07	103268054	1.68412e+07	1.91937e+07	1.79894e+07	1.01487e+08	143283369	4.37781e+06	1.83971e+07	1.94032e+07	1.88911e+07	7.18273e+07	6.88416e+07	6.57781e+07
	3,4-dihydro-4-oxo-2H-1,3-benzoxazine-2-spiro-4'-(1'-ethylpiperidine)	--	Com_1574_pos	C20 H26 N2 O6 S	422.156	5.929	423.163	--	--	--	--	--	--	--	--	--	Invalid mass	No results	No results					2.15993e+07	2.07441e+07	2.69142e+07	7.8316e+06	8.97334e+06	9.7605e+06	3.61266e+07	3.42234e+07	3.47082e+07	6.72827e+06	6.46181e+06	6.43505e+06	2.2468e+07	2.17795e+07	2.33383e+07
C08267	Azetidine-2-carboxylic acid	L-Azetidine 2-carboxylic acid; Azetidyl-2-carboxylic acid; (S)-(-)-Azetidine-2-carboxylic acid	Com_1587_pos	C4 H7 N O2	101.048	1.445	102.055	-	HMDB0248797	--	Organoheterocyclic compounds	Azetidines	Azetidinecarboxylic acids or derivatives	--	--	--	No results	No results	Full match	Organic acids and derivatives	Carboxylic acids and derivatives	Amino acids, peptides, and analogues	Alpha amino acids	1.21156e+07	1.536e+07	1.58252e+07	1.56156e+07	2.13717e+07	1.59152e+07	1.20152e+07	1.90967e+07	2.01472e+07	2.16364e+07	1.96589e+07	2.30707e+07	2.11304e+07	1.96261e+07	1.92332e+07
C20792	Oleoyl ethanolamide	Oleoylethanolamide; OEA	Com_1592_pos	C20 H39 N O2	307.288	10.252	330.277	map04024 cAMP signaling pathway	HMDB0002088	--	Organic nitrogen compounds	Organonitrogen compounds	Amines	--	--	--	Invalid mass	No results	No results	Organic nitrogen compounds	Organonitrogen compounds	Amines	N-acylethanolamines	3.28377e+07	4.22886e+07	3.59936e+07	2.43738e+07	2.00165e+07	3.52802e+07	5.22228e+07	5.96742e+07	5.8313e+07	2.93407e+07	2.39263e+07	2.67717e+07	3.40765e+07	3.63374e+07	3.78585e+07
	WMH	--	Com_1605_pos	C22 H28 N6 O4 S	944.382	11.71	473.198	--	--	--	--	--	--	--	--	--	Invalid mass	No results	No results					9.37067e+07	4.17108e+08	3.67542e+08	3.0805e+08	1.39421e+08	1.38053e+08	1.3502e+08	221023594	1.75712e+08	2.96279e+08	1.67741e+08	1.22855e+08	1.32673e+08	124562826	1.08976e+08
C05283	gamma-Glutamylglutamine	(5-L-Glutamyl)-L-glutamine	Com_1648_pos	C10 H17 N3 O6	258.085	1.528	259.093	-	HMDB0029147	--	Organic acids and derivatives	Carboxylic acids and derivatives	Amino acids, peptides, and analogues	--	--	--	No results	Invalid mass	No match	Organic acids and derivatives	Carboxylic acids and derivatives	Amino acids, peptides, and analogues	Dipeptides	2.59306e+07	2.43674e+07	2.65568e+07	4.68155e+06	4.57675e+06	4.66655e+06	1.51443e+07	1.78793e+07	1.50258e+07	3.2742e+06	5.70047e+06	3.45656e+06	1.81519e+07	1.70251e+07	1.84933e+07
	PC O-18:1	--	Com_1651_pos	C26 H52 N O7 P	521.349	9.624	522.356	--	--	LMGP01020147	--	--	--	Glycerophospholipids [GP]	Glycerophosphocholines [GP01]	1-alkyl,2-acylglycerophosphocholines [GP0102]	No results	Full match	Full match					2.89219e+07	3.34522e+07	1.00908e+07	5.69987e+06	4.06392e+06	4.51629e+06	1.08944e+07	8.0397e+06	9.65462e+06	3.0294e+06	2.26952e+06	1.35484e+06	3.93763e+06	4.32123e+06	4.20211e+06
C09734	Farrerol	Farrerol	Com_1685_pos	C17 H16 O5	300.099	6.374	601.205	-	--	LMPK12140302	--	--	--	Polyketides [PK]	Flavonoids [PK12]	Flavanones [PK1214]	No results	No results	Full match	Phenylpropanoids and polyketides	Flavonoids	Flavans	Flavanones	8.92333e+06	9.23753e+06	1.56741e+07	3.50228e+06	4.99519e+06	7.48554e+06	7.39663e+06	1.72294e+07	1.58894e+07	1.98783e+06	1.33533e+06	1.52007e+06	9.33857e+06	9.41533e+06	9.08616e+06
	(+)-ar-Turmerone	--	Com_1710_pos	C15 H20 O	216.152	7.76	217.159	--	HMDB0035612	--	Lipids and lipid-like molecules	Prenol lipids	Sesquiterpenoids	--	--	--	Full match	No results	Full match	Lipids and lipid-like molecules	Prenol lipids	Sesquiterpenoids	Sesquiterpenoids	4.35101e+06	4.36065e+06	3.43425e+06	7.94011e+06	9.51229e+06	9.9501e+06	8.51814e+06	6.7313e+06	6.46991e+06	9.43192e+06	8.99389e+06	9.19502e+06	5.6868e+06	7.25197e+06	5.75764e+06
	3-hydroxy-3,4-bis[(4-hydroxy-3-methoxyphenyl)methyl]oxolan-2-one	--	Com_1713_pos	C20 H22 O7	179.081	6.248	397.126	--	--	--	--	--	--	--	--	--	Invalid mass	No results	No results					2.54525e+07	2.06252e+07	2.60018e+07	4.26698e+06	4.57429e+06	4.19468e+06	2.73077e+07	3.20826e+07	2.22925e+07	3.34067e+06	3.04103e+06	3.18667e+06	1.68556e+07	1.59394e+07	1.89947e+07
	3-hydroxy-1,5-diphenylpentan-1-one	--	Com_1754_pos	C17 H18 O2	254.131	8.089	255.138	--	--	--	--	--	--	--	--	--	Full match	No results	No results					2.52909e+07	2.56825e+07	1.75873e+07	4.17218e+07	4.71139e+07	4.75385e+07	2.91583e+07	370315	3.06737e+07	4.84672e+07	1.56457e+07	5.70531e+07	4.38753e+07	4.1119e+07	3.88309e+07
	L-Cysteine-glutathione gisulfide	--	Com_1773_pos	C13 H22 N4 O8 S2	426.088	1.504	427.095	--	--	--	--	--	--	--	--	--	No results	No results	Full match					1.01066e+07	1.14289e+07	1.19641e+07	174784	191300	179414	7.90861e+06	1.28599e+07	8.77857e+06	377661	885961	259723	7.45327e+06	8.42227e+06	6.55157e+06
	DLK	--	Com_1788_pos	C16 H30 N4 O6	374.217	4.874	375.224	--	--	--	--	--	--	--	--	--	Full match	No results	No results					3.12087e+07	2.49012e+07	3.32904e+07	3.84201e+06	4.45343e+06	6.02539e+06	2.32821e+07	2.27275e+07	2.14465e+07	6.45309e+06	7.90685e+06	6.51975e+06	1.62981e+07	1.51009e+07	1.71944e+07
C05282	Υ-L-Glutamyl-L-glutamic acid	(5-L-Glutamyl)-L-glutamate	Com_1809_pos	C10 H16 N2 O7	276.096	1.568	277.103	-	--	--	--	--	--	--	--	--	Full match	No results	Full match	Organic acids and derivatives	Carboxylic acids and derivatives	Amino acids, peptides, and analogues	Glutamic acid and derivatives	3.44533e+07	2.92563e+07	2.98533e+07	2.39693e+07	2.27727e+07	2.28923e+07	2.93675e+07	2.84029e+07	2.76298e+07	2.14785e+07	2.43951e+07	2.21545e+07	3.0807e+07	2.93254e+07	3.23156e+07
	2,3-dihydroxypropyl 12-methyltridecanoate	--	Com_1846_pos	C17 H34 O4	284.235	9.055	285.243	--	--	--	--	--	--	--	--	--	Invalid mass	No results	No results					6.98728e+06	1.00413e+07	1.98215e+07	3.10417e+07	3.01822e+07	3.53479e+07	1.92884e+07	2.19459e+07	2.28546e+07	3.64889e+07	3.46955e+07	3.68313e+07	18580976	1.71071e+07	1.62797e+07
	3-Methoxycinnamic acid	--	Com_1897_pos	C10 H10 O3	160.053	5.776	161.06	--	--	--	--	--	--	--	--	--	Invalid mass	No results	No match	Phenylpropanoids and polyketides	Cinnamic acids and derivatives	Hydroxycinnamic acids and derivatives	Coumaric acids and derivatives	2.29651e+07	3.46824e+07	3.57261e+07	2.20712e+07	2.6361e+07	1.8809e+07	2.41184e+07	3.16193e+07	2.5651e+07	1.88151e+07	2.19588e+07	1.96099e+07	2.93588e+07	3.05903e+07	2.83001e+07
C11714	1-Naphthol	1-Naphthol; alpha-Naphthol	Com_1914_pos	C10 H8 O	144.058	5.817	145.065	map00980 Metabolism of xenobiotics by cytochrome P450;map07114 Naphthalene family	HMDB0012138	--	Benzenoids	Naphthalenes	Naphthols and derivatives	--	--	--	Full match	No results	No results	Benzenoids	Naphthalenes	Naphthols and derivatives	Naphthols and derivatives	1.43218e+07	1.90806e+07	1.80042e+07	2.42099e+07	2.97184e+07	4.72849e+07	22330354	2.35544e+07	1.82651e+07	1.17052e+07	1.51055e+07	1.92386e+07	2.45789e+07	2.04024e+07	2.43467e+07
C00588	Phosphocholine	Choline phosphate; Phosphorylcholine; Phosphocholine; O-Phosphocholine	Com_1917_pos	C5 H14 N O4 P	183.066	9.049	184.073	map00564 Glycerophospholipid metabolism;map01100 Metabolic pathways;map05231 Choline metabolism in cancer	HMDB0001565	--	Organic nitrogen compounds	Organonitrogen compounds	Quaternary ammonium salts	--	--	--	No results	Full match	No results	Organic nitrogen compounds	Organonitrogen compounds	Quaternary ammonium salts	Phosphocholines	2.20333e+07	2.46114e+07	5.26495e+06	5.92451e+06	5.47609e+06	4.53946e+06	6.58811e+06	8.10918e+06	6.37581e+06	3.94641e+06	3.37102e+06	2.75947e+06	4.24289e+06	3.31243e+06	3.28815e+06
C09705	Patchouli alcohol	Patchouli alcohol	Com_1926_pos	C15 H26 O	222.198	9.94	240.232	-	HMDB0303114	--	Organic oxygen compounds	Organooxygen compounds	Alcohols and polyols	--	--	--	No results	No results	Full match	Organic oxygen compounds	Organooxygen compounds	Alcohols and polyols	Tertiary alcohols	2.6444e+07	2.54869e+07	2.73138e+07	2.29533e+07	2.05072e+07	2.69518e+07	2.94742e+07	3.1236e+07	1.39481e+07	2.32893e+07	2.36963e+07	2.30597e+07	2.04537e+07	1.97899e+07	1.91519e+07
C01626	Vindoline	Vindoline	Com_1938_pos	C25 H32 N2 O6	456.226	6.694	457.233	map00901 Indole alkaloid biosynthesis;map01063 Biosynthesis of alkaloids derived from shikimate pathway	HMDB0259814	--	Alkaloids and derivatives	Plumeran-type alkaloids	-	--	--	--	Full match	No results	Full match	Alkaloids and derivatives	Plumeran-type alkaloids	Not available	Plumeran-type alkaloids	4.24043e+07	4.2405e+07	135735689	2.70994e+08	1.49866e+08	1.07445e+08	3.87585e+07	9.84928e+07	1.0021e+08	1.536e+08	2.14857e+08	149207979	5.4875e+07	9.71165e+07	8.11266e+07
C09629	beta-Caryophyllene	beta-Caryophyllene; Caryophyllene; (-)-beta-Caryophyllene	Com_1955_pos	C15 H24	204.188	8.762	205.195	map00909 Sesquiterpenoid and triterpenoid biosynthesis;map01100 Metabolic pathways;map01110 Biosynthesis of secondary metabolites	HMDB0036792	LMPR0103120001	Lipids and lipid-like molecules	Prenol lipids	Sesquiterpenoids	Prenol Lipids [PR]	Isoprenoids [PR01]	C15 isoprenoids (sesquiterpenes) [PR0103]	No results	No results	Full match	Lipids and lipid-like molecules	Prenol lipids	Sesquiterpenoids	Sesquiterpenoids	2.52174e+07	2.71519e+07	2.67665e+07	1.69711e+07	1.99202e+07	1.83502e+07	3.21458e+07	2.91737e+07	2.81022e+07	1.81813e+07	15235745	1.52946e+07	2.0877e+07	1.98414e+07	1.94966e+07
	Indole-3-acrylic acid	--	Com_1962_pos	C11 H9 N O2	187.064	5.648	188.071	--	HMDB0000734	--	Organoheterocyclic compounds	Indoles and derivatives	Indoles	--	--	--	Full match	No results	Full match	Organoheterocyclic compounds	Indoles and derivatives	Indoles	Indoles	5.27081e+07	3.93481e+07	4.13776e+07	5.08014e+07	7.2629e+07	5.76725e+07	4.90738e+07	5.94943e+07	6.64581e+07	3.33558e+07	3.4419e+07	6.991e+06	3.98695e+07	4.64914e+07	4.64867e+07
	3-[3-(beta-D-Glucopyranosyloxy)-2-methoxyphenyl]propanoic acid	--	Com_1989_pos	C16 H22 O9	358.127	5.37	359.134	--	--	--	--	--	--	--	--	--	Full match	No results	Full match					1.11785e+06	895991	1.0022e+06	1.98395e+06	698758	1.81961e+06	1.37089e+06	1.12442e+06	1.09165e+06	4.49566e+06	4.78849e+06	4.56843e+06	2.36435e+06	1.83299e+06	1.71479e+06
	Ala-Val	--	Com_1990_pos	C8 H16 N2 O3	188.116	2.661	189.124	--	HMDB0028700	--	Organic acids and derivatives	Carboxylic acids and derivatives	Amino acids, peptides, and analogues	--	--	--	No results	Full match	Full match	Organic acids and derivatives	Carboxylic acids and derivatives	Amino acids, peptides, and analogues	Peptides	5.39291e+07	4.30911e+07	4.69249e+07	2.84261e+06	3.82355e+06	4.80519e+06	2.55434e+07	3.08412e+07	2.51103e+07	3.22685e+06	3.8404e+06	3.38125e+06	2.27402e+07	2.52643e+07	2.39085e+07
	3-benzyl-4-hydroxy-5-(4-hydroxyphenyl)-2,5-dihydrofuran-2-one	--	Com_2011_pos	C17 H14 O4	282.093	6.266	305.082	--	--	--	--	--	--	--	--	--	Invalid mass	No results	No results					2.22516e+07	2.12982e+07	2.12873e+07	1.01162e+06	1.13895e+06	862086	3.02984e+07	1.96302e+07	1.66169e+07	439969	289197	324150	1.60161e+07	14963291	1.77287e+07
	Muscone	--	Com_2022_pos	C16 H30 O	238.23	9.905	239.237	--	HMDB0034181	--	Organic oxygen compounds	Organooxygen compounds	Carbonyl compounds	--	--	--	Full match	No results	Full match	Organic oxygen compounds	Organooxygen compounds	Carbonyl compounds	Cyclic ketones	8.04424e+06	8.94004e+06	1.69171e+07	2.87447e+07	2.81637e+07	2.30558e+07	1.75449e+07	1.78311e+07	1.5746e+07	2.3208e+07	2.71404e+07	3.70367e+07	2.08617e+07	2.04099e+07	1.82787e+07
	4-(3,4-dihydro-2H-1,5-benzodioxepin-7-ylamino)-4-oxobutanoic acid	--	Com_2025_pos	C13 H15 N O5	247.085	5.697	248.092	--	--	--	--	--	--	--	--	--	Invalid mass	No results	No results					6.13604e+07	4.39739e+07	4.19404e+07	2.86414e+06	3.01356e+06	2.61815e+06	6.40089e+07	3.50532e+07	3.30213e+07	4.66408e+06	3.6549e+06	3.16625e+06	1.51474e+07	1.31323e+07	1.34963e+07
C04771	L-Mimosine	L-Mimosine; Leucenol; (S)-2-Amino-3-(3-hydroxy-4-oxo-4H-pyridin-1-yl)propanoate	Com_2042_pos	C8 H10 N2 O4	198.064	1.511	414.161	-	HMDB0031398	--	Lipids and lipid-like molecules	Fatty Acyls	Fatty alcohols	--	--	--	No results	No results	Full match	Organic acids and derivatives	Carboxylic acids and derivatives	Amino acids, peptides, and analogues	L-alpha-amino acids	22390331	8.15553e+06	1.96087e+07	1.00994e+07	381607	1.32959e+07	1.81982e+07	1.94936e+07	1.8288e+07	1.38587e+07	1.61756e+07	1.48098e+07	1.54121e+07	1.50729e+07	1.47413e+07
C00836	2-Amino-1,3-octadecanediol	Sphinganine; Dihydrosphingosine; 2-Amino-1,3-dihydroxyoctadecane	Com_2048_pos	C18 H39 N O2	142.136	6.622	302.305	map00600 Sphingolipid metabolism;map01100 Metabolic pathways;map04071 Sphingolipid signaling pathway	HMDB0242634	--	Organic nitrogen compounds	Organonitrogen compounds	Amines	--	--	--	Invalid mass	No results	No results	Organic nitrogen compounds	Organonitrogen compounds	Amines	1,2-aminoalcohols	8.45832e+06	1.04817e+07	1.39161e+07	2.25722e+07	2.38029e+07	1.50619e+07	1.4674e+07	1.29624e+07	1.84627e+07	2.13183e+07	2.49417e+07	2.06342e+07	1.78295e+07	1.74443e+07	1.60908e+07
	Monolaurin	--	Com_2078_pos	C15 H30 O4	296.197	8.158	297.204	--	HMDB0245396	--	Lipids and lipid-like molecules	Glycerolipids	Monoradylglycerols	--	--	--	Invalid mass	No results	No results					1.16224e+07	1.31047e+07	1.35259e+07	2.5917e+07	2.45996e+07	2.92927e+07	1.64349e+07	1.80456e+07	2.12463e+07	3.43536e+07	3.93698e+07	4.0918e+07	2.52148e+07	2.39766e+07	2.39438e+07
	FLK	--	Com_2088_pos	C21 H34 N4 O4	186.101	1.217	204.134	--	--	--	--	--	--	--	--	--	Invalid mass	No results	No results					3.16309e+07	2.90853e+07	2.92585e+07	3.04116e+06	3.0547e+06	2.79776e+06	1.63897e+07	2.25185e+07	1.88815e+07	3.00727e+06	2.81378e+06	2.82103e+06	1.69343e+07	1.86306e+07	1.6185e+07
	Pyrrole-2-carboxylic acid	--	Com_2090_pos	C5 H5 N O2	111.032	2.294	112.039	--	HMDB0004230	--	Organoheterocyclic compounds	Pyrroles	Pyrrole carboxylic acids and derivatives	--	--	--	Full match	No results	Full match	Organoheterocyclic compounds	Pyrroles	Pyrrole carboxylic acids and derivatives	Pyrrole 2-carboxylic acids	8.32919e+07	7.69393e+07	6.6986e+07	2.19947e+07	2.18657e+07	2.0998e+07	5.16914e+07	6.25045e+07	5.10773e+07	2.57956e+07	2.72906e+07	2.52409e+07	4.95638e+07	4.80625e+07	4.68267e+07
C00280	Androstenedione	Androstenedione; Androst-4-ene-3,17-dione; 4-Androstene-3,17-dione	Com_2129_pos	C19 H26 O2	286.191	7.748	287.198	map00140 Steroid hormone biosynthesis;map00984 Steroid degradation;map01100 Metabolic pathways;map01120 Microbial metabolism in diverse environments;map01522 Endocrine resistance;map04913 Ovarian steroidogenesis;map04917 Prolactin signaling pathway;map05200 Pathways in cancer;map05215 Prostate cancer	HMDB0000053	LMST02020007	Lipids and lipid-like molecules	Steroids and steroid derivatives	Androstane steroids	Sterol Lipids [ST]	Steroids [ST02]	C19 steroids (androgens) and derivatives [ST0202]	Invalid mass	No results	No results	Lipids and lipid-like molecules	Steroids and steroid derivatives	Androstane steroids	Androgens and derivatives	8.9042e+06	7.26946e+06	8.34846e+06	5.73521e+07	6.09742e+07	4.75632e+07	1.31023e+07	5.48618e+06	1.15267e+07	3.22537e+07	4.05425e+07	4.20102e+07	1.81253e+07	2.04111e+07	2.06863e+07
C09947	Kavain	Kawain; Kavain	Com_2147_pos	C14 H14 O3	230.093	7.622	461.194	-	HMDB0034212	--	Phenylpropanoids and polyketides	Kavalactones	-	--	--	--	No results	No results	Full match	Phenylpropanoids and polyketides	Kavalactones	Not available	Kavalactones	2.38726e+07	2.37409e+07	2.3708e+07	1.85477e+07	2.13036e+07	2.39196e+07	2.7307e+07	1.99583e+07	2.33814e+07	1.91988e+07	1.42136e+07	1.45437e+07	1.89631e+07	1.90429e+07	1.94064e+07
	U-44069	--	Com_2162_pos	C21 H34 O4	332.235	8.238	333.243	--	--	--	--	--	--	--	--	--	Invalid mass	No results	No results	Lipids and lipid-like molecules	Fatty Acyls	Eicosanoids	Prostaglandins and related compounds	2.42907e+06	3.64547e+06	4.70577e+06	2.70728e+07	2.77799e+07	2.84456e+07	4.61667e+06	4.50932e+06	5.32411e+06	1.09701e+07	9.06598e+06	9.96469e+06	5.06989e+06	4.77071e+06	4.95709e+06
	Enrofloxacin	--	Com_2177_pos	C19 H22 F N3 O3	341.149	5.016	342.156	--	HMDB0029861	--	Organoheterocyclic compounds	Quinolines and derivatives	Quinoline carboxylic acids	--	--	--	Invalid mass	No results	No results	Organoheterocyclic compounds	Quinolines and derivatives	Quinoline carboxylic acids	Quinoline carboxylic acids	1.37658e+07	1.5693e+07	1.38266e+07	372049	656541	762819	6.70397e+06	1.05301e+07	7.25199e+06	521827	800979	994787	7.14953e+06	6.46588e+06	6.72801e+06
	2-[(3S)-1-Benzyl-3-pyrrolidinyl]-1,3-benzothiazole	--	Com_2195_pos	C18 H18 N2 S	294.122	5.04	295.129	--	--	--	--	--	--	--	--	--	Invalid mass	No results	No results	Organoheterocyclic compounds	Benzothiazoles	Not available	Benzothiazoles	1.58691e+07	1.71458e+07	1.64713e+07	599887	831189	639203	8.84541e+06	1.12991e+07	7.93122e+06	631601	800349	1.03407e+06	9.19061e+06	8.29867e+06	7.93092e+06
	Euphorbia factor L1	--	Com_2200_pos	C32 H40 O8	552.27	7.527	553.277	--	--	--	--	--	--	--	--	--	No results	No results	Full match	Lipids and lipid-like molecules	Prenol lipids	Diterpenoids	Diterpenoids	7.54029e+06	7.61216e+06	2.63186e+06	1.61064e+07	2.32068e+07	2.48748e+07	2.52729e+07	2.25581e+07	2.12645e+07	5.85867e+06	5.20945e+06	4.57333e+06	1.09085e+07	9.83373e+06	8.47277e+06
	SQH	--	Com_2207_pos	C14 H22 N6 O6	392.145	5.847	393.152	--	--	--	--	--	--	--	--	--	Invalid mass	No results	No results					1.77799e+07	1.27007e+07	2.01219e+07	1.78443e+07	1.72892e+07	2.0318e+07	2.99569e+07	3.0071e+07	3.04818e+07	1.70618e+07	1.77393e+07	1.64836e+07	2.53252e+07	2.30572e+07	2.40395e+07
	Dutasteride	--	Com_2228_pos	C27 H30 F6 N2 O2	528.219	6.242	529.226	--	HMDB0015258	--	Lipids and lipid-like molecules	Steroids and steroid derivatives	Androstane steroids	--	--	--	Full match	No results	No results					8.6495e+06	7.33972e+06	7.60831e+06	2.14168e+06	2.00657e+06	1.65498e+06	3.68954e+06	3.08918e+06	4.7003e+06	1.27948e+07	8.22126e+06	8.16837e+06	1.04733e+07	9.30569e+06	1.17959e+07
	Tetrahydropiperine	--	Com_2236_pos	C17 H23 N O3	289.164	4.981	290.171	--	--	--	--	--	--	--	--	--	No results	Invalid mass	No results	Organoheterocyclic compounds	Benzodioxoles	Not available	Benzodioxoles	1.8754e+07	1.81509e+07	2.20034e+07	515673	570337	593626	8.49042e+06	1.21142e+07	8.14706e+06	680817	679338	648823	9.68535e+06	8.8663e+06	8.98096e+06
	2-oxopiperidine-3-carbohydrazide	--	Com_2237_pos	C6 H11 N3 O2	157.085	2.378	158.093	--	--	--	--	--	--	--	--	--	Full match	No results	No results					2.60087e+07	1.48313e+07	2.75461e+07	1.95082e+07	2.16293e+07	2.02916e+07	6.40698e+07	9.04095e+07	6.60403e+07	2.40718e+07	2.2399e+07	2.19741e+07	3.73051e+07	3.62063e+07	3.66928e+07
	15-OxoEDE	--	Com_2253_pos	C20 H34 O3	322.251	7.947	323.258	--	--	--	--	--	--	--	--	--	Full match	No results	No results	Lipids and lipid-like molecules	Fatty Acyls	Fatty acids and conjugates	Long-chain fatty acids	2.37744e+07	3.21228e+07	2.09565e+07	2.81095e+06	2.31994e+06	507668	1.60049e+07	1.29067e+07	1.05697e+07	798011	1.21408e+06	443426	1.10367e+07	8.48164e+06	9.66915e+06
	AL 8810	--	Com_2279_pos	C24 H31 F O4	424.208	6.707	425.215	--	--	--	--	--	--	--	--	--	Invalid mass	No results	No results	Lipids and lipid-like molecules	Fatty Acyls	Fatty acids and conjugates	Long-chain fatty acids	9.27048e+06	1.57113e+07	1.16818e+07	200553	199611	214363	7.89315e+06	1.2732e+07	7.06819e+06	198861	196869	194535	7.09454e+06	7.41915e+06	6.6363e+06
	3-(propan-2-yl)-octahydropyrrolo[1,2-a]pyrazine-1,4-dione	--	Com_2285_pos	C10 H16 N2 O2	196.121	5.162	197.129	--	--	--	--	--	--	--	--	--	Full match	No results	No results					2.76658e+07	2.41476e+07	3.03536e+07	1.98474e+06	2.47874e+06	2.17948e+06	1.72323e+07	1.9483e+07	1.78237e+07	2.86447e+06	2.99377e+06	3.29623e+06	8.1386e+06	7.96089e+06	8.57744e+06
	1-(3-acetyl-2,4,6-trihydroxyphenyl)ethan-1-one	--	Com_2297_pos	C10 H10 O5	210.053	1.551	211.06	--	--	--	--	--	--	--	--	--	Full match	No results	No results					5.78574e+06	2.06157e+07	1.77362e+07	3.15071e+07	3.3826e+07	3.41861e+07	3.29139e+07	3.49897e+07	3.51476e+07	3.86893e+07	4.92588e+07	4.29577e+07	3.74946e+07	3.36144e+07	3.32356e+07
	4-morpholinobenzoic acid	--	Com_2316_pos	C11 H13 N O3	207.09	5.77	230.079	--	--	--	--	--	--	--	--	--	Full match	No results	Full match					1.40062e+07	1.26593e+07	1.0942e+07	520118	589948	543655	7.02533e+06	8.40876e+06	7.83608e+06	2.30743e+06	916318	1.88238e+06	8.25886e+06	8.57812e+06	8.15934e+06
C01571	Capric acid	Decanoic acid; Decanoate; Decylic acid; n-Capric acid	Com_2347_pos	C10 H20 O2	172.146	6.274	362.326	map00061 Fatty acid biosynthesis;map01100 Metabolic pathways	HMDB0000511	LMFA01010010	Lipids and lipid-like molecules	Fatty Acyls	Fatty acids and conjugates	Fatty Acyls [FA]	Fatty Acids and Conjugates [FA01]	Straight chain fatty acids [FA0101]	No results	No results	Full match	Lipids and lipid-like molecules	Fatty Acyls	Fatty acids and conjugates	Medium-chain fatty acids	1.35311e+07	1.65787e+07	1.78852e+07	3.12336e+07	3.8795e+07	2.79719e+07	2.22926e+07	1.69343e+07	1.88999e+07	3.25241e+07	3.53472e+07	3.11555e+07	1.99731e+07	1.84873e+07	2.11112e+07
	4-oxo-5-phenylpentanoic acid	--	Com_2393_pos	C11 H12 O3	174.068	6.586	175.076	--	--	--	--	--	--	--	--	--	Invalid mass	No results	No match					2.08378e+07	1.88485e+07	2.12932e+07	2.64441e+07	40962830	3.24491e+07	1.89503e+07	1.70236e+07	1.76798e+07	2.35397e+07	2.10724e+07	2.21051e+07	2.35886e+07	2.16002e+07	2.07568e+07
	(2R,3S,4S,5R,6R)-2-(hydroxymethyl)-6-(2-phenylethoxy)oxane-3,4,5-triol	--	Com_2418_pos	C14 H20 O6	306.108	5.73	307.115	--	--	--	--	--	--	--	--	--	Invalid mass	No results	No results					1.46459e+07	1.40411e+07	1.69357e+07	5.75054e+06	6.29906e+06	6.91242e+06	1.94447e+07	1.63402e+07	1.7513e+07	6.08946e+06	6.78777e+06	6.04153e+06	1.45696e+07	1.4035e+07	1.5049e+07
	N1,N2-dicyclohexylethanedithioamide	--	Com_2419_pos	C14 H24 N2 S2	262.157	7.072	285.146	--	--	--	--	--	--	--	--	--	Invalid mass	No results	No results					4.70219e+07	4.92011e+07	4.82232e+07	2.27583e+07	2.94233e+07	2.82519e+07	4.91508e+07	4.76718e+07	4.6179e+07	2.57232e+07	1.96188e+07	1.92686e+07	3.62046e+07	3.70561e+07	3.62104e+07
	Raceanisodamine	--	Com_2422_pos	C17 H23 N O4	305.163	7.216	306.17	--	--	--	--	--	--	--	--	--	No results	No results	Full match	Alkaloids and derivatives	Tropane alkaloids	Not available	Tropane alkaloids	1.10177e+07	1.6354e+07	9.26839e+06	3.21802e+06	3.5202e+06	5.47228e+06	7.20901e+06	6.49871e+06	7.88145e+06	2.35778e+06	2.25499e+06	2.2553e+06	7.78233e+06	6.67258e+06	7.54615e+06
	1,2-dihydroxyheptadec-16-yn-4-yl acetate	--	Com_2433_pos	C19 H34 O4	348.228	7.415	349.235	--	--	LMFA05000645	--	--	--	Fatty Acyls [FA]	Fatty alcohols [FA05]	_	Invalid mass	No results	No results					1.65305e+07	1.26682e+07	2.60689e+06	381676	404402	449144	4.11087e+06	4.1502e+06	3.77112e+06	426113	413729	366217	4.42638e+06	4.68046e+06	3.69824e+06
C00633	p-Hydroxybenzaldehyde	4-Hydroxybenzaldehyde; p-Hydroxybenzaldehyde	Com_2436_pos	C7 H6 O2	122.037	5.632	123.044	map00363 Bisphenol degradation;map00623 Toluene degradation;map00627 Aminobenzoate degradation;map01061 Biosynthesis of phenylpropanoids;map01100 Metabolic pathways;map01120 Microbial metabolism in diverse environments	HMDB0011718	--	Organic oxygen compounds	Organooxygen compounds	Carbonyl compounds	--	--	--	No results	Full match	Full match	Organic oxygen compounds	Organooxygen compounds	Carbonyl compounds	Hydroxybenzaldehydes	2.05048e+07	2.13261e+07	2.77307e+07	3.03712e+07	39614704	2.87186e+07	4.22676e+07	3.38704e+07	3.30878e+07	2.83993e+07	2.97643e+07	3.15642e+07	3.52725e+07	2.63813e+07	4.12977e+07
	4-methoxy-6-(prop-2-en-1-yl)-2H-1,3-benzodioxole	--	Com_2446_pos	C11 H12 O3	192.079	5.884	193.086	--	--	--	--	--	--	--	--	--	Full match	No results	Full match					1.97549e+07	1.78072e+07	1.9381e+07	1.17521e+07	1.28823e+07	1.25983e+07	2.04451e+07	3.01319e+07	1.76378e+07	1.04524e+07	9.98942e+06	9.39683e+06	1.62383e+07	1.62773e+07	1.6377e+07
C01004	Trigonelline	N-Methylnicotinate; Trigonelline; Trigenelline; 1-Methylpyridinio-3-carboxylate; Betaine nicotinate; Caffearin; Gynesine	Com_2464_pos	C7 H7 N O2	137.048	1.538	138.055	map00760 Nicotinate and nicotinamide metabolism	HMDB0000875	--	Alkaloids and derivatives	-	-	--	--	--	Full match	No results	Full match	Alkaloids and derivatives	Not available	Not available	Alkaloids and derivatives	5.13521e+07	6.13811e+07	5.5352e+07	3.65296e+07	3.7916e+07	3.16241e+07	5.07838e+07	6.60032e+07	5.48964e+07	3.05359e+07	5.31043e+07	3.91048e+07	5.63352e+07	5.4672e+07	5.14511e+07
	INK	--	Com_2472_pos	C16 H31 N5 O5	188.116	4.266	189.124	--	--	--	--	--	--	--	--	--	Invalid mass	No match	No match					5.89793e+07	4.88946e+07	5.61009e+07	290112	295949	275984	1.56008e+07	2.03371e+07	1.47822e+07	326090	365347	328506	1.75962e+07	1.6683e+07	1.78661e+07
	N-Acetyldopamine	--	Com_2506_pos	C10 H13 N O3	173.105	5.743	196.094	--	HMDB0041943	--	Benzenoids	Phenols	Benzenediols	--	--	--	Invalid mass	No results	No match	Benzenoids	Phenols	Benzenediols	Catechols	1.74515e+07	1.51838e+07	1.21518e+07	3.43477e+06	3.25766e+06	2.90576e+06	1.00702e+07	1.26137e+07	1.01154e+07	5.72746e+06	5.79401e+06	5.6148e+06	1.10447e+07	1.07583e+07	1.14917e+07
	2-(1H-benzimidazol-2-yl)-N-[4-(benzyloxy)phenyl]benzamide	--	Com_2520_pos	C27 H22 N4 O2	434.171	6.761	435.178	--	--	--	--	--	--	--	--	--	Invalid mass	No results	No results					2.23012e+07	2.40735e+07	2.35073e+07	1.18645e+07	1.26597e+07	1.16342e+07	1.84133e+07	3.02066e+07	2.45734e+07	8.20973e+06	7.70833e+06	7.88784e+06	2.21838e+07	1.76103e+07	1.67939e+07
C14778	16(R)-HETE	16(R)-HETE; (5Z,8Z,11Z,14Z)-(16R)-16-Hydroxyeicosa-5,8,11,14-tetraenoic acid; (5Z,8Z,11Z,14Z)-(16R)-16-Hydroxyicosa-5,8,11,14-tetraenoic acid	Com_2528_pos	C20 H32 O3	342.217	8.622	343.225	map00590 Arachidonic acid metabolism	HMDB0004680	--	Lipids and lipid-like molecules	Fatty Acyls	Eicosanoids	--	--	--	Invalid mass	No results	No results	Lipids and lipid-like molecules	Fatty Acyls	Eicosanoids	Hydroxyeicosatetraenoic acids	1.67348e+07	1.66546e+07	1.35489e+07	2.72259e+06	1.92011e+06	3.70564e+06	1.09664e+07	1.48172e+07	9.17359e+06	1.87948e+06	3.9789e+06	1.63535e+06	7.69795e+06	8.05034e+06	8.24696e+06
C00180	Benzoic Acid	Benzoate; Benzoic acid; Benzenecarboxylic acid; Phenylformic acid; Dracylic acid	Com_2556_pos	C7 H6 O2	122.037	6.563	123.044	map00360 Phenylalanine metabolism;map00362 Benzoate degradation;map00621 Dioxin degradation;map00623 Toluene degradation;map00627 Aminobenzoate degradation;map01063 Biosynthesis of alkaloids derived from shikimate pathway;map01100 Metabolic pathways;map01110 Biosynthesis of secondary metabolites;map01120 Microbial metabolism in diverse environments;map01220 Degradation of aromatic compounds	HMDB0001870	--	Benzenoids	Benzene and substituted derivatives	Benzoic acids and derivatives	--	--	--	No results	No results	Full match	Benzenoids	Benzene and substituted derivatives	Benzoic acids and derivatives	Benzoic acids	1.99364e+07	1.74424e+07	1.91666e+07	1.10398e+07	1.01031e+07	9.95468e+06	1.99662e+07	1.7424e+07	1.83327e+07	1.21971e+07	1.12154e+07	1.3835e+07	2.20848e+07	1.88505e+07	1.65963e+07
	3-(3,4,5-trimethoxyphenyl)propanoic acid	--	Com_2569_pos	C12 H16 O5	262.082	5.987	263.089	--	HMDB0030254	--	Phenylpropanoids and polyketides	Phenylpropanoic acids	-	--	--	--	Invalid mass	No results	No results					1.97508e+07	1.79234e+07	1.63992e+07	6.01722e+06	6.61768e+06	7.02277e+06	2.08177e+07	1.93695e+07	1.76188e+07	5.76951e+06	5.71687e+06	5.27128e+06	1.72745e+07	1.70768e+07	1.76863e+07
	2-(1-adamantyl)-1-morpholinoethan-1-one	--	Com_2585_pos	C16 H25 N O2	263.186	6.617	264.194	--	--	--	--	--	--	--	--	--	Invalid mass	No results	No results					9.83687e+06	8.60342e+06	8.32409e+06	1.58701e+07	1.82684e+07	1.56661e+07	8.03147e+06	1.2119e+07	1.11768e+07	1.85286e+07	2.70305e+07	2.83749e+07	1.49941e+07	1.41327e+07	1.35807e+07
	Schisandrin A	--	Com_2644_pos	C24 H32 O6	416.22	7.444	439.209	--	HMDB0251013	--	Phenylpropanoids and polyketides	Tannins	Hydrolyzable tannins	--	--	--	No results	No results	Full match	Phenylpropanoids and polyketides	Tannins	Hydrolyzable tannins	Hydrolyzable tannins	3.60818e+06	2.19497e+07	7.49916e+06	699750	740500	795744	1.01469e+07	2.00652e+07	1.31934e+07	672364	634627	593945	5.53004e+06	6.13639e+06	3.88736e+06
	Asp-phe	--	Com_2649_pos	C13 H16 N2 O5	280.106	4.915	281.114	--	HMDB0000706	--	Organic acids and derivatives	Carboxylic acids and derivatives	Amino acids, peptides, and analogues	--	--	--	No results	No results	Full match	Organic acids and derivatives	Carboxylic acids and derivatives	Amino acids, peptides, and analogues	Peptides	1.84174e+07	1.21668e+07	1.68069e+07	225418	256334	370418	1.15409e+07	7.78057e+06	5.69195e+06	493457	480128	522378	6.86827e+06	6.26554e+06	6.1563e+06
	3-hydroxyquinuclidine-3-carbonitrile hydrochloride	--	Com_2657_pos	C8 H12 N2 O	152.095	1.468	153.102	--	--	--	--	--	--	--	--	--	Full match	No results	No results					1.06619e+07	9.26328e+06	1.70417e+07	458271	597309	359314	1.21061e+07	1.2552e+07	1.10833e+07	442331	539586	508571	8.73834e+06	8.44205e+06	5.26342e+06
	Quercetin 3-alpha-L-arabinofuranoside (Avicularin)	--	Com_2694_pos	C20 H18 O11	434.085	1.323	435.092	--	--	--	--	--	--	--	--	--	No results	No results	Full match	Phenylpropanoids and polyketides	Flavonoids	Flavonoid glycosides	Flavonoid-3-O-glycosides	1.2304e+07	1.10867e+07	1.08148e+07	1.00637e+07	1.40587e+07	1.11881e+07	1.02661e+07	1.42793e+07	1.02336e+07	9.90214e+06	1.38439e+07	1.24964e+07	1.40414e+07	1.36717e+07	1.35638e+07
C02242	7-Methylguanine	7-Methylguanine	Com_2722_pos	C6 H7 N5 O	165.065	2.169	166.073	-	HMDB0000897	--	Organoheterocyclic compounds	Imidazopyrimidines	Purines and purine derivatives	--	--	--	Full match	No results	Full match	Organoheterocyclic compounds	Imidazopyrimidines	Purines and purine derivatives	Hypoxanthines	3.56719e+07	3.31448e+07	3.92252e+07	4.63071e+06	5.44932e+06	6.09122e+06	2.95676e+07	3.34937e+07	3.00117e+07	6.68485e+06	6.35972e+06	6.38954e+06	2.38567e+07	2.3274e+07	2.29245e+07
	Polygalaxanthone III	--	Com_2738_pos	C25 H28 O15	568.141	5.295	569.148	--	--	--	--	--	--	--	--	--	No results	No results	Full match	Organoheterocyclic compounds	Benzopyrans	1-benzopyrans	Xanthones	1.45853e+06	2.1735e+06	1.59145e+06	2.17478e+07	2.07222e+07	1.98508e+07	1.63499e+07	1.68098e+07	2.4465e+07	1.63253e+07	2.17473e+07	1.66663e+07	1.36064e+07	1.39459e+07	1.53323e+07
	Celestolide	--	Com_2756_pos	C17 H24 O	244.183	8.418	227.18	--	HMDB0031867	--	Benzenoids	Indanes	-	--	--	--	Full match	No results	No results					5.61597e+06	7370989	7.67668e+06	2.00142e+07	2.05723e+07	2.33487e+07	1.80022e+07	1.34443e+07	1.31277e+07	1.21332e+07	1.14001e+07	1.43422e+07	7.25037e+06	7.37702e+06	7.30473e+06
C07593	Rotenone	Rotenone	Com_2778_pos	C23 H22 O6	394.141	6.386	395.148	map00943 Isoflavonoid biosynthesis;map01061 Biosynthesis of phenylpropanoids;map01110 Biosynthesis of secondary metabolites;map05012 Parkinson's disease	HMDB0034436	LMPK12060007	Phenylpropanoids and polyketides	Isoflavonoids	Rotenoids	Polyketides [PK]	Flavonoids [PK12]	Rotenoid flavonoids [PK1206]	No results	No results	Full match	Phenylpropanoids and polyketides	Isoflavonoids	Rotenoids	Rotenones	1.28754e+07	1.00366e+07	1.63483e+07	3.46251e+06	4.59158e+06	7.12003e+06	1.08821e+07	9.43579e+06	1.03025e+07	1.91141e+06	236229	1.5183e+06	7.4854e+06	5.51112e+06	7.35803e+06
	Deoxylimonin	--	Com_2842_pos	C26 H30 O7	454.207	5.013	472.241	--	HMDB0035031	--	Organoheterocyclic compounds	Benzimidazoles	2-benzimidazolylcarbamic acid esters	--	--	--	Invalid mass	No results	No results	Lipids and lipid-like molecules	Steroids and steroid derivatives	Steroid lactones	Steroid lactones	9.39118e+06	1.24032e+07	1.07457e+07	368373	407423	1.62888e+06	3.75103e+06	4.25112e+06	7.58108e+06	1.58877e+06	1.15529e+06	2.08608e+06	5.80523e+06	7.15609e+06	5.16794e+06
C14552	11-Oxoetiocholanolone	11-Ketoetiocholanolone; 3alpha-Hydroxy-5beta-androstane-11,17-dione	Com_2878_pos	C19 H28 O3	286.188	10.015	287.195	-	HMDB0006031	--	Lipids and lipid-like molecules	Steroids and steroid derivatives	Androstane steroids	--	--	--	Invalid mass	No results	No results	Lipids and lipid-like molecules	Steroids and steroid derivatives	Androstane steroids	Androgens and derivatives	3.52552e+06	3.74285e+06	4.74056e+06	5.52763e+06	1.12694e+07	1.01305e+07	8.51873e+06	8.787e+06	8.37756e+06	9.94914e+06	7.4022e+06	6.95095e+06	5.1946e+06	4.64667e+06	5.06218e+06
	1,3-dimethyl 2,4-bis(4-hydroxyphenyl)cyclobutane-1,3-dicarboxylate	--	Com_2906_pos	C20 H20 O6	356.126	6.216	357.134	--	--	--	--	--	--	--	--	--	Full match	No results	Full match					1.48824e+07	1.25734e+07	1.95312e+07	7.37299e+06	9.30067e+06	8.73637e+06	1.47922e+07	1.50635e+07	1.31994e+07	5.67383e+06	5.974e+06	5.49371e+06	9.18349e+06	8.52408e+06	1.4754e+07
C02505	2-Phenylacetamide	2-Phenylacetamide; alpha-Phenylacetamide	Com_2913_pos	C8 H9 N O	118.042	5.066	136.076	map00360 Phenylalanine metabolism;map00643 Styrene degradation;map01120 Microbial metabolism in diverse environments	HMDB0010715	--	Benzenoids	Benzene and substituted derivatives	Phenylacetamides	--	--	--	No results	Invalid mass	No results	Benzenoids	Benzene and substituted derivatives	Phenylacetamides	Phenylacetamides	2.03751e+07	2.29103e+07	2.16872e+07	7.48981e+06	7.98777e+06	7.12604e+06	1.12133e+07	1.4766e+07	1.2125e+07	8.67175e+06	8.76233e+06	8.37576e+06	1.03408e+07	10292303	1.31097e+07
	O-Arachidonoyl ethanolamine	--	Com_2935_pos	C22 H37 N O2	347.28	8.482	348.288	--	HMDB0013655	--	Lipids and lipid-like molecules	Fatty Acyls	Fatty acid esters	--	--	--	Invalid mass	No results	No results	Lipids and lipid-like molecules	Fatty Acyls	Fatty acid esters	Fatty acid esters	3.79217e+06	7.39554e+06	7.31202e+06	1.29249e+07	2.74225e+07	4.15891e+06	7.61699e+06	2.27072e+07	1.36136e+07	1.50875e+07	1.60821e+07	3.69859e+07	5.36281e+06	7.10705e+06	7.21521e+06
	LPC 18:3-SN1	--	Com_2967_pos	C26 H48 N O7 P	517.318	8.762	518.325	--	--	--	--	--	--	--	--	--	No results	Full match	Full match					9.71211e+06	9.887e+06	4.78938e+06	2.37215e+07	2.27742e+07	1.46096e+07	1.26994e+07	1.04382e+07	1.00819e+07	8.97035e+06	1.03422e+07	1.0334e+07	4.43127e+06	4.47954e+06	4.4582e+06
	Roseoside	--	Com_2969_pos	C19 H30 O8	386.195	5.553	409.184	--	--	--	--	--	--	--	--	--	No results	No results	Full match	Lipids and lipid-like molecules	Fatty Acyls	Fatty acyl glycosides	Fatty acyl glycosides of mono- and disaccharides	7.56719e+06	7.82381e+06	8.92912e+06	2.68555e+07	2.69169e+07	2.34886e+07	1.41116e+07	1.43785e+07	1.5023e+07	3.98658e+07	4.2814e+07	4.09448e+07	1.8786e+07	18490069	1.83435e+07
	CAR 5:0	--	Com_2970_pos	C12 H24 N O4	245.163	5.288	246.17	--	--	--	--	--	--	--	--	--	No results	Invalid mass	No results					1.66503e+07	1.69198e+07	1.47912e+07	1.45309e+06	1.63644e+06	1.54372e+06	7.85966e+06	1.18548e+07	8.03517e+06	1.39238e+06	1.26191e+06	1.3253e+06	6.16024e+06	7.2231e+06	6.91165e+06
C00847	4-Pyridoxate	4-Pyridoxate; 4-Pyridoxic acid	Com_2991_pos	C8 H9 N O4	183.053	1.543	201.087	map00750 Vitamin B6 metabolism;map01100 Metabolic pathways;map01120 Microbial metabolism in diverse environments	HMDB0000017	--	Organoheterocyclic compounds	Pyridines and derivatives	Pyridinecarboxylic acids and derivatives	--	--	--	No results	No results	Full match	Organoheterocyclic compounds	Pyridines and derivatives	Pyridinecarboxylic acids and derivatives	Pyridinecarboxylic acids	1.81492e+07	1.45686e+07	1.89693e+07	4.12663e+06	3.38401e+06	4.69845e+06	1.00608e+07	1.47915e+07	1.16622e+07	3.11913e+06	3.33681e+06	4.45423e+06	1.26989e+07	1.20464e+07	1.10233e+07
	TMK	--	Com_3090_pos	C15 H30 N4 O5 S	378.191	5.403	379.198	--	--	--	--	--	--	--	--	--	Invalid mass	No results	No results					6.88792e+06	6.50867e+06	6.85235e+06	1.54216e+06	1.77805e+06	2.37527e+06	1.31042e+07	1.56768e+07	1.12711e+07	2.74523e+06	1.65802e+06	771072	7.74464e+06	4.98066e+06	3.9205e+06
	2-chloro-N-[4-(4-methylpiperazino)phenyl]benzamide	--	Com_3116_pos	C18 H20 Cl N3 O	329.13	4.998	330.137	--	--	--	--	--	--	--	--	--	Full match	No results	No results					8.91844e+06	1.03053e+07	8.32339e+06	1.64799e+07	1.5914e+07	1.7381e+07	8.4988e+06	7.55493e+06	9.58076e+06	2.07332e+07	2.16925e+07	2.08943e+07	1.10747e+07	1.03878e+07	1.05181e+07
	2-{2-[4-(tert-butyl)phenyl]-4-hydroxy-1,3-thiazol-5-yl}acetic acid	--	Com_3125_pos	C15 H17 N O3 S	291.093	6.616	292.1	--	--	--	--	--	--	--	--	--	Full match	No results	No results					1.25344e+07	1.24923e+07	9.75812e+06	262603	261585	311473	4.98104e+06	8.19847e+06	7.39126e+06	246729	255801	304185	4.81439e+06	4.28779e+06	3.85736e+06
	3-Acetyl-2,5-dimethylfuran	--	Com_3150_pos	C8 H10 O2	138.068	6.256	277.143	--	HMDB0029563	--	Organic oxygen compounds	Organooxygen compounds	Carbonyl compounds	--	--	--	Full match	No results	Full match	Organic oxygen compounds	Organooxygen compounds	Carbonyl compounds	Aryl alkyl ketones	1.56181e+07	3.94872e+07	5.11214e+06	5.80101e+06	4.70975e+06	7.87894e+06	1.87671e+07	1.33842e+07	1.27632e+07	3.43637e+06	3.18066e+06	4.11283e+06	8.08165e+06	1.13557e+07	1.61779e+07
C04152	1-Methylguanine	rRNA containing N1-methylguanine	Com_3180_pos	C6 H7 N5 O	165.065	4.887	166.073	-	HMDB0003282	--	Organoheterocyclic compounds	Imidazopyrimidines	Purines and purine derivatives	--	--	--	Full match	No results	Full match	Organoheterocyclic compounds	Imidazopyrimidines	Purines and purine derivatives	6-oxopurines	1.55779e+07	9.80496e+06	9.00002e+06	2.19865e+06	3.27384e+06	3.79859e+06	8.54024e+06	9.46261e+06	8.13898e+06	3.12357e+06	2.61274e+06	2.83326e+06	7.92004e+06	7.49993e+06	8.47534e+06
C00026	alpha-Ketoglutaric acid	2-Oxoglutarate; Oxoglutaric acid; 2-Ketoglutaric acid; alpha-Ketoglutaric acid	Com_3216_pos	C5 H6 O5	146.022	2.281	147.029	map00020 Citrate cycle (TCA cycle);map00040 Pentose and glucuronate interconversions;map00053 Ascorbate and aldarate metabolism;map00220 Arginine biosynthesis;map00250 Alanine, aspartate and glutamate metabolism;map00300 Lysine biosynthesis;map00340 Histidine metabolism;map00365 Furfural degradation;map00430 Taurine and hypotaurine metabolism;map00471 D-Glutamine and D-glutamate metabolism;map006…	HMDB0000208	--	Organic acids and derivatives	Keto acids and derivatives	Gamma-keto acids and derivatives	--	--	--	No results	No results	Full match	Organic acids and derivatives	Keto acids and derivatives	Gamma-keto acids and derivatives	Gamma-keto acids and derivatives	6.61505e+06	2.7031e+06	6.14869e+06	1.92376e+07	2.07221e+07	2.05058e+07	1.05465e+07	6.84971e+06	1.08388e+07	1.9629e+07	1.79941e+07	1.76377e+07	1.8686e+07	1.85665e+07	1.77722e+07
	6 β-Hydroxycortisol	--	Com_3247_pos	C21 H30 O6	377.217	5.051	361.198	--	--	--	--	--	--	--	--	--	Invalid mass	No results	No results	Lipids and lipid-like molecules	Steroids and steroid derivatives	Hydroxysteroids	21-hydroxysteroids	1.04004e+07	1.02889e+07	9.45464e+06	2.20196e+06	2.54682e+06	2.22223e+06	4.85367e+06	5.45613e+06	5.70964e+06	1.73873e+06	1.56649e+06	1.88571e+06	5.84581e+06	5.42116e+06	5.04136e+06
	SM 42:2;2O	--	Com_3285_pos	C47 H93 N2 O6 P	834.661	11.111	835.668	--	--	--	--	--	--	--	--	--	No results	Invalid mass	No results					8.98041e+06	9.754e+06	5.15196e+06	658248	680332	505199	6.12712e+06	6.39782e+06	6.56119e+06	637094	744689	634570	6.0285e+06	5.94668e+06	5.79889e+06
C13856	2-Arachidonoyl glycerol	2-Arachidonoylglycerol; 2-Arachidonoyl-sn-glycerol; 2-AG	Com_3333_pos	C23 H38 O4	360.264	10.142	361.271	map04080 Neuroactive ligand-receptor interaction;map04723 Retrograde endocannabinoid signaling	--	LMGL01010028	--	--	--	Glycerolipids [GL]	Monoradylglycerols [GL01]	Monoacylglycerols [GL0101]	Invalid mass	No results	No results	Lipids and lipid-like molecules	Endocannabinoids	Not available	Endocannabinoids	1.09676e+07	1.43021e+07	1.29658e+07	246468	299645	315549	6.85775e+06	9.83843e+06	5.58602e+06	296994	292886	300772	4.64765e+06	4.46957e+06	4.4051e+06
	Epitestosterone	--	Com_3390_pos	C19 H28 O2	288.209	8.294	289.216	--	HMDB0000628	LMST02020051	Lipids and lipid-like molecules	Steroids and steroid derivatives	Androstane steroids	Sterol Lipids [ST]	Steroids [ST02]	C19 steroids (androgens) and derivatives [ST0202]	Full match	No results	No results	Lipids and lipid-like molecules	Steroids and steroid derivatives	Androstane steroids	Androgens and derivatives	7.35336e+06	1.22703e+06	7.59691e+06	1.13929e+07	1.20255e+07	1.38908e+07	8.2359e+06	6.4091e+06	8.00137e+06	4.86577e+06	3.33318e+06	2.99209e+06	5.13635e+06	4.70174e+06	4.67471e+06
	N(6)-OH-Me-Adenosine	--	Com_3452_pos	C11 H15 N5 O5	297.103	5.307	298.111	--	--	--	--	--	--	--	--	--	Invalid mass	No results	No results	Nucleosides, nucleotides, and analogues	Purine nucleosides	Not available	Purine nucleosides	1.54181e+07	1.58405e+07	1.50776e+07	1.80885e+06	2.03709e+06	1.92167e+06	640208	1.46813e+07	1.08341e+07	1.73328e+06	1.57087e+06	1.64978e+06	7.27025e+06	7.40541e+06	7.83793e+06
	W-15-d4	--	Com_3465_pos	C19 H17 [2]H4 Cl N2 O2 S	398.135	5.705	399.142	--	--	--	--	--	--	--	--	--	Invalid mass	No results	No results					2.36116e+06	2.22241e+06	2.15036e+06	1.26843e+07	1.82781e+07	1.19268e+07	2.37455e+06	3.41787e+06	3.01782e+06	5.92875e+06	5.74792e+06	4.65777e+06	4.21795e+06	3.86782e+06	4.3265e+06
	4-(3,4-dihydro-2H-1,5-benzodioxepin-7-yl)-4-oxobutanoic acid	--	Com_3515_pos	C13 H14 O5	250.084	5.765	251.092	--	--	--	--	--	--	--	--	--	Full match	No results	No results					1.08901e+07	9.6684e+06	1.13533e+07	7.34432e+06	7.0575e+06	9.55746e+06	1.63677e+07	9.45365e+06	1.17113e+07	2.7274e+06	2.858e+06	2.44197e+06	1.10587e+07	1.00956e+07	1.08876e+07
	THJ2201 N-(5-hydroxypentyl) metabolite	--	Com_3545_pos	C23 H22 N2 O2	716.33	8.632	359.172	--	--	--	--	--	--	--	--	--	Invalid mass	No results	No results	Benzenoids	Naphthalenes	Naphthalenecarboxylic acids and derivatives	Naphthalenecarboxylic acids and derivatives	5.13927e+06	4.95627e+06	1.88046e+06	5.79924e+06	6.76239e+06	1.40876e+07	6.68778e+06	4.51776e+06	6.49657e+06	1.30606e+07	1.11467e+07	1.18563e+07	3.04207e+06	3.15859e+06	3.46645e+06
	YQH	--	Com_3564_pos	C20 H26 N6 O6	468.176	6.382	469.183	--	--	--	--	--	--	--	--	--	Invalid mass	No results	No results					1.47756e+07	1.72472e+07	1.3528e+07	6.91509e+06	7.89609e+06	5.1242e+06	3.47666e+06	1.35911e+07	1.19561e+07	5.02165e+06	7.51595e+06	6.13554e+06	8.50636e+06	8.53006e+06	8.65755e+06
	4-Hydroxymephenytoin	--	Com_3593_pos	C12 H14 N2 O3	234.101	5.466	217.098	--	HMDB0013894	--	Organoheterocyclic compounds	Azolidines	Imidazolidines	--	--	--	No results	No results	Full match	Organoheterocyclic compounds	Azolidines	Imidazolidines	Phenylhydantoins	1.11558e+07	7.91372e+06	8.96331e+06	2.0218e+06	1.49555e+06	2.81171e+06	1.12204e+07	1.49227e+07	9.89257e+06	1.57087e+06	1.4205e+06	1.36722e+06	5.89257e+06	5.1667e+06	5.2116e+06
C06470	Muramic acid	Muramic acid; 3-O-alpha-Carboxyethyl-D-glucosamine; 2-Amino-3-O-[(R)-1-carboxyethyl]-2-deoxy-D-glucopyranose	Com_3594_pos	C9 H17 N O7	251.101	1.478	252.108	-	HMDB0003254	--	Organic oxygen compounds	Organooxygen compounds	Carbohydrates and carbohydrate conjugates	--	--	--	No results	No results	Full match	Organic oxygen compounds	Organooxygen compounds	Carbohydrates and carbohydrate conjugates	Sugar acids and derivatives	1.08303e+07	1.24481e+07	1.04858e+07	3.50514e+06	4.14347e+06	4.26103e+06	8.01175e+06	1.0133e+07	9.05488e+06	4.39509e+06	4.79235e+06	4.58883e+06	8.24312e+06	7.93293e+06	7.71911e+06
	1,7-bis(3,4-dihydroxyphenyl)heptan-3-one	--	Com_3613_pos	C19 H22 O5	330.145	6.455	331.152	--	--	--	--	--	--	--	--	--	Invalid mass	No results	No results					3.96189e+07	1.93951e+07	3.09687e+07	3.22966e+07	3.89472e+07	4.37698e+07	2.72059e+07	2.4881e+07	2.54225e+07	1.97362e+07	1.75105e+07	25560783	2.91955e+07	1.85496e+07	2.66572e+07
	Avocadyne 1-acetate	--	Com_3653_pos	C19 H34 O4	348.227	8.742	349.234	--	HMDB0031048	LMFA05000644	Lipids and lipid-like molecules	Fatty Acyls	Fatty alcohols	Fatty Acyls [FA]	Fatty alcohols [FA05]	_	Invalid mass	No results	No results	Lipids and lipid-like molecules	Fatty Acyls	Fatty alcohols	Long-chain fatty alcohols	1.36522e+07	1.3022e+07	4.05926e+06	1.31945e+06	2.0958e+06	2.31299e+06	8.55874e+06	5.58144e+06	4.42536e+06	2.04039e+06	1.96154e+06	2.25179e+06	5.09366e+06	5.6005e+06	5.44891e+06
	SM 40:1;2O	--	Com_3719_pos	C45 H91 N2 O6 P	808.645	10.069	809.652	--	--	--	--	--	--	--	--	--	No results	Invalid mass	No results					556817	549878	601900	441996	441894	566864	631928	721879	627201	453548	483873	550000	452871	511876	453511
C02714	N-Acetylputrescine	N-Acetylputrescine	Com_3781_pos	C6 H14 N2 O	130.111	1.561	131.118	map00330 Arginine and proline metabolism;map01100 Metabolic pathways	HMDB0002064	--	Organic acids and derivatives	Carboximidic acids and derivatives	Carboximidic acids	--	--	--	No results	No results	Full match	Organic acids and derivatives	Carboximidic acids and derivatives	Carboximidic acids	Carboximidic acids	7.65636e+06	7.30889e+06	5.54503e+06	301643	317457	320484	2.18648e+06	2.70335e+06	2.36526e+06	345469	392356	371897	2.79605e+06	2.6317e+06	2.92645e+06
C10773	lupinine	Lupinine	Com_3796_pos	C10 H19 N O	169.147	9.453	170.154	map00960 Tropane, piperidine and pyridine alkaloid biosynthesis;map01064 Biosynthesis of alkaloids derived from ornithine, lysine and nicotinic acid;map01110 Biosynthesis of secondary metabolites	HMDB0304704	--	Alkaloids and derivatives	Lupin alkaloids	Sparteine, lupanine, and related alkaloids	--	--	--	No results	No results	Full match	Alkaloids and derivatives	Lupin alkaloids	Lupinine-type alkaloids	Lupinine-type alkaloids	1.45628e+07	1.87986e+07	1.86856e+07	2.68311e+07	2.43479e+07	2.92034e+07	2.43801e+07	3.2882e+07	2.72197e+07	3.05523e+07	2.71345e+07	2.81443e+07	1.4409e+07	1.31334e+07	1.41927e+07
	1-(4-methoxyphenyl)propane-1,2-diol	--	Com_3809_pos	C10 H14 O3	164.084	6.117	165.091	--	--	--	--	--	--	--	--	--	Invalid mass	No match	No match					1.74076e+07	1.94468e+07	2.04258e+07	9.85291e+06	1.04238e+07	1.0575e+07	1.49979e+07	1.54241e+07	1.09985e+07	1.06107e+07	1.02425e+07	1.13258e+07	1.47364e+07	1.11914e+07	1.39126e+07
	SM 8:1;2O/32:0	--	Com_3836_pos	C45 H91 N2 O6 P	786.663	10.034	787.67	--	--	--	--	--	--	--	--	--	No results	Full match	No results					4.36844e+06	5.05453e+06	4.79028e+06	5.21564e+06	4.67575e+06	6.2488e+06	6.10193e+06	6.69387e+06	6.11093e+06	5.75166e+06	5.63836e+06	5.16627e+06	4.44928e+06	4.56404e+06	4.52101e+06
	TriacetonaMine	--	Com_3864_pos	C9 H17 N O	155.131	9.443	156.138	--	HMDB0031179	--	Organoheterocyclic compounds	Piperidines	Piperidinones	--	--	--	No results	No results	Full match	Organoheterocyclic compounds	Piperidines	Piperidinones	Piperidinones	1.25777e+07	1.72596e+07	1.54176e+07	2.29386e+07	2.07759e+07	2.55406e+07	2.05831e+07	2.73992e+07	2.46799e+07	2.67996e+07	2.38836e+07	2.4127e+07	1.33709e+07	1.13494e+07	1.24556e+07
	PPK	--	Com_3883_pos	C16 H28 N4 O4	170.106	1.469	171.113	--	--	--	--	--	--	--	--	--	Invalid mass	No results	No results					1.91575e+06	7.17201e+06	1.32338e+07	339482	423465	548610	9.4048e+06	1.25648e+07	9.90146e+06	547672	586838	484301	7.58682e+06	5.57266e+06	5.06074e+06
	PC O-16:0	--	Com_3931_pos	C24 H50 N O7 P	495.332	9.413	496.34	--	--	LMGP01020019	--	--	--	Glycerophospholipids [GP]	Glycerophosphocholines [GP01]	1-alkyl,2-acylglycerophosphocholines [GP0102]	No results	Full match	Full match					5.6049e+06	6.79434e+06	1.9066e+06	1.60032e+07	1.04812e+07	1.00027e+07	3.63212e+06	3.39328e+06	3.73858e+06	1.14578e+07	6.67893e+06	4.44913e+06	2.05441e+06	1.15652e+06	1.26454e+06
C05380	Nicotinuric Acid	Nicotinurate; Nicotinuric acid; Nicotinylglycine	Com_3992_pos	C8 H8 N2 O3	180.053	1.494	383.095	map00760 Nicotinate and nicotinamide metabolism	HMDB0003269	--	Organic acids and derivatives	Carboxylic acids and derivatives	Amino acids, peptides, and analogues	--	--	--	No results	No results	Full match	Organic acids and derivatives	Carboxylic acids and derivatives	Amino acids, peptides, and analogues	N-acyl-alpha amino acids	2.88767e+07	2.79777e+07	2.89937e+07	293118	324289	304141	7.28964e+06	1.19335e+07	8.2437e+06	417151	468826	440280	1.30598e+07	1.16275e+07	9.40304e+06
C10988	Fenvalerate	Fenvalerate; Pydrin	Com_3995_pos	C25 H22 Cl N O3	414.174	4.914	437.163	-	HMDB0031791	--	Lipids and lipid-like molecules	Fatty Acyls	Fatty acid esters	--	--	--	Invalid mass	No results	No results	Lipids and lipid-like molecules	Fatty Acyls	Fatty acid esters	Pyrethroids	1.04222e+07	1.06263e+07	1.06109e+07	1.31832e+06	1.57838e+06	1.84856e+06	1.47507e+07	1.26364e+07	1.36948e+07	1.82713e+06	2.73156e+06	2.29683e+06	1.04549e+07	1.02999e+07	9.9852e+06
	6-Pentyl-2H-pyran-2-one	--	Com_3996_pos	C10 H14 O2	166.1	5.781	167.107	--	HMDB0031085	--	Organoheterocyclic compounds	Pyrans	Pyranones and derivatives	--	--	--	Full match	No results	Full match					1.05775e+07	1.13043e+07	1.12543e+07	6.98308e+06	5.01401e+06	6.57727e+06	1.58129e+07	2.52432e+07	1.54583e+07	7.36492e+06	8.08548e+06	6.37335e+06	1.10946e+07	1.07705e+07	1.0337e+07
C10172	Stachydrine	Stachydrine; Proline betaine; L-Proline betaine	Com_3997_pos	C7 H13 N O2	143.094	10.016	287.195	-	HMDB0004827	--	Organic acids and derivatives	Carboxylic acids and derivatives	Amino acids, peptides, and analogues	--	--	--	No results	No results	Full match	Organic acids and derivatives	Carboxylic acids and derivatives	Amino acids, peptides, and analogues	Proline and derivatives	3.52552e+06	3.74285e+06	4.74056e+06	5.52763e+06	1.12694e+07	1.01305e+07	8.51873e+06	8.787e+06	8.1079e+06	9.94914e+06	7.40219e+06	6.95095e+06	4.93664e+06	4.64667e+06	5.05556e+06
C00473	Vitamin A	Retinol; all-trans-Retinol; Vitamin A; Vitamin A1	Com_4000_pos	C20 H30 O	286.23	7.762	287.237	map00830 Retinol metabolism;map01100 Metabolic pathways;map04977 Vitamin digestion and absorption	HMDB0000305	LMPR01090001	Lipids and lipid-like molecules	Prenol lipids	Retinoids	Prenol Lipids [PR]	Isoprenoids [PR01]	Retinoids [PR0109]	No results	No results	Full match	Lipids and lipid-like molecules	Prenol lipids	Retinoids	Retinoids	2.01115e+06	2.23763e+06	2.45558e+06	1.15135e+07	1.28641e+07	1.4117e+07	3.85704e+06	4.04768e+06	4.21089e+06	1.14309e+07	1.19637e+07	1.29601e+07	4.62243e+06	4.69869e+06	5.64235e+06
	1-Deoxynojirimycin	--	Com_4010_pos	C6 H13 N O4	163.085	1.484	146.081	--	HMDB0035359	--	Organoheterocyclic compounds	Piperidines	-	--	--	--	No results	No results	Full match	Organoheterocyclic compounds	Piperidines	Not available	Piperidines	2.53848e+07	4.34851e+07	2.78483e+07	1.92004e+07	2.13915e+07	3.52944e+07	4.11412e+07	4.69425e+07	5.03013e+07	4.04895e+07	3.75589e+07	3.87552e+07	3.74675e+07	4.51494e+07	3.70537e+07
	PC O-18:3	--	Com_4012_pos	C26 H48 N O7 P	517.317	8.544	518.325	--	--	--	--	--	--	--	--	--	No results	Full match	Full match					9.76202e+06	1.02291e+07	2.88456e+06	2.78094e+06	2.48011e+06	1.97828e+06	3.33883e+06	4.02001e+06	689909	1.53263e+06	2.22263e+06	2.25493e+06	1.89657e+06	1.88735e+06	1.77904e+06
	Neomangiferin	--	Com_4030_pos	C25 H28 O16	584.136	1.536	585.143	--	HMDB0255526	--	Organoheterocyclic compounds	Benzopyrans	1-benzopyrans	--	--	--	No results	No results	Full match	Organoheterocyclic compounds	Benzopyrans	1-benzopyrans	Xanthones	5.9336e+06	5.2438e+06	6.3989e+06	1.04369e+07	1.20711e+07	1.09705e+07	8.7098e+06	1.11053e+07	7.44233e+06	1.29533e+07	1.52474e+07	1.40361e+07	1.2242e+07	1.14212e+07	1.08561e+07
	Tianshic acid	--	Com_4034_pos	C18 H37 N O5	347.267	6.489	348.275	--	--	--	--	--	--	--	--	--	No results	No results	Full match	Lipids and lipid-like molecules	Fatty Acyls	Fatty acids and conjugates	Long-chain fatty acids	1.07514e+07	1.23985e+07	1.23473e+07	1.45398e+06	2.08466e+06	1.33125e+06	1.30509e+07	1.14886e+07	1.00151e+07	1.43916e+06	2.46996e+06	2.2203e+06	8.05673e+06	8.7193e+06	7.66632e+06
C01020	6-Hydroxynicotinic acid	6-Hydroxynicotinate; 6-Hydroxynicotinic acid	Com_4036_pos	C6 H5 N O3	139.027	3.947	140.034	map00760 Nicotinate and nicotinamide metabolism;map01120 Microbial metabolism in diverse environments	HMDB0002658	--	Organoheterocyclic compounds	Pyridines and derivatives	Pyridinecarboxylic acids and derivatives	--	--	--	Full match	No results	Full match	Organoheterocyclic compounds	Pyridines and derivatives	Pyridinecarboxylic acids and derivatives	Pyridinecarboxylic acids	3.49521e+07	3.64543e+07	3.55707e+07	2.07091e+07	2.14075e+07	2.03356e+07	4.40246e+07	4.37666e+07	4.30114e+07	2.28983e+07	2.69999e+07	2.56551e+07	3.49624e+07	3.3212e+07	3.18605e+07
C00055	Cytidine-5'-monophosphate	CMP; Cytidine-5'-monophosphate; Cytidylic acid	Com_4099_pos	C9 H14 N3 O8 P	323.052	1.563	324.059	map00240 Pyrimidine metabolism;map01100 Metabolic pathways	HMDB0000095	--	Nucleosides, nucleotides, and analogues	Pyrimidine nucleotides	Pyrimidine ribonucleotides	--	--	--	No results	No results	Full match	Nucleosides, nucleotides, and analogues	Pyrimidine nucleotides	Pyrimidine ribonucleotides	Pyrimidine ribonucleoside monophosphates	3.70424e+06	5.63528e+06	4.0917e+06	4.15844e+06	5.30748e+06	6.16586e+06	4.47848e+06	3.95726e+06	4.01607e+06	4.21836e+06	4.47533e+06	3.93833e+06	4.70711e+06	4.10091e+06	4.50643e+06
C00170	5'-Deoxy-5'-(Methylthio)Adenosine	5'-Methylthioadenosine; Methylthioadenosine; S-Methyl-5'-thioadenosine; 5-Methylthioadenosine; 5'-Deoxy-5'-(methylthio)adenosine; Thiomethyladenosine; MTA	Com_4131_pos	C11 H15 N5 O3 S	297.089	1.416	298.097	map00270 Cysteine and methionine metabolism;map00908 Zeatin biosynthesis;map01060 Biosynthesis of plant secondary metabolites;map01100 Metabolic pathways	HMDB0001173	--	Nucleosides, nucleotides, and analogues	5'-deoxyribonucleosides	5'-deoxy-5'-thionucleosides	--	--	--	No results	No results	Full match	Nucleosides, nucleotides, and analogues	5'-deoxyribonucleosides	5'-deoxy-5'-thionucleosides	5'-deoxy-5'-thionucleosides	7.84046e+06	9.53321e+06	8.27112e+06	2.36228e+06	2.19343e+06	2.34913e+06	2.88887e+06	1.34939e+06	3.3115e+06	3.81234e+06	4.63943e+06	4.81511e+06	4.92689e+06	4.21798e+06	4.21272e+06
	N'-[6-(tert-butyl)thieno[3,2-d]pyrimidin-4-yl]-4-methylbenzohydrazide	--	Com_4161_pos	C18 H20 N4 O S	340.137	4.736	363.126	--	--	--	--	--	--	--	--	--	Full match	No results	No results					1.13593e+07	1.18466e+07	9.2025e+06	4.19032e+06	4.41259e+06	4.48384e+06	1.4805e+07	1.32661e+07	2.07058e+07	7.73152e+06	8.08653e+06	6.83859e+06	1.36258e+07	1.26392e+07	1.19835e+07
	4-chloro-5-morpholino-2-quinoxalin-2-ylpyridazin-3(2H)-one	--	Com_4185_pos	C16 H14 Cl N5 O2	343.084	1.826	344.091	--	--	--	--	--	--	--	--	--	Full match	No results	No results					2.023e+07	2.08056e+07	1.65278e+07	5.04347e+06	5.46748e+06	6.07829e+06	1.23839e+07	1.27713e+07	1.3425e+07	8.57632e+06	1.0239e+07	7.04926e+06	1.08011e+07	9.77284e+06	7.95249e+06
C00847	4-Pyridoxic acid	4-Pyridoxate; 4-Pyridoxic acid	Com_4193_pos	C8 H9 N O4	183.053	2.132	184.061	map00750 Vitamin B6 metabolism;map01100 Metabolic pathways;map01120 Microbial metabolism in diverse environments	HMDB0000017	--	Organoheterocyclic compounds	Pyridines and derivatives	Pyridinecarboxylic acids and derivatives	--	--	--	Full match	No results	Full match	Organoheterocyclic compounds	Pyridines and derivatives	Pyridinecarboxylic acids and derivatives	Pyridinecarboxylic acids	1.61016e+07	1.5849e+07	1.77431e+07	3.03777e+06	3.22111e+06	2.8289e+06	2.51902e+07	2.35347e+07	2.52038e+07	3.57506e+06	3.66505e+06	3.73987e+06	1.61694e+07	1.43635e+07	1.71749e+07
	4-Hydroxypropranolol	--	Com_4233_pos	C16 H21 N O3	275.148	3.152	276.156	--	--	--	--	--	--	--	--	--	Invalid mass	No results	No results	Benzenoids	Naphthalenes	Naphthols and derivatives	Naphthols and derivatives	3.43986e+07	2.47193e+07	4.96639e+07	392905	425006	478362	1.29078e+07	1.85351e+07	1.13923e+07	449895	470525	475283	1.46844e+07	1.4916e+07	1.23177e+07
	1,4-dihydroxyheptadec-16-en-2-yl acetate	--	Com_4259_pos	C19 H36 O4	310.251	8.535	311.258	--	--	LMFA05000641	--	--	--	Fatty Acyls [FA]	Fatty alcohols [FA05]	_	Invalid mass	No results	No results					4.4119e+06	6.58665e+06	1.22213e+07	2.86721e+06	2.39075e+06	1.19047e+06	8.13806e+06	1.09726e+07	7.29354e+06	1.48073e+06	1.52137e+06	1.0696e+06	4.94351e+06	4.56503e+06	4.32598e+06
C00468	Estrone	Estrone; 3-Hydroxy-1,3,5(10)-estratrien-17-one	Com_4263_pos	C18 H22 O2	270.162	7.226	271.169	map00140 Steroid hormone biosynthesis;map01100 Metabolic pathways;map04913 Ovarian steroidogenesis;map04917 Prolactin signaling pathway;map07226 Progesterone, androgen and estrogen receptor agonists/antagonists	HMDB0000145	LMST02010004	Lipids and lipid-like molecules	Steroids and steroid derivatives	Estrane steroids	Sterol Lipids [ST]	Steroids [ST02]	C18 steroids (estrogens) and derivatives [ST0201]	Full match	No results	No results	Lipids and lipid-like molecules	Steroids and steroid derivatives	Estrane steroids	Estrogens and derivatives	1.40395e+06	948772	727333	749103	1.26535e+06	1.06029e+06	7.5144e+06	3.47974e+06	1.23596e+06	1.76316e+06	1.01213e+06	494743	2.43549e+06	1.66862e+06	1.86961e+06
	KMH	--	Com_4270_pos	C17 H30 N6 O4 S	414.212	5.312	415.219	--	--	--	--	--	--	--	--	--	Invalid mass	No results	No results					4.68714e+06	4.27143e+06	4.04656e+06	392615	2.17079e+06	2.04779e+06	2.99331e+06	4.19732e+06	3.26953e+06	1.84704e+06	1.67397e+06	1.75806e+06	2.81289e+06	2.53027e+06	2.64968e+06
	4-[(4-phenethyl-1,4-diazepan-1-yl)sulfonyl]-2,1,3-benzoxadiazole	--	Com_4291_pos	C19 H22 N4 O3 S	386.137	6.382	409.126	--	--	--	--	--	--	--	--	--	Invalid mass	No results	No match					7.01937e+06	7.2679e+06	8.32318e+06	2.13889e+06	3.72652e+06	7.08389e+06	6.44106e+06	6.14214e+06	6.08061e+06	2.91913e+06	1.2588e+06	2.23368e+06	5.4594e+06	6.90987e+06	7.85117e+06
C10660	Dictamnine	Dictamnine	Com_4296_pos	C12 H9 N O2	199.064	5.256	200.071	map01063 Biosynthesis of alkaloids derived from shikimate pathway	HMDB0251209	--	Organoheterocyclic compounds	Quinolines and derivatives	Furanoquinolines	--	--	--	No results	No results	Full match	Organoheterocyclic compounds	Quinolines and derivatives	Furanoquinolines	Furanoquinolines	8.71528e+06	7.37675e+06	1.0582e+07	760085	1.46497e+07	546477	5.91216e+06	7.0182e+06	5.97734e+06	1.07631e+06	1.83859e+06	553215	5.12211e+06	4.31942e+06	5.08912e+06
	6-(3-hydroxybutan-2-yl)-5-(hydroxymethyl)-4-methoxy-2H-pyran-2-one	--	Com_4300_pos	C11 H16 O5	210.089	6.105	211.097	--	--	--	--	--	--	--	--	--	Invalid mass	No results	No match					4.25831e+06	3.06735e+06	3.40608e+06	3.38287e+06	3.24035e+06	2.55957e+06	5.54539e+06	8.20032e+06	5.47031e+06	811747	854186	1.13386e+06	4.13426e+06	3.6585e+06	3.88119e+06
	N-[3-(1H-imidazol-1-yl)propyl]-5-methoxy-1H-indole-2-carboxamide	--	Com_4332_pos	C16 H18 N4 O2	320.124	5.915	321.131	--	--	--	--	--	--	--	--	--	Invalid mass	No results	No results					8.34211e+06	7.91429e+06	1.07865e+07	7.28674e+06	1.44471e+07	5.63594e+06	7.00659e+06	1.01024e+07	7.91867e+06	1.16968e+07	1.25629e+07	5.31835e+06	1.06165e+07	1.05078e+07	1.05904e+07
C02216	1-Methyladenine	1-Methyladenine	Com_4365_pos	C6 H7 N5	149.07	1.565	150.078	-	HMDB0011599	--	Organoheterocyclic compounds	Imidazopyrimidines	Purines and purine derivatives	--	--	--	No results	No results	Full match	Organoheterocyclic compounds	Imidazopyrimidines	Purines and purine derivatives	Purines and purine derivatives	7.77895e+06	5.85745e+06	6.53223e+06	1.146e+06	838302	832762	4.80147e+06	5.00572e+06	4.74631e+06	1.30326e+06	865527	978389	4.09593e+06	3.88025e+06	3.77849e+06
	2-(14,15-Epoxyeicosatrienoyl) glycerol	--	Com_4378_pos	C23 H38 O5	394.27	8.248	395.277	--	HMDB0013651	--	Lipids and lipid-like molecules	Glycerolipids	Monoradylglycerols	--	--	--	Invalid mass	No results	No results	Lipids and lipid-like molecules	Glycerolipids	Monoradylglycerols	2-monoacylglycerols	1.28418e+07	1.2219e+07	1.75369e+07	9.27871e+06	9.57605e+06	1.09523e+07	8.55077e+06	9.67767e+06	1.00826e+07	1.23032e+07	1.07067e+07	1.28479e+07	7.70463e+06	8.1371e+06	9.03597e+06
	(6E)-7-(2H-1,3-benzodioxol-5-yl)-1-(piperidin-1-yl)hept-6-en-1-one	--	Com_4379_pos	C19 H25 N O3	337.164	10.081	338.171	--	--	--	--	--	--	--	--	--	Invalid mass	No results	No results					1.13687e+07	1.17388e+07	1.48914e+07	8.22267e+06	1.21879e+07	1.32187e+07	1.58183e+07	1.94263e+07	1.7712e+07	1.17769e+07	1.04154e+07	1.06984e+07	1.0541e+07	1.06111e+07	1.13799e+07
	(±)13-HpODE	--	Com_4409_pos	C18 H32 O4	294.218	8.061	295.225	--	--	--	--	--	--	--	--	--	Invalid mass	No results	No results					1.64581e+07	2.03768e+07	2.28728e+07	1.30875e+07	9.48891e+06	1.28513e+07	2.59228e+07	2.65054e+07	2.28214e+07	21109452	1.5721e+07	1.53594e+07	1.21637e+07	1.23038e+07	9.59825e+06
	4-Hydroxytolbutamide	--	Com_4432_pos	C12 H18 N2 O4 S	286.099	5.015	304.133	--	HMDB0006408	--	Benzenoids	Benzene and substituted derivatives	Benzenesulfonamides	--	--	--	No results	No results	Full match	Benzenoids	Benzene and substituted derivatives	Benzenesulfonamides	Benzenesulfonamides	3.71379e+06	5.97667e+06	7.43036e+06	469198	518936	464278	1.99077e+06	2.70285e+06	368667	619458	618113	590348	2.39345e+06	2.26817e+06	1.79755e+06
C02997	N-Acetyl-L-histidine	N-Acetyl-L-histidine	Com_4450_pos	C8 H11 N3 O3	197.08	1.556	198.088	-	HMDB0032055	--	Organic acids and derivatives	Carboxylic acids and derivatives	Amino acids, peptides, and analogues	--	--	--	No results	No results	Full match	Organic acids and derivatives	Carboxylic acids and derivatives	Amino acids, peptides, and analogues	Histidine and derivatives	8.66214e+06	8.42639e+06	6.82352e+06	347352	430884	423476	3.63931e+06	4.90425e+06	3.83694e+06	1.21236e+06	781788	719271	4.19416e+06	3.98182e+06	4.48945e+06
	5-Sulfanyl-1-pentanesulfonamide	--	Com_4460_pos	C5 H13 N O2 S2	183.038	1.239	184.046	--	--	--	--	--	--	--	--	--	No results	No results	Full match					4.67672e+06	3.76005e+06	3.31168e+06	3.57176e+06	2.5441e+06	2.48312e+06	3.26665e+06	5.23867e+06	4.63789e+06	4.17478e+06	5.41434e+06	3.29859e+06	3.71428e+06	4.10307e+06	3.87735e+06
	MJN110	--	Com_4468_pos	C22 H21 Cl2 N3 O4	461.095	4.756	462.103	--	--	--	--	--	--	--	--	--	Invalid mass	No results	No results	Benzenoids	Benzene and substituted derivatives	Diphenylmethanes	Diphenylmethanes	275697	200714	90072.4	3.85542e+06	5.86128e+06	5.49007e+06	603880	295646	545109	1.75947e+06	1.60745e+06	1.95473e+06	2.99642e+06	2.65454e+06	2.74973e+06
	Xanthopterin Hydrate	--	Com_4497_pos	C6 H7 N5 O3	197.054	1.253	198.061	--	--	--	--	--	--	--	--	--	No results	No results	Full match	Organoheterocyclic compounds	Pteridines and derivatives	Pterins and derivatives	Pterins and derivatives	4.63363e+06	3.82858e+06	4.19716e+06	2.87974e+06	2.68492e+06	2.84902e+06	3.01109e+06	3.99306e+06	549558	4.95111e+06	4.33966e+06	3.36939e+06	3.68062e+06	3.69197e+06	3.61423e+06
	(2S)-2-(2-hydroxypropan-2-yl)-2H,3H,7H-furo[3,2-g]chromen-7-one	--	Com_4522_pos	C14 H14 O4	246.087	6.217	247.094	--	--	--	--	--	--	--	--	--	Invalid mass	No results	No results					1.75072e+07	1.05494e+07	1.27652e+07	5.48656e+06	5.90641e+06	6.30801e+06	2.114e+07	1.64167e+07	1.38168e+07	5.91598e+06	5.44939e+06	5.25931e+06	1.15988e+07	1.01792e+07	1.19903e+07
C04741	Prostaglandin E1	Alprostadil; Prostaglandin E1; (13E)-(15S)-11alpha,15-Dihydroxy-9-oxoprost-13-enoate; PGE1	Com_4604_pos	C20 H34 O5	314.246	7.628	337.235	-	HMDB0001442	LMFA03010134	Lipids and lipid-like molecules	Fatty Acyls	Eicosanoids	Fatty Acyls [FA]	Eicosanoids [FA03]	Prostaglandins [FA0301]	Invalid mass	No results	No results	Lipids and lipid-like molecules	Fatty Acyls	Eicosanoids	Prostaglandins and related compounds	2.6675e+07	1.62375e+07	1.20625e+07	1.43504e+06	2.80899e+06	2.10696e+06	7.35404e+06	1.47067e+07	7.57582e+06	2.35513e+06	2.74878e+06	2.74162e+06	5.03667e+06	9.98661e+06	6.57917e+06
C09169	Pleuromutilin	Pleuromutilin; Pleuromulin	Com_4607_pos	C22 H34 O5	395.268	5.725	396.275	-	--	--	--	--	--	--	--	--	Invalid mass	No results	No results					2.67529e+06	3.24841e+06	6.11814e+06	457589	471504	419645	5.00536e+06	7.35033e+06	3.2197e+06	402772	457620	420736	2.30073e+06	2.07058e+06	2.37224e+06
	GLK	--	Com_4621_pos	C14 H28 N4 O4	316.211	2.22	317.219	--	--	--	--	--	--	--	--	--	Full match	No results	No results					1.77314e+07	1.27322e+07	2.24528e+07	250351	251206	246439	7.27232e+06	7.93325e+06	6.56129e+06	283971	308075	280580	5.89286e+06	5.15525e+06	5.48376e+06
	(+/-)11(12)-DiHET	--	Com_4732_pos	C20 H34 O4	180.115	8.743	361.237	--	--	--	--	--	--	--	--	--	Invalid mass	No results	No match	Lipids and lipid-like molecules	Fatty Acyls	Eicosanoids	Hydroxyeicosatrienoic acids	5.88586e+06	5.99237e+06	7.70365e+06	1.898e+06	2.64116e+06	2.2073e+06	1.08257e+07	1.36322e+07	1.06518e+07	1.61012e+06	1.60998e+06	1.52809e+06	4.96409e+06	4.88098e+06	5.50064e+06
C09954	Nepodin	Nepodin; Musizin; 1-(1,8-Dihydroxy-3-methylnaphthalen-2-yl)ethanone	Com_4785_pos	C13 H12 O3	216.079	5.642	217.086	-	--	--	--	--	--	--	--	--	No results	Full match	No results					6.41808e+06	2.85473e+06	5.15898e+06	7.42479e+06	4.11155e+06	5.87545e+06	6.6209e+06	6.21951e+06	6.54255e+06	4.76276e+06	7.27819e+06	5.30457e+06	5.60466e+06	5.53494e+06	5.66474e+06
	4-decyl-3-hydroxy-5-oxooxolane-2,3-dicarboxylic acid	--	Com_4822_pos	C16 H26 O7	365.202	7.255	366.21	--	--	--	--	--	--	--	--	--	Invalid mass	No results	No results					7.33058e+06	5.09756e+06	1.52795e+06	582072	704618	720318	805282	816342	806419	637242	582984	564738	1.10079e+06	870075	1.46386e+06
C17148	Oleanolic acid	Oleanolic acid; 3beta-Hydroxyolean-12-en-28-oic acid; Astrantiagenin C; Caryophyllin; Oleanolate	Com_4862_pos	C30 H48 O3	438.35	7.998	439.357	-	HMDB0002364	LMPR0106150004	Lipids and lipid-like molecules	Prenol lipids	Triterpenoids	Prenol Lipids [PR]	Isoprenoids [PR01]	C30 isoprenoids (triterpenes) [PR0106]	Invalid mass	No results	No match	Lipids and lipid-like molecules	Prenol lipids	Triterpenoids	Triterpenoids	8.14805e+06	8.67805e+06	7.46289e+06	5.41011e+06	6.92158e+06	7.54027e+06	7.35309e+06	7.08199e+06	6.38077e+06	6.33573e+06	6.62297e+06	6.43341e+06	6.87083e+06	6.53422e+06	6.47827e+06
	N1-(5-methylisoxazol-3-yl)-2-morpholinoacetamide	--	Com_4886_pos	C10 H15 N3 O3	225.111	2.017	226.119	--	--	--	--	--	--	--	--	--	Full match	No results	No results					2.49477e+07	2.02719e+07	2.44806e+07	2.41386e+06	2.77046e+06	2.88534e+06	1.29779e+07	1.74042e+07	1.70268e+07	3.04551e+06	3.18551e+06	3.06392e+06	1.38282e+07	1.68661e+07	1.18167e+07
	8-Isoprostaglandin F1β	--	Com_4924_pos	C20 H36 O5	373.283	8.156	374.29	--	--	--	--	--	--	--	--	--	Invalid mass	No results	No results	Lipids and lipid-like molecules	Fatty Acyls	Eicosanoids	Prostaglandins and related compounds	3.15131e+06	3.06981e+06	2.19371e+06	121865	137400	149417	7.73997e+06	7.6412e+06	5.14885e+06	120880	113976	106860	903372	889432	831070
C16765	Citrinin	Citrinin	Com_4983_pos	C13 H14 O5	250.085	5.34	233.081	-	HMDB0041857	--	Organoheterocyclic compounds	Benzopyrans	-	--	--	--	Full match	No results	No results	Organoheterocyclic compounds	Benzopyrans	Not available	Benzopyrans	3.97036e+06	5.28205e+06	4.46385e+06	7.49195e+06	9.86762e+06	1.15441e+07	1.18111e+07	8.95445e+06	9.80259e+06	13920883	1.76898e+07	1.58633e+07	9.5963e+06	1.00543e+07	8.89731e+06
C00729	Tropine	Tropine; 3alpha-Tropanol	Com_5035_pos	C8 H15 N O	141.116	9.465	142.123	map00960 Tropane, piperidine and pyridine alkaloid biosynthesis;map01064 Biosynthesis of alkaloids derived from ornithine, lysine and nicotinic acid;map01100 Metabolic pathways;map01110 Biosynthesis of secondary metabolites	HMDB0259297	--	Alkaloids and derivatives	Tropane alkaloids	-	--	--	--	No results	No results	Full match	Alkaloids and derivatives	Tropane alkaloids	Not available	Tropane alkaloids	1.17079e+07	1.47829e+07	1.47245e+07	2.1204e+07	1.86653e+07	2.11835e+07	1.84862e+07	2.42763e+07	2.1344e+07	2.57311e+07	2.25602e+07	2.21284e+07	1.19639e+07	1.10624e+07	1.13909e+07
C03761	3-hydroxy-3-methylpentanedioic acid	3-Hydroxy-3-methylglutarate; 3-Hydorxy-3-methylglutaric acid; beta-Hydroxy-beta-methylglutaric acid; Dicrotalic acid; 3-Hydroxy-3-methylpentanedioic acid; Meglutol	Com_5053_pos	C6 H10 O5	179.081	4.926	180.088	-	HMDB0000355	--	Lipids and lipid-like molecules	Fatty Acyls	Fatty acids and conjugates	--	--	--	Invalid mass	No results	No results					2.60505e+06	2.67662e+06	2.02703e+06	5.51262e+06	5.66798e+06	6.72327e+06	4.71467e+06	4.11924e+06	4.4529e+06	9.54677e+06	1.19476e+07	8.66781e+06	5.00973e+06	5.14338e+06	4.96837e+06
C01557	Bergapten	Bergapten; 5-Methoxypsoralen; O-Methylbergaptol; 5-Methoxyfuranocoumarin	Com_5118_pos	C12 H8 O4	216.043	6.075	450.12	map01061 Biosynthesis of phenylpropanoids;map01110 Biosynthesis of secondary metabolites	HMDB0030637	--	Phenylpropanoids and polyketides	Coumarins and derivatives	Furanocoumarins	--	--	--	No results	No results	Full match	Phenylpropanoids and polyketides	Coumarins and derivatives	Furanocoumarins	5-methoxypsoralens	8.9866e+06	1.06565e+07	8.54082e+06	323479	342061	348230	6.30566e+06	8.15298e+06	7.11317e+06	296343	264155	283589	5.00597e+06	4.12921e+06	4.08588e+06
C05465	Taurochenodeoxycholic acid	Taurochenodeoxycholate; Taurochenodeoxycholic acid; Chenodeoxycholoyltaurine	Com_5120_pos	C26 H45 N O6 S	516.322	8.52	517.33	map00120 Primary bile acid biosynthesis;map00121 Secondary bile acid biosynthesis;map04976 Bile secretion;map04979 Cholesterol metabolism	HMDB0242411	LMST05040005	Lipids and lipid-like molecules	Steroids and steroid derivatives	Bile acids, alcohols and derivatives	Sterol Lipids [ST]	Steroid conjugates [ST05]	Taurine conjugates [ST0504]	Invalid mass	No results	No results	Lipids and lipid-like molecules	Steroids and steroid derivatives	Bile acids, alcohols and derivatives	Taurinated bile acids and derivatives	3.50469e+06	3.24553e+06	7.70682e+06	1.25653e+06	1.05845e+06	1.22124e+06	2.04692e+06	2.92017e+06	1.02822e+07	311409	266034	108515	2.97079e+06	2.81499e+06	2.88323e+06
C00105	Uridine 5'-monophosphate	UMP; Uridylic acid; Uridine monophosphate; Uridine 5'-monophosphate; 5'Uridylic acid	Com_5134_pos	C9 H13 N2 O9 P	324.036	1.817	325.043	map00240 Pyrimidine metabolism;map01100 Metabolic pathways	HMDB0000288	--	Nucleosides, nucleotides, and analogues	Pyrimidine nucleotides	Pyrimidine ribonucleotides	--	--	--	No results	Full match	Full match	Nucleosides, nucleotides, and analogues	Pyrimidine nucleotides	Pyrimidine ribonucleotides	Pyrimidine ribonucleoside monophosphates	1.18732e+07	1.18191e+07	1.05212e+07	1.45523e+07	1.84049e+07	2.08569e+07	1.44977e+07	1.35004e+07	1.40912e+07	1.54901e+07	1.4269e+07	2.06874e+07	1.69429e+07	1.68558e+07	1.55321e+07
	Periplogenin	--	Com_5155_pos	C23 H34 O5	390.239	7.488	391.246	--	HMDB0256345	--	Lipids and lipid-like molecules	Steroids and steroid derivatives	Steroid lactones	--	--	--	No results	No results	Full match	Lipids and lipid-like molecules	Steroids and steroid derivatives	Steroid lactones	Cardenolides and derivatives	4.45785e+06	4.08431e+06	2.10815e+06	408485	454593	493546	2.80005e+06	3.2829e+06	2.55687e+06	390716	368787	345146	2.34225e+06	2.26009e+06	2.34753e+06
	LPC 17:2-SN1	--	Com_5189_pos	C25 H48 N O7 P	505.318	8.847	506.325	--	--	--	--	--	--	--	--	--	No results	Full match	No results					2.30578e+06	2.09486e+06	880473	1.0974e+07	9.02624e+06	6.62623e+06	2.38121e+06	2.16434e+06	2.4261e+06	4.23489e+06	3.65605e+06	3.01851e+06	1.25237e+06	1.07157e+06	1.0726e+06
	P-Aminohippuric Acid	--	Com_5193_pos	C9 H10 N2 O3	194.07	4.923	195.077	--	HMDB0001867	--	Benzenoids	Benzene and substituted derivatives	Benzoic acids and derivatives	--	--	--	No results	No results	Full match	Benzenoids	Benzene and substituted derivatives	Benzoic acids and derivatives	Hippuric acids	4.19539e+06	3.24875e+06	5.14479e+06	245927	264039	318613	1.67034e+06	2.96157e+06	1.45684e+06	427465	425891	321972	1.95869e+06	2.05069e+06	1.97433e+06
C09305	Psoralen	Psoralen; Ficusin	Com_5194_pos	C11 H6 O3	186.032	5.949	187.039	map01061 Biosynthesis of phenylpropanoids;map01110 Biosynthesis of secondary metabolites	HMDB0034272	--	Phenylpropanoids and polyketides	Coumarins and derivatives	Furanocoumarins	--	--	--	No results	No results	Full match	Phenylpropanoids and polyketides	Coumarins and derivatives	Furanocoumarins	Psoralens	3.86714e+06	3.63938e+06	5.56067e+06	982238	894407	1.76291e+06	7.02349e+06	7.50211e+06	6.15955e+06	1.02331e+06	811620	1.24516e+06	3.66466e+06	3.35459e+06	3.70692e+06
	Salvianolic acid F	--	Com_5208_pos	C17 H14 O6	314.079	5.423	646.193	--	--	--	--	--	--	--	--	--	No results	No results	Full match	Phenylpropanoids and polyketides	Stilbenes	Not available	Stilbenes	1.79246e+06	3.60358e+06	2.86914e+06	1.17912e+06	1.43308e+07	1.1282e+06	6.94729e+06	4.25637e+06	4.52277e+06	2.25686e+07	1.80788e+06	2.29934e+06	8.66568e+06	8.12929e+06	8.31853e+06
	Cocamidopropyl betaine	--	Com_5215_pos	C19 H38 N2 O3	342.289	7.456	343.296	--	--	--	--	--	--	--	--	--	No results	No results	Full match	Organic acids and derivatives	Carboxylic acids and derivatives	Amino acids, peptides, and analogues	Alpha amino acids	2.1093e+06	2.57937e+06	2.89411e+06	3.86774e+06	5.78738e+06	4.33001e+06	3.87091e+06	3.69874e+06	3.96943e+06	4.41661e+06	4.73903e+06	9.69009e+06	5.50914e+06	4.81629e+06	4.32295e+06
C17449	Astilbin	Astilbin	Com_5275_pos	C21 H22 O11	450.117	5.641	451.124	-	HMDB0033850	LMPK12140722	Phenylpropanoids and polyketides	Flavonoids	Flavonoid glycosides	Polyketides [PK]	Flavonoids [PK12]	Flavanones [PK1214]	No results	No results	Full match	Phenylpropanoids and polyketides	Flavonoids	Flavonoid glycosides	Flavonoid-3-O-glycosides	2.56784e+06	2.20531e+06	1.91829e+06	6.11534e+06	627789	1.20875e+06	1.14404e+07	3.1029e+06	7.96325e+06	4.35289e+06	7.56027e+06	2.56821e+06	1.21957e+07	1.03682e+07	1.17787e+07
	LPC 15:1-SN1	--	Com_5287_pos	C23 H46 N O7 P	479.302	8.616	480.309	--	--	--	--	--	--	--	--	--	No results	Full match	Full match					1.38061e+06	1.39593e+06	575638	9.68905e+06	8.73396e+06	6.07739e+06	1.61564e+06	2.75674e+06	1.76629e+06	6.37072e+06	5.01303e+06	5.11782e+06	1.41074e+06	1.33385e+06	1.51793e+06
C00535	Testosterone	Testosterone; 17beta-Hydroxy-4-androsten-3-one	Com_5311_pos	C19 H28 O2	288.207	8.173	289.214	map00140 Steroid hormone biosynthesis;map00984 Steroid degradation;map01100 Metabolic pathways;map01120 Microbial metabolism in diverse environments;map01522 Endocrine resistance;map04913 Ovarian steroidogenesis;map05200 Pathways in cancer;map05215 Prostate cancer;map07226 Progesterone, androgen and estrogen receptor agonists/antagonists	HMDB0000234	LMST02020002	Lipids and lipid-like molecules	Steroids and steroid derivatives	Androstane steroids	Sterol Lipids [ST]	Steroids [ST02]	C19 steroids (androgens) and derivatives [ST0202]	Invalid mass	No results	No results	Lipids and lipid-like molecules	Steroids and steroid derivatives	Androstane steroids	Androgens and derivatives	4.52784e+06	6.51166e+06	2.56056e+06	4.88065e+06	5.03855e+06	3.65709e+06	4.28965e+06	5.56377e+06	5.34442e+06	3.03523e+06	3.71369e+06	3.7479e+06	3.42101e+06	2.98498e+06	3.38207e+06
	N1-(1-benzyl-4-piperidyl)-4-chlorobenzene-1-sulfonamide	--	Com_5318_pos	C18 H21 Cl N2 O2 S	364.106	3.082	365.113	--	--	--	--	--	--	--	--	--	Invalid mass	No results	No match					1.75197e+07	1.33336e+07	1.92787e+07	255588	290884	318350	1.81487e+07	2.38662e+07	1.91295e+07	312002	310566	315730	7.42836e+06	6.00625e+06	8.28108e+06
C16995	Methyl palmitate	Methyl palmitate	Com_5326_pos	C17 H34 O2	270.256	9.901	271.263	-	HMDB0061859	--	Lipids and lipid-like molecules	Fatty Acyls	Fatty acid esters	--	--	--	Full match	No results	Full match	Lipids and lipid-like molecules	Fatty Acyls	Fatty acid esters	Fatty acid methyl esters	2.24894e+06	2.83442e+06	4.35409e+06	8.35491e+06	8.06433e+06	6.06325e+06	3.9176e+06	5.21768e+06	2.07485e+06	1.02582e+07	7.83277e+06	1.10146e+07	6.09613e+06	5.93845e+06	5.42943e+06
C10178	Robinin	Robinin	Com_5354_pos	C33 H40 O19	381.107	5.205	763.22	-	--	LMPK12111685	--	--	--	Polyketides [PK]	Flavonoids [PK12]	Flavones and Flavonols [PK1211]	Invalid mass	No results	No results	Phenylpropanoids and polyketides	Flavonoids	Flavonoid glycosides	Flavonoid-7-O-glycosides	4.20863e+06	4.53466e+06	3.36577e+06	133296	128723	134799	1.95301e+06	2.67804e+06	1.93596e+06	141752	157152	151895	3.67012e+06	2.44462e+06	2.86481e+06
C00532	L-Arabinitol	L-Arabitol; L-Arabinol; L-Arabinitol; L-Lyxitol	Com_5402_pos	C5 H12 O5	152.069	1.445	305.146	map00040 Pentose and glucuronate interconversions;map01100 Metabolic pathways	HMDB0001851	--	Organic oxygen compounds	Organooxygen compounds	Carbohydrates and carbohydrate conjugates	--	--	--	No results	No results	Full match	Organic oxygen compounds	Organooxygen compounds	Carbohydrates and carbohydrate conjugates	Sugar alcohols	7.52613e+06	8.08379e+06	9.15963e+06	1.30019e+07	5.33885e+06	3.74768e+06	9.74774e+06	1.01349e+07	1.04011e+07	3.13944e+06	1.11687e+07	1.11963e+07	7.85054e+06	6.65354e+06	7.47627e+06
	EPK	--	Com_5408_pos	C16 H28 N4 O6	186.101	5.132	187.108	--	--	--	--	--	--	--	--	--	Invalid mass	No results	No results					1.02847e+07	8.65455e+06	8.25852e+06	987017	918610	1.2558e+06	6.73164e+06	4.86096e+06	5.1516e+06	1.10241e+06	1.26522e+06	1.14733e+06	4.16816e+06	4.04877e+06	5.62463e+06
C00808	D-(+)-Camphor	(+)-Camphor; d-Camphor	Com_5419_pos	C10 H16 O	304.241	5.834	153.128	map00902 Monoterpenoid biosynthesis;map01110 Biosynthesis of secondary metabolites;map04750 Inflammatory mediator regulation of TRP channels	HMDB0059838	--	Lipids and lipid-like molecules	Prenol lipids	Monoterpenoids	--	--	--	Invalid mass	Invalid mass	No match	Lipids and lipid-like molecules	Prenol lipids	Monoterpenoids	Bicyclic monoterpenoids	2.3737e+07	2.25267e+07	2.35894e+07	2.46244e+07	2.37219e+07	2.66145e+07	4.1007e+07	3.34117e+07	3.5093e+07	1.73255e+07	1.77711e+07	1.9858e+07	2.69116e+07	2.66714e+07	2.64422e+07
C02989	Methioninesulfoxide	L-Methionine S-oxide	Com_5465_pos	C5 H11 N O3 S	165.046	2.074	166.054	map00270 Cysteine and methionine metabolism	--	--	--	--	--	--	--	--	No results	Full match	Full match	Organic acids and derivatives	Carboxylic acids and derivatives	Amino acids, peptides, and analogues	L-alpha-amino acids	9.23118e+06	8.42496e+06	8.51118e+06	1.76243e+07	1.82668e+07	1.80637e+07	1.14012e+07	1.04228e+07	9.81271e+06	3.28391e+07	2.43229e+07	2.11813e+07	1.29652e+07	1.3704e+07	1.30687e+07
	2'-O-methyladenosine	--	Com_5469_pos	C11 H15 N5 O4	281.113	4.917	282.12	--	HMDB0004326	--	Nucleosides, nucleotides, and analogues	Purine nucleosides	-	--	--	--	No results	No results	Full match	Nucleosides, nucleotides, and analogues	Purine nucleosides	Not available	Purine nucleosides	4.24688e+06	5.3595e+06	2.99176e+06	3.77855e+06	4.58456e+06	5.52698e+06	5.58597e+06	6.37622e+06	5.28805e+06	3.80389e+06	2.72708e+06	1.8633e+06	5.57735e+06	5.30174e+06	5.26624e+06
	6-(7-methyloctyl)-1H,3H,4H,6H-furo[3,4-c]furan-1-one	--	Com_5474_pos	C15 H24 O3	252.17	7.236	253.177	--	--	--	--	--	--	--	--	--	Invalid mass	No results	No results					2.83512e+06	2.86011e+06	2.87519e+06	5.2094e+06	7.72809e+06	9.61882e+06	652914	1.32616e+06	1.05703e+06	3.84916e+06	3.26998e+06	3.95707e+06	4.04596e+06	3.07013e+06	3.19033e+06
C16512	Palmitoylethanolamide	Palmitoylethanolamide; Palmidrol	Com_5490_pos	C18 H37 N O2	299.283	9.621	322.272	-	HMDB0002100	LMFA08040057	Organic acids and derivatives	Carboximidic acids and derivatives	Carboximidic acids	Fatty Acyls [FA]	Fatty amides [FA08]	N-acyl ethanolamines (endocannabinoids) [FA0804]	No results	No results	Full match	Organic acids and derivatives	Carboximidic acids and derivatives	Carboximidic acids	Carboximidic acids	4.90637e+06	4.17623e+06	4.23056e+06	601754	622011	730946	4.32708e+06	2.8862e+06	3.19841e+06	2.06739e+06	1.87674e+06	1.55222e+06	1.90891e+06	1.84235e+06	1.9091e+06
	Meperidine-d4	--	Com_5528_pos	C15 H17 [2]H4 N O2	229.204	6.54	252.194	--	--	--	--	--	--	--	--	--	Invalid mass	No results	No results					1.49226e+06	1.11228e+06	2.29422e+06	1.20871e+06	3.6087e+06	3.47847e+06	3.16684e+06	2.76637e+06	2.57189e+06	1.82531e+06	2.06384e+06	2.24403e+06	3.55449e+06	2.99268e+06	3.17372e+06
	trans-4-Phenyl-4-piperidinocyclohexanol	--	Com_5544_pos	C17 H25 N O	259.19	4.958	260.197	--	--	--	--	--	--	--	--	--	Invalid mass	No results	No results	Organic oxygen compounds	Organooxygen compounds	Alcohols and polyols	Cyclohexanols	1.549e+07	1.296e+07	1.54587e+07	978179	1.08356e+06	1.47933e+06	9.47317e+06	1.1473e+07	8.03417e+06	1.29144e+06	1.52434e+06	1.37999e+06	7.94679e+06	8.12747e+06	8.4649e+06
	PC 19:0_19:0	--	Com_5559_pos	C46 H92 N O8 P	817.658	11.193	818.665	--	--	--	--	--	--	--	--	--	No results	Full match	No results					1.16072e+07	1.2607e+07	6.65889e+06	850784	879327	652968	7.91929e+06	8.26916e+06	8.48032e+06	823442	962508	820180	7.79182e+06	7.68607e+06	7.49505e+06
C01822	Kanamycin	Kanamycin A	Com_5571_pos	C18 H36 N4 O11	506.228	7.477	507.235	map00524 Neomycin, kanamycin and gentamicin biosynthesis;map01130 Biosynthesis of antibiotics	HMDB0015303	--	Organic oxygen compounds	Organooxygen compounds	Carbohydrates and carbohydrate conjugates	--	--	--	Invalid mass	No results	No results	Organic oxygen compounds	Organooxygen compounds	Carbohydrates and carbohydrate conjugates	4,6-disubstituted 2-deoxystreptamines	1.67908e+07	2.38496e+07	1.61735e+07	2.24171e+06	2.48916e+06	2.66083e+06	1.46435e+07	9.62114e+06	1.58527e+07	2.14811e+06	1.8364e+06	1.92945e+06	8.34724e+06	5.05212e+06	8.23813e+06
	6-methyl-7-nitro-2,3-dihydro-1,4-benzodioxine	--	Com_5582_pos	C9 H9 N O4	195.053	2.083	196.061	--	--	--	--	--	--	--	--	--	Full match	No results	Full match					2.23293e+07	1.9031e+07	1.43502e+07	3.59415e+06	3.99256e+06	3.75608e+06	9.50606e+06	7.29798e+06	1.04555e+07	4.17703e+06	4.5661e+06	4.26473e+06	6.9285e+06	1.16144e+07	1.3491e+07
	3,5-Dimethoxybenzoic acid	--	Com_5629_pos	C9 H10 O4	182.058	5.642	183.065	--	--	--	--	--	--	--	--	--	Full match	No results	Full match	Benzenoids	Benzene and substituted derivatives	Benzoic acids and derivatives	M-methoxybenzoic acids and derivatives	2.75222e+07	6.12447e+06	1.82685e+07	1.6336e+07	1.62316e+07	1.56041e+07	1.93988e+07	1.36601e+07	2.01018e+07	3.82059e+06	1.52255e+07	1.43834e+07	1.9098e+07	1.85182e+07	1.76313e+07
C02938	3-Indoleacetonitrile	3-Indoleacetonitrile; Indol-3-ylacetonitrile; Indole-3-acetonitrile; (Indol-3-yl)acetonitrile	Com_5686_pos	C10 H8 N2	156.069	5.285	157.076	map00380 Tryptophan metabolism	HMDB0006524	--	Organoheterocyclic compounds	Indoles and derivatives	Indoles	--	--	--	No results	No results	Full match	Organoheterocyclic compounds	Indoles and derivatives	Indoles	3-alkylindoles	7.36514e+06	6.12066e+06	5.3709e+06	10501196	1.03724e+07	1.07867e+07	5.43687e+06	5.76123e+06	5.74603e+06	1.17279e+07	1.10531e+07	1.04629e+07	7.26265e+06	8.34934e+06	8.44903e+06
	17(S)-HETE	--	Com_5691_pos	C20 H32 O3	320.233	8.453	321.24	--	--	--	--	--	--	--	--	--	Invalid mass	No results	No results	Lipids and lipid-like molecules	Fatty Acyls	Eicosanoids	Hydroxyeicosatetraenoic acids	1.12904e+07	1.31938e+07	2.14474e+07	5.36068e+06	8.49299e+06	5.19103e+06	2.56929e+07	3.25575e+07	1.96951e+07	7.28047e+06	7.55308e+06	1.84631e+07	1.58082e+07	9.35208e+06	1.42586e+07
	Alanyltyrosine	--	Com_5693_pos	C12 H16 N2 O4	252.111	4.466	253.119	--	HMDB0028699	--	Organic acids and derivatives	Carboxylic acids and derivatives	Amino acids, peptides, and analogues	--	--	--	Full match	No results	No results	Organic acids and derivatives	Carboxylic acids and derivatives	Amino acids, peptides, and analogues	Peptides	2.01868e+07	1.81049e+07	2.31025e+07	4.12309e+06	3.94649e+06	4.09565e+06	1.03525e+07	1.2022e+07	1.03656e+07	9.60881e+06	1.20364e+07	1.08958e+07	1.21397e+07	1.03683e+07	1.10316e+07
C09419	Dauricine	Dauricine	Com_5783_pos	C38 H44 N2 O6	624.321	10.443	313.168	-	HMDB0250881	--	Organoheterocyclic compounds	Isoquinolines and derivatives	Benzylisoquinolines	--	--	--	No results	No results	Full match	Organoheterocyclic compounds	Isoquinolines and derivatives	Benzylisoquinolines	Benzylisoquinolines	7.32931e+06	7.97794e+06	1.05191e+07	4.47918e+06	4.65836e+06	6.92976e+06	1.16085e+07	1.58651e+07	1.13031e+07	5.85745e+06	4.26645e+06	3.59725e+06	6.47395e+06	7.04935e+06	7.29323e+06
C00534	Pyridoxamine	Pyridoxamine; PM	Com_5824_pos	C8 H12 N2 O2	168.09	4.736	354.214	map00750 Vitamin B6 metabolism;map01100 Metabolic pathways;map01120 Microbial metabolism in diverse environments;map04977 Vitamin digestion and absorption	HMDB0001431	--	Organoheterocyclic compounds	Pyridines and derivatives	Pyridoxamines	--	--	--	No results	No results	Full match	Organoheterocyclic compounds	Pyridines and derivatives	Pyridoxamines	Pyridoxamine 5'-phosphates	5.66484e+06	6.19651e+06	8.96958e+06	404656	487778	737969	4.56986e+06	5.18153e+06	5.84563e+06	506014	490486	616655	3.46469e+06	3.33158e+06	2.99335e+06
	Demethylnobiletin	--	Com_5844_pos	C20 H20 O8	388.116	5.497	389.124	--	HMDB0037571	LMPK12111479	Phenylpropanoids and polyketides	Flavonoids	O-methylated flavonoids	Polyketides [PK]	Flavonoids [PK12]	Flavones and Flavonols [PK1211]	No results	No results	Full match	Phenylpropanoids and polyketides	Flavonoids	O-methylated flavonoids	8-O-methylated flavonoids	2.39329e+06	2.97279e+06	2.72544e+06	9.91247e+06	1.00987e+07	1.0816e+07	4.92894e+06	5.13192e+06	5.26793e+06	1.7841e+07	2.01777e+07	1.76854e+07	7.51389e+06	6.80025e+06	7.82575e+06
C00410	Progesterone	Progesterone; 4-Pregnene-3,20-dione	Com_5908_pos	C21 H30 O2	314.225	9.138	315.232	map00140 Steroid hormone biosynthesis;map01100 Metabolic pathways;map04114 Oocyte meiosis;map04913 Ovarian steroidogenesis;map04914 Progesterone-mediated oocyte maturation;map04917 Prolactin signaling pathway;map04925 Aldosterone synthesis and secretion;map04927 Cortisol synthesis and secretion;map04934 Cushing's syndrome;map05200 Pathways in cancer;map05215 Prostate cancer;map05224 Breast cancer…	HMDB0001830	LMST02030159	Lipids and lipid-like molecules	Steroids and steroid derivatives	Pregnane steroids	Sterol Lipids [ST]	Steroids [ST02]	C21 steroids (gluco/mineralocorticoids, progestogins) and derivatives [ST0203]	Full match	No results	No results	Lipids and lipid-like molecules	Steroids and steroid derivatives	Pregnane steroids	Gluco/mineralocorticoids, progestogins and derivatives	4.95426e+06	6.88849e+06	5.82992e+06	7.27789e+06	6.70613e+06	6.72217e+06	5.45323e+06	4.48204e+06	5.65825e+06	7.09572e+06	9.26091e+06	6.96057e+06	5.42734e+06	5.09428e+06	5.53189e+06
	Tanshinlactone	--	Com_5925_pos	C17 H12 O3	264.078	2.104	265.085	--	--	--	--	--	--	--	--	--	No results	No results	Full match	Lipids and lipid-like molecules	Steroids and steroid derivatives	Oxasteroids and derivatives	Tanshinlactones and derivatives	1.11414e+07	8.82173e+06	1.28635e+07	930545	1.18066e+06	932092	5.73715e+06	6.6078e+06	6.31413e+06	777249	576765	462582	6.10379e+06	5.48501e+06	5.35221e+06
	N1-[1-(2,4-dimethylphenyl)ethyl]-2,2-dimethylpropanamide	--	Com_5933_pos	C15 H23 N O	233.176	7.841	234.183	--	--	--	--	--	--	--	--	--	Invalid mass	No results	No results					2.95961e+06	3.12623e+06	3.18008e+06	6.11686e+06	7.08572e+06	5.98972e+06	4.47295e+06	5.54594e+06	5.45546e+06	1.03076e+07	1.15404e+07	1.24914e+07	5.7301e+06	5.21284e+06	5.12818e+06
	Demethylzeylasteral	--	Com_5948_pos	C29 H36 O6	480.249	9.142	481.257	--	HMDB0250994	--	Benzenoids	Phenanthrenes and derivatives	-	--	--	--	No results	No results	Full match	Benzenoids	Phenanthrenes and derivatives	Not available	Phenanthrenes and derivatives	3.24216e+06	4.22037e+06	8.33065e+06	726945	816432	1.37698e+06	7.5855e+06	5.33015e+06	7.9716e+06	1.26936e+06	423735	800961	2.80023e+06	3.11496e+06	2.29022e+06
C02129	4-Acetylbutyric acid	5-Oxohexanoic acid; 5-Oxohexanoate; 4-Acetylbutyric acid	Com_5949_pos	C6 H10 O3	130.063	5.605	283.116	-	HMDB0061881	--	Lipids and lipid-like molecules	Fatty Acyls	Fatty acids and conjugates	--	--	--	No results	Full match	Full match	Lipids and lipid-like molecules	Fatty Acyls	Fatty acids and conjugates	Medium-chain fatty acids	7.40659e+06	6.7167e+06	7.57103e+06	1.1511e+07	1.3146e+07	1.15633e+07	9.59722e+06	1.01289e+07	1.11606e+07	2.8556e+07	2.41028e+07	2.06973e+07	1.16194e+07	8.67669e+06	1.1809e+07
	2-[(3S)-1-(2-Methylbenzyl)-3-pyrrolidinyl]-1H-imidazo[4,5-b]pyridine	--	Com_6000_pos	C18 H20 N4	310.182	9.793	311.189	--	--	--	--	--	--	--	--	--	Invalid mass	No results	No results	Organoheterocyclic compounds	Imidazopyridines	Not available	Imidazopyridines	138456	231587	474522	204067	208763	278794	449447	486566	477335	159708	258470	211236	153804	204604	169994
	Ethyl oleate	--	Com_6142_pos	C20 H38 O2	310.287	11.934	311.295	--	HMDB0034451	LMFA07010880	Lipids and lipid-like molecules	Fatty Acyls	Fatty acid esters	Fatty Acyls [FA]	Fatty esters [FA07]	Short fatty esters [FA0710]	Full match	No results	No results	Lipids and lipid-like molecules	Fatty Acyls	Fatty acid esters	Fatty acid esters	5.499e+06	4.4095e+06	6.29064e+06	162766	163677	150230	1.70372e+06	2.15204e+06	958872	189705	199224	187954	2.30218e+06	1.63772e+06	1.27164e+06
	ELK	--	Com_6170_pos	C17 H32 N4 O6	194.116	3.592	195.124	--	--	--	--	--	--	--	--	--	Invalid mass	No results	No results					2.4971e+07	2.48616e+07	4.6304e+07	1.3158e+07	1.37664e+07	1.31025e+07	1.8465e+07	2.06061e+07	1.82617e+07	1.57244e+07	1.68698e+07	1.58296e+07	2.26316e+07	1.92628e+07	2.09586e+07
	Ambroxane	--	Com_6173_pos	C16 H28 O	236.214	10.643	237.222	--	--	--	--	--	--	--	--	--	No results	No results	Full match	Organoheterocyclic compounds	Naphthofurans	Not available	Naphthofurans	5.47521e+06	4.89045e+06	1.19033e+06	460136	666154	610092	3.13693e+06	2.24239e+06	2.72322e+06	725073	760383	665252	2.02144e+06	2.53591e+06	1.86477e+06
	6''-o-acetylgenistin	--	Com_6188_pos	C23 H22 O11	474.114	6.073	475.122	--	HMDB0029528	--	Phenylpropanoids and polyketides	Isoflavonoids	Isoflavonoid O-glycosides	--	--	--	No results	No results	Full match	Phenylpropanoids and polyketides	Isoflavonoids	Isoflavonoid O-glycosides	Isoflavonoid O-glycosides	1.30824e+06	2.03104e+06	1.97081e+06	4.48884e+06	4.89796e+06	5.55513e+06	1.10928e+07	1.57992e+06	2.72837e+06	3.47714e+06	3.4383e+06	4.5863e+06	3.83306e+06	3.98994e+06	4.43193e+06
C02693	Indole-3-acetamide	(Indol-3-yl)acetamide; Indole-3-acetamide	Com_6208_pos	C10 H10 N2 O	174.079	5.737	175.087	map00380 Tryptophan metabolism	HMDB0029739	--	Organoheterocyclic compounds	Indoles and derivatives	Indoles	--	--	--	No results	No results	Full match	Organoheterocyclic compounds	Indoles and derivatives	Indoles	3-alkylindoles	1.99526e+07	2.34058e+06	2.23902e+06	2.63882e+06	7.05092e+06	2.79724e+06	2.01733e+07	2.22907e+07	1.45539e+06	2.88943e+06	1.05896e+07	1.08521e+07	1.75518e+07	1.65581e+07	1.72919e+07
	O6-CM-dG	--	Com_6214_pos	C12 H15 N5 O6	325.098	6.527	326.106	--	--	--	--	--	--	--	--	--	Invalid mass	No results	No results	Nucleosides, nucleotides, and analogues	Purine nucleosides	Purine 2'-deoxyribonucleosides	Purine 2'-deoxyribonucleosides	6.16701e+06	9.63218e+06	3.41214e+06	322673	328862	357916	675081	6.20987e+06	3.17072e+06	380189	366061	375811	2.669e+06	2.63669e+06	2.13425e+06
C00601	Phenylacetaldehyde	Phenylacetaldehyde; alpha-Tolualdehyde	Com_6250_pos	C8 H8 O	120.058	7.764	103.054	map00360 Phenylalanine metabolism;map00643 Styrene degradation;map01100 Metabolic pathways;map01120 Microbial metabolism in diverse environments	HMDB0006236	--	Benzenoids	Benzene and substituted derivatives	Phenylacetaldehydes	--	--	--	No results	Full match	No results	Benzenoids	Benzene and substituted derivatives	Phenylacetaldehydes	Phenylacetaldehydes	5.73095e+06	4.52515e+06	5.65844e+06	8.42504e+06	7.69862e+06	1.04458e+07	5.88221e+06	5.89486e+06	5.58488e+06	6.26771e+06	8.48991e+06	9.66097e+06	5.41596e+06	5.92678e+06	6.06568e+06
	CYM-5520	--	Com_6267_pos	C21 H19 N3 O2	345.148	7.017	346.155	--	--	--	--	--	--	--	--	--	Full match	No results	No results	Organoheterocyclic compounds	Pyridines and derivatives	3-pyridinecarbonitriles	3-pyridinecarbonitriles	3.52191e+06	3.6294e+06	3.63547e+06	1.33496e+06	1.15706e+06	1.22288e+06	1.58622e+06	1.90345e+06	2.11557e+06	1.50579e+06	1.75046e+06	1.81487e+06	1.4714e+06	1.72619e+06	1.84751e+06
	2-{2-[(1-methyl-1H-pyrazol-5-yl)amino]-2-oxoethoxy}acetic acid	--	Com_6270_pos	C8 H11 N3 O4	235.06	4.356	236.067	--	--	--	--	--	--	--	--	--	Invalid mass	No results	No results					851107	1.1344e+06	845773	255946	267201	256060	9.92311e+06	2.6502e+07	1.17744e+07	294090	329495	294783	3.83919e+06	3.53942e+06	3.81012e+06
	Nortanshinone	--	Com_6279_pos	C17 H12 O4	280.073	5.65	281.08	--	--	--	--	--	--	--	--	--	No results	No results	Full match	Lipids and lipid-like molecules	Prenol lipids	Diterpenoids	Tanshinones, isotanshinones, and derivatives	6.64914e+06	4.62413e+06	4.76459e+06	3.66286e+06	3.04674e+06	3.31552e+06	1.2027e+07	7.31455e+06	9.52721e+06	5.65943e+06	3.6166e+06	3.63117e+06	6.19008e+06	5.93767e+06	5.95219e+06
C02427	L-Homocitrulline	L-Homocitrulline	Com_6287_pos	C7 H15 N3 O3	189.112	1.568	173.092	-	HMDB0000679	--	Organic acids and derivatives	Carboxylic acids and derivatives	Amino acids, peptides, and analogues	--	--	--	No results	No results	Full match	Organic acids and derivatives	Carboxylic acids and derivatives	Amino acids, peptides, and analogues	L-alpha-amino acids	4.55568e+07	4.34276e+07	4.36323e+07	4.89852e+06	4.15386e+06	7.07636e+06	2.94968e+07	3.41595e+07	2.68651e+07	3.69315e+06	5.45907e+06	3.06884e+06	2.97954e+07	2.76823e+07	2.80909e+07
	15(R)-15-Methyl prostaglandin A2	--	Com_6290_pos	C21 H32 O4	330.22	7.699	331.227	--	--	--	--	--	--	--	--	--	Invalid mass	No results	No results	Lipids and lipid-like molecules	Fatty Acyls	Eicosanoids	Prostaglandins and related compounds	2.68899e+06	3.3383e+06	3.18907e+06	2.8869e+06	3413587	2.76348e+06	6.19083e+06	6.43595e+06	6.10017e+06	3.11281e+06	2.90468e+06	2.17406e+06	3.0173e+06	3.41172e+06	3.02863e+06
	LPC 16:2-SN1	--	Com_6321_pos	C24 H46 N O7 P	491.302	8.421	492.309	--	--	--	--	--	--	--	--	--	No results	Full match	Full match					2.21335e+06	1.75583e+06	556090	6.90584e+06	6.73702e+06	3.5873e+06	2.30033e+06	1.69757e+06	1.76924e+06	2.15485e+06	1.31074e+06	1.7151e+06	1.21558e+06	1.13882e+06	1.22127e+06
C05291	7α-Hydroxytestosterone	7alpha-Hydroxytestosterone	Com_6330_pos	C19 H28 O3	304.202	8.092	305.209	map00140 Steroid hormone biosynthesis	--	--	--	--	--	--	--	--	Invalid mass	No results	No results	Lipids and lipid-like molecules	Steroids and steroid derivatives	Androstane steroids	Androgens and derivatives	1.08971e+07	1.24109e+07	7.34453e+06	4.18688e+06	3.75147e+06	5.68826e+06	7.10128e+06	7.04409e+06	8.23676e+06	3.28285e+06	3.24993e+06	3.67744e+06	7.91736e+06	7.22259e+06	6.0733e+06
	YLK	--	Com_6403_pos	C21 H34 N4 O5	444.234	6.165	445.241	--	--	--	--	--	--	--	--	--	Invalid mass	No results	No results					3.56578e+06	3.79685e+06	3.80436e+06	255889	236396	251203	4.51585e+06	6.3615e+06	5.41644e+06	397397	978129	1.63878e+06	2.49521e+06	3.56259e+06	3.64904e+06
	4-{3-[(3,4-dihydroxyphenyl)methyl]-2-methylbutyl}benzene-1,2-diol	--	Com_6473_pos	C18 H22 O4	324.136	6.604	325.144	--	--	--	--	--	--	--	--	--	Invalid mass	No results	No match					3.21375e+06	3.82678e+06	5.92609e+06	2.7138e+06	5.40608e+06	7.77494e+06	4.96882e+06	9.03723e+06	6.36182e+06	1.71672e+06	1.15458e+06	1.17961e+06	3.775e+06	4.26163e+06	4.82403e+06
	6-(Dimethylamino)purine	--	Com_6487_pos	C7 H9 N5	163.086	4.851	164.093	--	HMDB0000473	--	Organoheterocyclic compounds	Imidazopyrimidines	Purines and purine derivatives	--	--	--	No results	No results	Full match	Organoheterocyclic compounds	Imidazopyrimidines	Purines and purine derivatives	Xanthines	3.76274e+06	3.36613e+06	3.79764e+06	98361.8	102706	99061.5	2.8151e+06	3.75613e+06	2.79648e+06	104863	110531	104480	2.01758e+06	1.80156e+06	2.10608e+06
	5-Methyl-7-methoxyisoflavone	--	Com_6514_pos	C17 H14 O3	266.094	1.508	267.101	--	--	--	--	--	--	--	--	--	No results	No results	Full match	Phenylpropanoids and polyketides	Isoflavonoids	O-methylated isoflavonoids	7-O-methylisoflavones	2.49624e+06	1.90869e+06	2.24885e+06	237364	243344	241945	1.21307e+06	2.2597e+06	1.02322e+06	313027	351803	330382	1.28358e+06	841815	834667
	N-Acetyltryptamine	--	Com_6522_pos	C12 H14 N2 O	202.111	5.835	443.186	--	HMDB0255077	--	Organoheterocyclic compounds	Indoles and derivatives	Indoles	--	--	--	No results	No results	Full match	Organoheterocyclic compounds	Indoles and derivatives	Indoles	3-alkylindoles	5.84015e+06	3.65846e+06	5.02206e+06	563638	1.22759e+06	2.20686e+06	5.31773e+06	5.42206e+06	3.72674e+06	1.86044e+06	3.38993e+06	3.35907e+06	2.07323e+06	2.60626e+06	1.63972e+06
	Heptadecanoic Acid	--	Com_6529_pos	C17 H34 O2	292.24	8.188	293.247	--	HMDB0002259	LMFA01010017	Lipids and lipid-like molecules	Fatty Acyls	Fatty acids and conjugates	Fatty Acyls [FA]	Fatty Acids and Conjugates [FA01]	Straight chain fatty acids [FA0101]	Invalid mass	No results	No match	Lipids and lipid-like molecules	Fatty Acyls	Fatty acids and conjugates	Long-chain fatty acids	5.64102e+06	5.27456e+06	786831	6.60191e+06	6.62598e+06	6.45733e+06	5.66433e+06	4.58119e+06	7.24814e+06	5.82784e+06	6.90694e+06	7.4673e+06	3.42974e+06	3.91665e+06	2.8914e+06
	Sulforidazine	--	Com_6573_pos	C21 H26 N2 O2 S2	402.151	5.794	403.158	--	HMDB0042015	--	Organoheterocyclic compounds	Benzothiazines	Phenothiazines	--	--	--	Invalid mass	No results	No results	Organoheterocyclic compounds	Benzothiazines	Phenothiazines	Phenothiazines	5.82713e+06	5.26065e+06	3.1087e+06	7.72918e+06	8.4061e+06	7.29542e+06	3.30965e+06	940479	3.29816e+06	1.60525e+07	1.87695e+07	1.58932e+07	5.8234e+06	6.09237e+06	6.58832e+06
C00669	Υ-Glutamylcysteine	gamma-L-Glutamyl-L-cysteine; L-gamma-Glutamylcysteine; 5-L-Glutamyl-L-cysteine; gamma-Glutamylcysteine	Com_6635_pos	C8 H14 N2 O5 S	212.106	5.564	213.113	map00480 Glutathione metabolism;map01100 Metabolic pathways;map04216 Ferroptosis	--	--	--	--	--	--	--	--	Invalid mass	Invalid mass	No results	Organic acids and derivatives	Carboxylic acids and derivatives	Amino acids, peptides, and analogues	N-acyl-alpha amino acids	3.30732e+06	3.42272e+06	2.96629e+06	3.39427e+06	3.41027e+06	3.23075e+06	7.64439e+06	4.58576e+06	6.17348e+06	3.56577e+06	3.73847e+06	3.92356e+06	3.80632e+06	3.5499e+06	3.09895e+06
	KNK	--	Com_6638_pos	C16 H32 N6 O5	388.244	4.948	389.251	--	--	--	--	--	--	--	--	--	Full match	No results	No results					4.46376e+06	3.33732e+06	5.27685e+06	305996	295605	266744	1.77157e+06	549373	1.26751e+06	254316	281013	192882	1.47002e+06	1.49503e+06	1.4414e+06
	N-{[(2R,4S,5R)-5-Ethyl-1-azabicyclo[2.2.2]oct-2-yl]methyl}-2-furamide	--	Com_6646_pos	C15 H22 N2 O2	244.154	4.795	245.161	--	--	--	--	--	--	--	--	--	Invalid mass	No results	No results	Organoheterocyclic compounds	Quinuclidines	Not available	Quinuclidines	3.78158e+06	3.5251e+06	3.40235e+06	1.47658e+06	1.76584e+06	1.68609e+06	4.11296e+06	4.52567e+06	3.88758e+06	1.28697e+06	1.01807e+06	960186	3.18984e+06	2.84395e+06	3.08117e+06
	N-Stearoyl taurine	--	Com_6672_pos	C20 H41 N O4 S	408.303	11.093	431.293	--	HMDB0240595	LMFA08020078	Lipids and lipid-like molecules	Fatty Acyls	Fatty amides	Fatty Acyls [FA]	Fatty amides [FA08]	N-acyl amines [FA0802]	Invalid mass	No results	No results	Lipids and lipid-like molecules	Fatty Acyls	Fatty amides	N-acyl amines	4.9332e+06	3.41171e+06	4.31008e+06	508125	768710	1.00152e+06	5.35959e+06	3.05193e+06	2.676e+06	355528	201473	398502	2.63694e+06	2.98269e+06	3.24592e+06
	N,N-dimethyl-5-nitro-6-[3-(trifluoromethyl)phenoxy]pyrimidin-4-amine	--	Com_6753_pos	C13 H11 F3 N4 O3	328.077	8.153	329.084	--	--	--	--	--	--	--	--	--	Full match	No results	No results					667367	679400	277582	4.43825e+06	7.01197e+06	3.45336e+06	475115	609360	778536	1.5404e+06	2.34471e+06	1.64884e+06	2.17878e+06	2.27634e+06	1.98999e+06
	(5E)-7-methylidene-10-oxo-4-(propan-2-yl)undec-5-enoic acid	--	Com_6761_pos	C15 H24 O3	252.172	7.131	275.162	--	--	--	--	--	--	--	--	--	Full match	No results	No results					1.98511e+07	1.3377e+07	1.21365e+07	1.20233e+07	1.96321e+07	1.79063e+07	5.73171e+06	6.23527e+06	5.96726e+06	9.08206e+06	7.22641e+06	8.37131e+06	1.09484e+07	9.57505e+06	9.59327e+06
	2-(2-oxo-2-{[2-(2-oxo-1-imidazolidinyl)ethyl]amino}ethoxy)acetic acid	--	Com_6784_pos	C9 H15 N3 O5	245.101	1.437	246.109	--	--	--	--	--	--	--	--	--	Full match	No results	No results					2.09439e+06	2.64221e+06	1.82509e+06	5.57695e+06	4.44034e+06	2.96065e+06	2.46821e+06	3.2377e+06	3.8331e+06	2.91849e+06	3.70294e+06	3.30347e+06	2.76891e+06	3.56693e+06	3.18453e+06
	Timosaponin A1	--	Com_6804_pos	C33 H54 O8	578.384	6.729	579.391	--	--	--	--	--	--	--	--	--	No results	No results	Full match	Lipids and lipid-like molecules	Steroids and steroid derivatives	Steroidal glycosides	Steroidal saponins	209754	195086	189898	1.04439e+06	1.87465e+06	1.96157e+06	350007	211762	391598	1.19454e+06	387906	906573	1.17428e+06	984772	868140
C01424	Gallic acid	Gallate; Gallic acid; 3,4,5-Trihydroxybenzoic acid; 3,4,5-Trihydroxybenzoate; Pyrogallol-5-carboxylic acid	Com_6816_pos	C7 H6 O5	170.022	2.288	171.029	map00627 Aminobenzoate degradation;map01061 Biosynthesis of phenylpropanoids;map01120 Microbial metabolism in diverse environments	HMDB0005807	--	Benzenoids	Benzene and substituted derivatives	Benzoic acids and derivatives	--	--	--	No results	No results	Full match	Benzenoids	Benzene and substituted derivatives	Benzoic acids and derivatives	Gallic acids	4.58652e+06	4.103e+06	4.06224e+06	8.19013e+06	1.15766e+07	1.01152e+07	6.1513e+06	5.60336e+06	6.13987e+06	6.86139e+06	7.38875e+06	7.77184e+06	9.66849e+06	8.94741e+06	8.91993e+06
C03479	Folinic acid	Folinic acid; Leucovorin; 5-Formyltetrahydrofolate; L(-)-5-Formyl-5,6,7,8-tetrahydrofolic acid	Com_6858_pos	C20 H23 N7 O7	473.166	5.119	474.174	map00670 One carbon pool by folate;map01100 Metabolic pathways	HMDB0001562	--	Organoheterocyclic compounds	Pteridines and derivatives	Pterins and derivatives	--	--	--	Full match	No results	Full match	Organoheterocyclic compounds	Pteridines and derivatives	Pterins and derivatives	Tetrahydrofolic acids	1.32523e+06	2.19019e+06	1.64334e+06	3.70496e+06	3.63212e+06	3.86979e+06	3.0872e+06	2.73038e+06	2.93388e+06	5.52249e+06	6.86437e+06	6.13508e+06	3.32211e+06	3.17879e+06	3.14838e+06
	QQH	--	Com_6864_pos	C16 H25 N7 O6	822.374	4.906	412.194	--	--	--	--	--	--	--	--	--	Invalid mass	No results	No results					4.21405e+06	3.33425e+06	5.42139e+06	454149	572200	1.08565e+06	2.53658e+06	2.87978e+06	2.51211e+06	766186	597711	567269	2.10072e+06	1.83637e+06	1.91089e+06
C14232	4'-Hydroxychalcone	4'-Hydroxychalcone	Com_6881_pos	C15 H12 O2	224.084	7.486	225.091	-	--	--	--	--	--	--	--	--	No results	No results	Full match	Phenylpropanoids and polyketides	Linear 1,3-diarylpropanoids	Chalcones and dihydrochalcones	Retrochalcones	7.63329e+06	8.72587e+06	5.95738e+06	1.29881e+07	1.14442e+07	1.77924e+07	8.47803e+06	7.45465e+06	8.08328e+06	1.49039e+07	1.27983e+07	1.35929e+07	1.17435e+07	1.07627e+07	1.03401e+07
	2-(tert-butyl)-6,7-dimethoxy-4H-3,1-benzoxazin-4-one	--	Com_6897_pos	C14 H17 N O4	263.116	5.183	264.123	--	--	--	--	--	--	--	--	--	Full match	No results	No results					9.44491e+06	8.57283e+06	8.96078e+06	4.78463e+06	4.99145e+06	2.34753e+06	357903	5.00055e+06	4.82745e+06	2.77851e+06	4.40685e+06	2.99581e+06	4.13126e+06	3.77979e+06	3.77092e+06
C00157	PC 36:0	Phosphatidylcholine; Lecithin; Phosphatidyl-N-trimethylethanolamine; 1,2-Diacyl-sn-glycero-3-phosphocholine; Choline phosphatide; 3-sn-Phosphatidylcholine	Com_6909_pos	C44 H88 N O8 P	811.608	10.071	812.615	map00564 Glycerophospholipid metabolism;map00590 Arachidonic acid metabolism;map00591 Linoleic acid metabolism;map00592 alpha-Linolenic acid metabolism;map01100 Metabolic pathways;map01110 Biosynthesis of secondary metabolites;map04723 Retrograde endocannabinoid signaling;map05231 Choline metabolism in cancer	--	LMGP01011956	--	--	--	Glycerophospholipids [GP]	Glycerophosphocholines [GP01]	Diacylglycerophosphocholines [GP0101]	No results	Invalid mass	No results	Lipids and lipid-like molecules	Glycerophospholipids	Glycerophosphocholines	Phosphocholines	349708	375093	408949	306904	251845	366848	414303	504395	440022	284901	305654	302311	276501	277490	300415
	Saikosaponin E	--	Com_6921_pos	C42 H68 O12	764.474	9.429	383.244	--	--	--	--	--	--	--	--	--	No results	No results	Full match	Lipids and lipid-like molecules	Prenol lipids	Terpene glycosides	Triterpene saponins	7.52939e+06	6.52688e+06	5.10154e+06	271873	261065	286797	2.31625e+06	2.69192e+06	1.44872e+06	308843	311062	304734	2.82473e+06	2.52166e+06	3.0201e+06
	4-phenoxyphenyl 4-hydroxypiperidine-1-carboxylate	--	Com_7022_pos	C18 H19 N O4	329.102	6.389	352.091	--	--	--	--	--	--	--	--	--	Invalid mass	No results	No results					8.74501e+06	7.86794e+06	7.04578e+06	345776	251315	322192	3.74615e+06	4.86446e+06	3.50953e+06	230395	193798	211922	3.51381e+06	3.03147e+06	3.2279e+06
	2-[5-(2-hydroxypropyl)oxolan-2-yl]propanoic acid	--	Com_7066_pos	C10 H18 O4	258.085	2.681	259.093	--	--	--	--	--	--	--	--	--	Invalid mass	No results	No match					1.93974e+07	1.9504e+07	1.95218e+07	1.62543e+06	1.86209e+06	1.86347e+06	1.59667e+07	2.13427e+07	1.68575e+07	1.93301e+06	1.57126e+06	1.85487e+06	1.18678e+07	1.13061e+07	1.1138e+07
	L-Methionine Methyl Ester	--	Com_7067_pos	C6 H13 N O2 S	163.067	2.256	164.074	--	--	--	--	--	--	--	--	--	No results	No results	Full match					7.57419e+06	5.08922e+06	5.81938e+06	7.05821e+06	7.17886e+06	8.03292e+06	7.61645e+06	7.61874e+06	7.3394e+06	2.38095e+06	2.22998e+06	2.15225e+06	7.20758e+06	7.71543e+06	8.03288e+06
	N-(2-morpholinophenyl)-2-furamide	--	Com_7071_pos	C15 H16 N2 O3	272.112	2.423	273.119	--	--	--	--	--	--	--	--	--	Invalid mass	No results	No results					1.13799e+07	1.00269e+07	1.2839e+07	1.09884e+07	8.44867e+06	7.95481e+06	1.3839e+07	1.86324e+07	1.48121e+07	1.7587e+07	1.32749e+07	1.50074e+07	1.45152e+07	1.15288e+07	1.21327e+07
C15970	Abscisic acid glucose ester	Abscisic acid glucose ester; Abscisic acid-beta-D-glucopyranosyl ester; beta-D-Glucopyranosyl abscisate	Com_7129_pos	C21 H30 O9	426.187	6.269	427.194	map00906 Carotenoid biosynthesis;map01100 Metabolic pathways;map01110 Biosynthesis of secondary metabolites	--	--	--	--	--	--	--	--	No results	No results	Full match					2.40972e+06	2.22939e+06	3.18523e+06	972076	1.06957e+06	980401	3.12488e+06	2.99961e+06	3.67348e+06	585506	732132	840255	2.09432e+06	2.12283e+06	2.34916e+06
C01851	Scopolamine	Scopolamine; (-)-Hyoscine	Com_7134_pos	C17 H21 N O4	303.147	7.094	304.154	map00960 Tropane, piperidine and pyridine alkaloid biosynthesis;map01064 Biosynthesis of alkaloids derived from ornithine, lysine and nicotinic acid;map01100 Metabolic pathways;map01110 Biosynthesis of secondary metabolites	HMDB0003573	--	Organic acids and derivatives	Hydroxy acids and derivatives	Beta hydroxy acids and derivatives	--	--	--	No results	No results	Full match	Organic acids and derivatives	Hydroxy acids and derivatives	Beta hydroxy acids and derivatives	Beta hydroxy acids and derivatives	2.48966e+06	3.09322e+06	2.24286e+06	254126	484223	358018	1.53209e+06	1.25704e+06	1.38002e+06	336757	385206	319115	1.10117e+06	1.27031e+06	953750
	N-Desmethyl sildenafil	--	Com_7186_pos	C21 H28 N6 O4 S	460.192	5.667	461.199	--	--	--	--	--	--	--	--	--	Invalid mass	No results	No results	Benzenoids	Benzene and substituted derivatives	Benzenesulfonamides	Benzenesulfonamides	1.08621e+07	466715	5.79601e+06	7.84617e+06	6.91955e+06	9.60097e+06	4.69795e+06	2.10765e+06	5.01888e+06	1.0048e+07	1.00407e+07	1.1724e+07	8.5181e+06	8.20015e+06	8.7335e+06
	PC O-15:0	--	Com_7189_pos	C23 H48 N O7 P	481.317	8.958	482.324	--	--	--	--	--	--	--	--	--	No results	Full match	Full match					2.37183e+06	2.25672e+06	650891	5.97295e+06	4.8527e+06	2.81235e+06	1.17771e+06	1.1469e+06	1.37998e+06	2.83469e+06	2.63418e+06	1.84236e+06	508524	502657	391782
	N-Methylproline	--	Com_7203_pos	C6 H11 N O2	129.079	4.835	130.087	--	HMDB0242151	--	Organic acids and derivatives	Carboxylic acids and derivatives	Amino acids, peptides, and analogues	--	--	--	No results	Full match	Full match	Organic acids and derivatives	Carboxylic acids and derivatives	Amino acids, peptides, and analogues	Proline and derivatives	4.18485e+06	4.15724e+07	3.89797e+06	7.46606e+06	7.48154e+06	7.21074e+06	5.08249e+06	5.11664e+06	5.28049e+06	1.83553e+07	5.84419e+06	5.41141e+06	6.33594e+06	5.26371e+06	5.17858e+06
	2-Benzoxazolinone	--	Com_7219_pos	C7 H5 N O2	135.032	5.611	153.066	--	HMDB0032931	--	Organoheterocyclic compounds	Benzoxazoles	Benzoxazolones	--	--	--	No results	No results	Full match	Organoheterocyclic compounds	Benzoxazoles	Benzoxazolones	Benzoxazolones	6.41091e+06	3.8845e+06	6.08621e+06	671703	760335	211797	2.55705e+06	3.27978e+06	2.69396e+06	1.03586e+06	950288	860561	2.48623e+06	2.64602e+06	2.80284e+06
C00307	Cytidine 5'-diphosphocholine	CDP-choline; Cytidine 5'-diphosphocholine; Citicoline	Com_7256_pos	C14 H26 N4 O11 P2	488.108	1.479	489.115	map00564 Glycerophospholipid metabolism;map01100 Metabolic pathways;map05231 Choline metabolism in cancer	HMDB0001413	--	Organoheterocyclic compounds	Pteridines and derivatives	Pterins and derivatives	--	--	--	Full match	No results	No results	Nucleosides, nucleotides, and analogues	Pyrimidine nucleotides	Pyrimidine ribonucleotides	Pyrimidine ribonucleoside diphosphates	239866	234492	229000	1.36384e+06	1.41838e+06	880655	221289	259760	254630	2.32797e+06	3.58549e+06	1.22517e+06	761586	507892	537744
	Pterosin B	--	Com_7391_pos	C14 H18 O2	218.131	7.441	219.138	--	HMDB0030759	--	Benzenoids	Indanes	Indanones	--	--	--	No results	No results	Full match	Benzenoids	Indanes	Indanones	Indanones	2.12432e+06	2.50422e+06	1.87663e+06	3.5827e+06	3.72536e+06	3.39491e+06	2.82855e+06	3.76964e+06	3.58199e+06	5.3254e+06	4.46688e+06	5.09806e+06	3.24489e+06	3.02467e+06	2.87789e+06
	LPC 17:0-SN1	--	Com_7401_pos	C25 H52 N O7 P	509.349	10.107	532.338	--	--	--	--	--	--	--	--	--	No results	Full match	Full match					1.09969e+06	1.40746e+06	1.1641e+06	5.78213e+06	3.23536e+06	4.03814e+06	3.29594e+06	2.29105e+06	3.59889e+06	1.93448e+06	1.15448e+06	1.17078e+06	793175	621802	667778
	QLH	--	Com_7408_pos	C17 H28 N6 O5	434.171	7.79	435.178	--	--	--	--	--	--	--	--	--	Invalid mass	No results	No results					3.83071e+06	4.30386e+06	1.55524e+06	1.2833e+06	1.39031e+06	1.89185e+06	5.16476e+06	6.38772e+06	5.20935e+06	585431	594427	648615	2.78332e+06	3.77954e+06	2.69115e+06
	2-({2-oxo-2-[(2-oxo-3-azepanyl)amino]ethyl}sulfanyl)acetic acid	--	Com_7435_pos	C10 H16 N2 O4 S	238.106	2.337	261.095	--	--	--	--	--	--	--	--	--	Invalid mass	No results	No results					9.40311e+06	1.06473e+07	1.2356e+07	4.85977e+06	6.99117e+06	7.21351e+06	1.11292e+07	9.75095e+06	1.17557e+07	1.01993e+07	9.2275e+06	1.12245e+07	1.58326e+07	1.59637e+07	1.60651e+07
C16797	Sennoside C	Sennoside C	Com_7454_pos	C42 H40 O19	848.22	1.532	849.228	-	--	--	--	--	--	--	--	--	No results	No results	Full match	Benzenoids	Anthracenes	Anthracenecarboxylic acids and derivatives	Anthracenecarboxylic acids	2.55474e+06	2.19514e+06	2.28257e+06	4.12153e+06	4.23644e+06	3.68068e+06	1.88967e+06	3.04714e+06	4.50679e+06	2.20775e+06	4.62952e+06	2.61268e+06	3.04804e+06	3.02312e+06	3.58396e+06
	LPC 20:2-SN1	--	Com_7470_pos	C28 H54 N O7 P	547.364	10.138	548.372	--	--	--	--	--	--	--	--	--	No results	Full match	Full match					1.1209e+06	1.13056e+06	882077	4.81623e+06	3.13208e+06	3.26155e+06	2.39297e+06	937217	2.23608e+06	1.0576e+06	601433	448488	452994	527692	382106
	13,14-dihydro-15-keto Prostaglandin A2	--	Com_7499_pos	C20 H30 O4	334.213	8.251	335.22	--	--	--	--	--	--	--	--	--	Full match	No results	Full match	Lipids and lipid-like molecules	Fatty Acyls	Eicosanoids	Prostaglandins and related compounds	3.00105e+06	2.92655e+06	3.1363e+06	1.09985e+06	1.21586e+06	1.07858e+06	4.5801e+06	6.65165e+06	3.95442e+06	1.21257e+06	1.02633e+06	1.12422e+06	3.27025e+06	2.05949e+06	2.29197e+06
	N1-{3-[3-(2,6-dichlorophenyl)isoxazol-5-yl]phenyl}acetamide	--	Com_7525_pos	C17 H12 Cl2 N2 O2	346.03	6.081	347.038	--	--	--	--	--	--	--	--	--	Invalid mass	No results	No results					7.46191e+06	7.28929e+06	6.61381e+06	2.70373e+07	2.86672e+07	2.86849e+07	7.27982e+06	6.01301e+06	7.2783e+06	3.63152e+07	4.86642e+07	4.55572e+07	1.70185e+07	1.63032e+07	1.79681e+07
C03539	S-ribosyl-L-homocysteine	S-Ribosyl-L-homocysteine; S-D-Ribosyl-L-homocysteine; Ribose-5-S-homocysteine; S-Ribosylhomocysteine; S-(5-Deoxy-D-ribos-5-yl)-L-homocysteine	Com_7570_pos	C9 H17 N O6 S	267.078	1.526	268.085	map00270 Cysteine and methionine metabolism;map01100 Metabolic pathways;map01230 Biosynthesis of amino acids	--	--	--	--	--	--	--	--	No results	No results	Full match	Organic oxygen compounds	Organooxygen compounds	Carbohydrates and carbohydrate conjugates	Pentoses	5.4252e+06	5.89627e+06	5.08511e+06	1.13799e+06	774861	610087	4.27587e+06	6.11008e+06	5.80731e+06	1.05223e+06	831253	780639	4.23335e+06	4.1882e+06	4.08412e+06
	N,N'-di[4-(2,6-dimethylmorpholino)phenyl]thiourea	--	Com_7589_pos	C25 H34 N4 O2 S	476.224	6.246	477.231	--	--	--	--	--	--	--	--	--	Invalid mass	No results	No results					183650	160430	169643	138754	158692	162820	202274	199773	193418	303469	213702	424336	689835	541205	746114
	WLH	--	Com_7678_pos	C23 H30 N6 O4	454.234	8.324	455.241	--	--	--	--	--	--	--	--	--	Full match	No results	No results					4.23108e+06	6.45843e+06	3.81378e+06	6.34582e+06	6.47936e+06	6.66675e+06	3.58262e+06	4.51169e+06	4.94906e+06	7.20413e+06	7.5078e+06	6.71794e+06	5.21574e+06	4.94788e+06	4.94594e+06
C06313	Biopterin	Biopterin; 2-Amino-6-(1,2-dihydroxypropyl)-4(1H)-pteridinone	Com_7680_pos	C9 H11 N5 O3	237.085	1.824	238.092	-	HMDB0000468	--	Organoheterocyclic compounds	Pteridines and derivatives	Pterins and derivatives	--	--	--	Full match	No results	Full match	Organoheterocyclic compounds	Pteridines and derivatives	Pterins and derivatives	Biopterins and derivatives	9.80902e+06	9.99639e+06	9.03579e+06	1.29508e+07	1.44363e+07	1.34221e+07	1.37275e+07	1.3503e+07	1.39775e+07	2.1239e+07	2.37951e+07	2.30637e+07	1.32591e+07	1.31482e+07	1.24495e+07
	N-Desmethyltramadol	--	Com_7737_pos	C15 H23 N O2	227.189	10.213	250.178	--	HMDB0061007	--	Benzenoids	Phenol ethers	Anisoles	--	--	--	Invalid mass	No results	No results	Benzenoids	Phenol ethers	Anisoles	Anisoles	569518	915048	478617	436533	374839	544284	3.40952e+06	1.44231e+06	622748	632180	678736	469892	940312	653431	687412
	3-[1-(dimethylamino)-1H-pyrrol-2-yl]-2-(2-furylcarbonyl)acrylonitrile	--	Com_7780_pos	C14 H13 N3 O2	293.054	1.347	294.062	--	--	--	--	--	--	--	--	--	Invalid mass	No results	No results					2.82771e+06	2.61317e+06	3.31628e+06	1.8344e+06	2.07244e+06	2.01541e+06	1.61319e+06	2.10389e+06	1.45864e+06	2.51011e+06	2.65191e+06	2.53581e+06	1.7322e+06	1.65968e+06	1.68453e+06
C16681	(9cis)-Retinal	9-cis-Retinal	Com_7795_pos	C20 H28 O	284.214	9.866	285.222	map00830 Retinol metabolism	HMDB0006218	--	Lipids and lipid-like molecules	Prenol lipids	Retinoids	--	--	--	Full match	No results	No results	Lipids and lipid-like molecules	Prenol lipids	Retinoids	Retinoids	1.52316e+06	2.78071e+06	2.41722e+06	5.42472e+06	3.88904e+06	4.75828e+06	1.94579e+06	1.63438e+06	2.4239e+06	5.27122e+06	7.03167e+06	5.16612e+06	2.48932e+06	1.90018e+06	2.17785e+06
	Tanshinone IIA	--	Com_7803_pos	C19 H18 O3	294.126	7.54	295.133	--	HMDB0258715	--	Lipids and lipid-like molecules	Prenol lipids	Diterpenoids	--	--	--	No results	No results	Full match	Lipids and lipid-like molecules	Prenol lipids	Diterpenoids	Tanshinones, isotanshinones, and derivatives	474671	385101	720416	592916	551593	589635	4.5328e+06	4.63081e+06	4.65197e+06	476017	540804	427563	1.46293e+06	1.92515e+06	1.62829e+06
C17412	Shikonin	Shikonin	Com_7956_pos	C16 H16 O5	270.089	5.769	271.097	map00130 Ubiquinone and other terpenoid-quinone biosynthesis;map01110 Biosynthesis of secondary metabolites	--	--	--	--	--	--	--	--	Invalid mass	No results	No match	Benzenoids	Naphthalenes	Naphthoquinones	Naphthoquinones	8.60414e+06	6.95708e+06	8.75742e+06	1.34819e+07	7.29598e+06	1.68302e+07	1.60781e+07	1.41028e+07	1.46455e+07	1.0669e+07	1.22185e+07	1.11279e+07	1.20068e+07	1.23049e+07	1.23148e+07
	Isomucronulatol-7-O-glucoside	--	Com_7997_pos	C23 H28 O10	464.166	6.585	465.174	--	--	--	--	--	--	--	--	--	No results	No results	Full match	Phenylpropanoids and polyketides	Isoflavonoids	Isoflavonoid O-glycosides	Isoflavonoid O-glycosides	363349	562943	373179	270098	228144	271299	427139	443113	405844	445383	256839	296923	1.19325e+06	702658	994593
	1-O-(3,4,5-Trimethoxybenzoyl)-beta-L-galactopyranose	--	Com_8099_pos	C16 H22 O10	396.104	5.143	397.111	--	--	--	--	--	--	--	--	--	Invalid mass	No results	No results					337165	533761	434311	3.02604e+06	2.9176e+06	3.53025e+06	1.48172e+06	1.12438e+06	1.31929e+06	4.11822e+06	6.27183e+06	5.37469e+06	1.92945e+06	1.81464e+06	1.82693e+06
C00198	Gluconolactone	D-Glucono-1,5-lactone; Gluconic lactone; Gluconic acid lactone; 1,5-Gluconolactone; delta-Gluconolactone; D-Gluconolactone; Gluconolactone	Com_8118_pos	C6 H10 O6	178.048	1.494	179.055	map00030 Pentose phosphate pathway;map01100 Metabolic pathways;map01110 Biosynthesis of secondary metabolites;map01120 Microbial metabolism in diverse environments;map01130 Biosynthesis of antibiotics;map01200 Carbon metabolism	HMDB0000150	--	Organic oxygen compounds	Organooxygen compounds	Carbohydrates and carbohydrate conjugates	--	--	--	No results	No results	Full match	Organic oxygen compounds	Organooxygen compounds	Carbohydrates and carbohydrate conjugates	Gluconolactones	2.74197e+06	1.95819e+06	3.63998e+06	421408	402604	609026	1.3355e+06	1.7562e+06	1.24923e+06	610365	659951	630601	2.41782e+06	2.11847e+06	1.46108e+06
	Perillartine	--	Com_8145_pos	C10 H15 N O	165.113	4.878	331.234	--	HMDB0035652	--	Lipids and lipid-like molecules	Prenol lipids	Monoterpenoids	--	--	--	No results	Invalid mass	No results	Lipids and lipid-like molecules	Prenol lipids	Monoterpenoids	Menthane monoterpenoids	2.18212e+06	5.31803e+06	6.33207e+06	192427	216060	180253	2.49812e+06	3.93768e+06	2.20146e+06	195179	197698	247110	1.71113e+06	1.61903e+06	1.64756e+06
C00399	Coenzyme Q2	Ubiquinone; Coenzyme Q; CoQ; Q	Com_8160_pos	C19 H26 O4	318.181	5.96	319.188	map00130 Ubiquinone and other terpenoid-quinone biosynthesis;map00190 Oxidative phosphorylation;map01100 Metabolic pathways;map01110 Biosynthesis of secondary metabolites;map02020 Two-component system	HMDB0006709	--	Lipids and lipid-like molecules	Prenol lipids	Quinone and hydroquinone lipids	--	--	--	Invalid mass	No results	No results	Lipids and lipid-like molecules	Prenol lipids	Quinone and hydroquinone lipids	Ubiquinones	1.02813e+06	415451	412518	5.39851e+06	3.77733e+06	5.61247e+06	560297	1.33328e+06	490300	6.68173e+06	5.6145e+06	5.2303e+06	2.69015e+06	2.25209e+06	2.26243e+06
	3-(4-nitrophenyl)[1,2,3]triazolo[1,5-a]quinazolin-5-amine	--	Com_8208_pos	C15 H10 N6 O2	306.09	6.256	307.097	--	--	--	--	--	--	--	--	--	Invalid mass	No results	No results					2.32243e+08	2.14526e+08	1.83775e+08	9.13071e+06	9.1371e+06	9.49701e+06	1.42869e+08	1.81932e+08	1.67444e+08	2.02616e+06	2.26013e+06	3.36127e+06	1.55804e+08	1.5017e+08	1.75048e+08
	1,2,3,6,7-Pentamethoxyxanthone	--	Com_8214_pos	C18 H18 O7	346.106	5.702	347.113	--	--	--	--	--	--	--	--	--	No results	No results	Full match					6.03166e+06	5.10483e+06	7.10046e+06	634228	2.06958e+06	1.39605e+06	4.9744e+06	5.6022e+06	5.24899e+06	2.60252e+06	3.01055e+06	1.52905e+06	3.68836e+06	2.99438e+06	2.93536e+06
	3-hydroxy-6-methoxy-2-phenyl-4H-chromen-4-one	--	Com_8215_pos	C16 H12 O4	268.074	8.24	269.081	--	--	--	--	--	--	--	--	--	Full match	No results	Full match					2.36929e+06	3.36155e+06	1.28818e+06	627695	527031	500239	999670	1.38772e+06	1.32289e+06	550070	625178	526726	1.54361e+06	1.25986e+06	1.28742e+06
	PLH	--	Com_8233_pos	C17 H27 N5 O4	365.206	5.069	366.214	--	--	--	--	--	--	--	--	--	Full match	No results	No results					4.75586e+06	4.24382e+06	4.34469e+06	945642	1.04589e+06	935727	1.64211e+06	2.69169e+06	1.72197e+06	1.24848e+06	1.24577e+06	1.18981e+06	1.45615e+06	1.50078e+06	1.41805e+06
	DMK	--	Com_8326_pos	C15 H28 N4 O6 S	410.18	4.911	411.187	--	--	--	--	--	--	--	--	--	Invalid mass	No results	No results					4.21544e+06	2.99499e+06	1.84007e+06	577803	572200	1.08565e+06	2.35995e+06	2.87978e+06	2.44868e+06	766186	597711	567269	1.95155e+06	1.83637e+06	1.91089e+06
	Radicinin	--	Com_8355_pos	C12 H12 O5	236.073	2.223	237.08	--	--	--	--	--	--	--	--	--	Invalid mass	No results	No results	Organic oxygen compounds	Organooxygen compounds	Carbonyl compounds	Aryl alkyl ketones	1.00903e+07	8.39518e+06	5.96419e+06	1.15595e+06	1.15989e+06	1.13789e+06	3.09463e+06	4.00239e+06	5.27654e+07	1.31118e+06	1.42248e+06	1.29552e+06	5.31134e+06	4.65782e+06	5.02239e+06
	LPH	--	Com_8365_pos	C17 H27 N5 O4	387.187	7.598	388.194	--	--	--	--	--	--	--	--	--	Invalid mass	No results	No results					3.02101e+06	1.83512e+06	1.56157e+06	1.39607e+06	951539	693870	1.62272e+06	847876	1.21746e+06	1.03084e+06	2.05874e+06	430301	1.08723e+06	1.05136e+06	1.11625e+06
	Butylscopolamine	--	Com_8406_pos	C21 H30 N O4	360.216	10.425	361.223	--	--	--	--	--	--	--	--	--	No results	No results	Full match	Organic acids and derivatives	Hydroxy acids and derivatives	Beta hydroxy acids and derivatives	Beta hydroxy acids and derivatives	3.52116e+06	3.1289e+06	2.60222e+06	1.17396e+06	1.13867e+06	2.18135e+06	2.02534e+06	1.94512e+06	1.70193e+06	941622	516131	514851	1.23202e+06	1.2668e+06	1.29981e+06
	Kaempferol-7-O-β-D-glucopyranoside	--	Com_8484_pos	C21 H20 O11	448.099	5.659	449.106	--	--	--	--	--	--	--	--	--	No results	Full match	Full match					1.2831e+07	1.70801e+07	1.34866e+07	620055	650149	609388	4.01726e+06	4.76851e+06	4.46697e+06	2.3765e+06	589977	3.89495e+06	4.6155e+06	2.236e+06	3.71307e+06
	7-Aminoflunitrazepam-d7	--	Com_8491_pos	C16 H7 [2]H7 F N3 O	290.156	9.273	291.163	--	--	--	--	--	--	--	--	--	Full match	No results	No results					1.45491e+06	1.36481e+06	2.00432e+06	197131	275523	521559	1.68768e+06	2.08451e+06	1.6531e+06	176019	224134	489624	1.45484e+06	1.54522e+06	1.59825e+06
	6-O-Isobutyryl-alpha-D-glucopyranosyl alpha-D-glucopyranoside	--	Com_8524_pos	C16 H28 O12	434.141	4.967	435.148	--	--	--	--	--	--	--	--	--	Invalid mass	No results	No results					298852	288512	390663	263452	270635	271403	418251	604119	559842	670924	821128	1.14352e+06	773723	898111	862897
	tetranor-12(R)-HETE	--	Com_8589_pos	C16 H26 O3	266.186	8.159	249.183	--	--	--	--	--	--	--	--	--	Invalid mass	No results	No results					6.62562e+06	4.77405e+06	4.39656e+06	5.06434e+06	9.37188e+06	6.18326e+06	3.40072e+06	3.01144e+06	3.09814e+06	4.74888e+06	2.87588e+06	4.07649e+06	4.31173e+06	5.54875e+06	4.332e+06
	ERH	--	Com_8601_pos	C17 H28 N8 O6	422.207	7.955	423.214	--	--	--	--	--	--	--	--	--	Invalid mass	No results	No results					1.62341e+06	1.89504e+06	2.28227e+06	287582	365569	276613	1.05549e+06	1.27161e+06	896491	313254	339043	273282	580950	537815	671588
	5-[(10Z)-14-(3,5-dihydroxyphenyl)tetradec-10-en-1-yl]benzene-1,3-diol	--	Com_8672_pos	C26 H36 O4	824.522	7.764	413.268	--	--	--	--	--	--	--	--	--	Invalid mass	No results	No results					252574	259684	227308	2.42705e+06	3.07842e+06	3.8253e+06	188571	174881	178009	2.68992e+06	2.01425e+06	3.04068e+06	349732	248672	229304
	N', N''-DiFeruloylspermidine	--	Com_8714_pos	C27 H35 N3 O6	497.252	8.594	498.26	--	--	--	--	--	--	--	--	--	No results	No results	Full match	Phenylpropanoids and polyketides	Cinnamic acids and derivatives	Hydroxycinnamic acids and derivatives	Hydroxycinnamic acids and derivatives	693220	1.04951e+06	485259	4.79288e+06	3.69165e+06	3252350	1.33592e+06	1.17132e+06	1.36141e+06	1.94591e+06	2.41813e+06	2.32917e+06	489219	534242	635705
	7-O-Methylmangiferin	--	Com_8718_pos	C20 H20 O11	436.099	1.481	437.106	--	--	--	--	--	--	--	--	--	No results	No results	Full match	Organoheterocyclic compounds	Benzopyrans	1-benzopyrans	Xanthones	273705	267573	261306	194731	187796	185511	252507	268353	290552	236433	253442	204184	237668	228181	238999
C01717	Kynurenic acid	4-Hydroxy-2-quinolinecarboxylic acid; Kynurenic acid; Kynurenate	Com_8746_pos	C10 H7 N O3	189.043	4.895	190.05	map00380 Tryptophan metabolism;map01100 Metabolic pathways	HMDB0000715	--	Organoheterocyclic compounds	Quinolines and derivatives	Quinoline carboxylic acids	--	--	--	No results	No results	Full match	Organoheterocyclic compounds	Quinolines and derivatives	Quinoline carboxylic acids	Quinoline carboxylic acids	2.62325e+06	2.58039e+06	2.25045e+06	4.2317e+06	4.30128e+06	4.94385e+06	4.06659e+06	3.33393e+06	3.80009e+06	6.16293e+06	7.48492e+06	7.20744e+06	4.08466e+06	3.65097e+06	3.88016e+06
	SM 8:1;2O/34:1	--	Com_8754_pos	C47 H93 N2 O6 P	812.678	9.945	813.685	--	--	--	--	--	--	--	--	--	No results	Full match	No results					9.36387e+06	1.08345e+07	1.02681e+07	1.11799e+07	1.00226e+07	1.33945e+07	1.30797e+07	1.43485e+07	1.3099e+07	1.23289e+07	1.2086e+07	1.10741e+07	9.53717e+06	9.78316e+06	9.69091e+06
	2-[amino(3-chloroanilino)methylene]malononitrile	--	Com_8809_pos	C10 H7 Cl N4	218.04	1.467	219.048	--	--	--	--	--	--	--	--	--	Invalid mass	No results	No results					1.91251e+06	3.27073e+06	2.62504e+06	1.7166e+06	1.38339e+06	1.94251e+06	2.56449e+06	3.62432e+06	4.02403e+06	2.67116e+06	3.59093e+06	3.3511e+06	4.29287e+06	3.76369e+06	3.30281e+06
	SM 8:1;2O/33:0	--	Com_8912_pos	C46 H93 N2 O6 P	800.676	9.911	801.684	--	--	--	--	--	--	--	--	--	No results	Full match	No results					1.92436e+06	2.22659e+06	2.11019e+06	2.29757e+06	2.05974e+06	2.75269e+06	2.68799e+06	2.94875e+06	2.69196e+06	2.53369e+06	2.48378e+06	2.27582e+06	1.95998e+06	2.01053e+06	1.99157e+06
	Pinoresinol 4-O-glucoside	--	Com_9084_pos	C26 H32 O11	537.222	5.513	538.23	--	--	--	--	--	--	--	--	--	No results	Invalid mass	No results					213456	216468	212806	2.98189e+06	3.212e+06	3.14601e+06	474106	390818	687382	3.17711e+06	3.36653e+06	2.90443e+06	1.3448e+06	1.58961e+06	1.34853e+06
	SDMA	--	Com_9099_pos	C8 H18 N4 O2	202.143	5.074	203.151	--	HMDB0003334	--	Organic acids and derivatives	Carboxylic acids and derivatives	Amino acids, peptides, and analogues	--	--	--	No results	No results	Full match	Organic acids and derivatives	Carboxylic acids and derivatives	Amino acids, peptides, and analogues	Arginine and derivatives	218539	279947	254798	2.52733e+06	3.66695e+06	3.10954e+06	342168	250666	224977	2.12577e+06	1.71504e+06	1.94015e+06	1.05493e+06	1.27141e+06	1.29163e+06
	N-{4-[(2R,3R)-3-(Hydroxymethyl)-5-oxo-2-morpholinyl]phenyl}acetamide	--	Com_9156_pos	C13 H16 N2 O4	264.111	4.849	265.119	--	--	--	--	--	--	--	--	--	Full match	No results	Full match	Organoheterocyclic compounds	Oxazinanes	Morpholines	Phenylmorpholines	2.69047e+06	2.87156e+06	2.36259e+06	229633	246049	226184	1.88977e+06	1.99264e+06	924398	242062	252206	247736	1.20054e+06	1.12975e+06	1.1781e+06
	N-Octyl-2-pyrrolidone	--	Com_9167_pos	C12 H23 N O	197.178	7.449	198.185	--	--	--	--	--	--	--	--	--	Full match	No results	No results					1.75455e+06	1.39114e+06	2.33313e+06	3.68883e+06	3.48951e+06	2.61747e+06	2.54685e+06	3.66744e+06	3.24557e+06	5.67847e+06	4.22458e+06	6.0629e+06	3.24593e+06	2.73279e+06	2.78499e+06
	1-(2-furyl)pentane-1,4-dione	--	Com_9194_pos	C9 H10 O3	188.047	5.056	394.128	--	--	--	--	--	--	--	--	--	Invalid mass	No results	No match					2.90964e+06	2.05057e+06	1.57212e+06	419787	473707	431589	1.24368e+06	325527	259377	626878	631851	767199	1.11557e+06	1.11258e+06	997402
C10719	Nordihydroguaiaretic acid	Nordihydroguaiaretic acid; NDGA	Com_9227_pos	C18 H22 O4	302.15	6.2	303.158	-	HMDB0014325	--	Lignans, neolignans and related compounds	Dibenzylbutane lignans	-	--	--	--	No results	No results	Full match	Lignans, neolignans and related compounds	Dibenzylbutane lignans	Not available	Dibenzylbutane lignans	2.02836e+06	1.68086e+06	2.19154e+06	1.27887e+06	1.18386e+06	1.35958e+06	3.26282e+06	3.67868e+06	2.84778e+06	652084	606276	1.29745e+06	2.31722e+06	1.94074e+06	2.33567e+06
C02376	5-Methylcytosine	5-Methylcytosine	Com_9244_pos	C5 H7 N3 O	125.059	2.141	126.066	map00240 Pyrimidine metabolism	HMDB0002894	--	Organoheterocyclic compounds	Diazines	Pyrimidines and pyrimidine derivatives	--	--	--	No results	No results	Full match	Organoheterocyclic compounds	Diazines	Pyrimidines and pyrimidine derivatives	Hydroxypyrimidines	6.55813e+06	5.37486e+06	7.573e+06	3.47966e+06	3.75322e+06	3.63624e+06	5.4304e+06	5.80529e+06	5.25208e+06	3.34712e+06	3.66011e+06	3.56689e+06	5.219e+06	5.29187e+06	5.51546e+06
	3-amino-2-phenyl-2H-pyrazolo[4,3-c]pyridine-4,6-diol	--	Com_9251_pos	C12 H10 N4 O2	242.081	5.964	243.088	--	--	--	--	--	--	--	--	--	Full match	No results	Full match					4.41881e+06	4.27821e+06	3.86878e+06	1.64911e+06	1.69737e+06	1.82195e+06	3.12461e+06	4.06351e+06	3.88305e+06	2.27812e+06	2.18443e+06	1.94814e+06	2.6578e+06	2.78186e+06	2.4198e+06
	S-(5-Adenosy)-L-Homocysteine	--	Com_9254_pos	C14 H20 N6 O5 S	384.121	6.105	385.128	--	--	--	--	--	--	--	--	--	No results	No results	Full match	Nucleosides, nucleotides, and analogues	5'-deoxyribonucleosides	5'-deoxy-5'-thionucleosides	5'-deoxy-5'-thionucleosides	5.90013e+06	448417	4.98058e+06	249844	652108	288680	4.02082e+06	4.42945e+06	3.44044e+06	245666	218983	235093	2.42997e+06	2.38436e+06	1.93352e+06
	DL-Panthenol	--	Com_9256_pos	C9 H19 N O4	205.132	1.594	188.128	--	HMDB0304820	--	Lipids and lipid-like molecules	Fatty Acyls	Fatty amides	--	--	--	No results	No results	Full match	Lipids and lipid-like molecules	Fatty Acyls	Fatty amides	N-acyl amines	7.48295e+06	6.81977e+06	8.1435e+06	4.10037e+06	4.55235e+06	4.32086e+06	6.53623e+06	5.85984e+06	5.11943e+06	5.07055e+06	4.61174e+06	8.59749e+06	5.54518e+06	5.39214e+06	5.86262e+06
	FMK	--	Com_9282_pos	C20 H32 N4 O4 S	402.226	8.126	425.215	--	--	--	--	--	--	--	--	--	Invalid mass	No results	No results					1.98061e+06	1.57203e+06	2.0678e+06	2.92893e+06	3.87014e+06	3.47992e+06	2.01724e+06	2.51484e+06	1.99704e+06	3.68597e+06	4.97922e+06	5.10663e+06	3.54316e+06	3.60581e+06	2.95356e+06
	(1E,4E)-1,5-bis(4-methoxyphenyl)penta-1,4-dien-3-one	--	Com_9310_pos	C19 H18 O3	294.126	5.731	295.133	--	--	--	--	--	--	--	--	--	Full match	No results	Full match					964312	796031	1.84188e+06	3.76943e+06	3.80376e+06	4.58102e+06	1.97496e+06	1.77379e+06	2.20741e+06	4.06266e+06	4.11298e+06	3.83765e+06	1.87303e+06	2.20349e+06	2.47953e+06
	3-(5,7-dimethoxy-4-oxo-4H-chromen-2-yl)propanoic acid	--	Com_9341_pos	C14 H14 O6	296.088	5.658	297.095	--	--	--	--	--	--	--	--	--	Invalid mass	No results	No results					290789	278514	285868	907826	1.12697e+06	997007	454142	821663	284169	451261	574381	651604	757444	350632	617374
C05963	Thromboxane B2	Thromboxane B2; TXB2	Com_9364_pos	C20 H34 O6	408.192	7.347	409.199	map00590 Arachidonic acid metabolism;map01100 Metabolic pathways;map04726 Serotonergic synapse;map04976 Bile secretion	HMDB0003252	LMFA03030002	Lipids and lipid-like molecules	Fatty Acyls	Eicosanoids	Fatty Acyls [FA]	Eicosanoids [FA03]	Thromboxanes [FA0303]	Invalid mass	No results	No match	Lipids and lipid-like molecules	Fatty Acyls	Eicosanoids	Thromboxanes	614706	695084	873367	1.87913e+06	2.00754e+06	2.72553e+06	604856	1.09275e+06	525481	2.18279e+06	1.63779e+06	1.39766e+06	1.34583e+06	715032	962445
	6?-Hydroxytestosterone	--	Com_9385_pos	C19 H28 O3	304.202	7.388	305.209	--	--	--	--	--	--	--	--	--	Invalid mass	No results	No results					2.17355e+06	2.1214e+06	2.49371e+06	2.22901e+06	2.48062e+06	2.69317e+06	1.93454e+06	1.31994e+06	1.85288e+06	2.13205e+06	2.01239e+06	694681	2.09022e+06	2.09309e+06	1.90545e+06
	LDGTS 18:2	--	Com_9443_pos	C28 H51 N O6	497.372	8.966	498.38	--	--	--	--	--	--	--	--	--	No results	Full match	No results	Lipids and lipid-like molecules	Glycerolipids	Triradylcglycerols	Alkyldiacylglycerols	869055	804885	1.2494e+06	162404	145553	417157	2.72962e+06	2.35231e+06	2.33315e+06	115887	113741	148840	250925	199877	346749
	Dihydroartemisinic acid	--	Com_9469_pos	C15 H24 O2	236.178	8.753	237.185	--	--	--	--	--	--	--	--	--	No results	Full match	Full match	Lipids and lipid-like molecules	Prenol lipids	Sesquiterpenoids	Sesquiterpenoids	3.15683e+06	3.26368e+06	1.08824e+06	432163	584479	409187	1.24756e+06	1.10141e+06	924033	540333	591416	488053	985557	1.00338e+06	950183
	N-(3-Indolylacetyl)-L-Alanine	--	Com_9481_pos	C13 H14 N2 O3	246.101	4.811	247.108	--	--	--	--	--	--	--	--	--	No results	No results	Full match					2.72091e+06	2.63397e+06	3.37964e+06	252826	323230	406148	2.62775e+06	2.47719e+06	2.96873e+06	320499	299683	390112	2.62981e+06	2.39e+06	2.28454e+06
	Sphingosine (d18:1)	--	Com_9496_pos	C18 H37 N O2	321.265	8.03	322.272	--	--	--	--	--	--	--	--	--	Invalid mass	No results	No results					1.24186e+06	2.01929e+06	1.13637e+06	2.2154e+06	3.57278e+06	2.59369e+06	1.75678e+06	204102	2.71873e+06	4.05603e+06	4.70567e+06	4.67278e+06	1.77103e+06	1.61455e+06	1.59815e+06
	LysoPC 10:0	--	Com_9497_pos	C18 H38 N O7 P	411.24	7.252	412.248	--	--	--	--	--	--	--	--	--	No results	No results	Full match	Lipids and lipid-like molecules	Glycerophospholipids	Glycerophosphocholines	Phosphocholines	1.75309e+06	6.02604e+06	1.58419e+06	1.63879e+06	1.00127e+07	9.54935e+06	6.54985e+06	1.62536e+06	1.23261e+06	8.36717e+06	8.732e+06	8.89253e+06	7.08895e+06	1.04216e+07	7.46528e+06
C00383	Malonic acid	Malonate; Malonic acid; Propanedioic acid	Com_9505_pos	C3 H4 O4	104.011	5.096	105.018	map00240 Pyrimidine metabolism;map00410 beta-Alanine metabolism	HMDB0000691	LMFA01170041	Organic acids and derivatives	Carboxylic acids and derivatives	Dicarboxylic acids and derivatives	Fatty Acyls [FA]	Fatty Acids and Conjugates [FA01]	Dicarboxylic acids [FA0117]	No results	No results	Full match	Organic acids and derivatives	Carboxylic acids and derivatives	Dicarboxylic acids and derivatives	Dicarboxylic acids and derivatives	3.28264e+06	4.37977e+06	3.3839e+06	353698	379871	390448	3.80808e+06	1.40258e+06	3.08959e+06	549752	535855	414021	2.52519e+06	2.74279e+06	2.54001e+06
	Neocryptotanshinone	--	Com_9627_pos	C19 H22 O4	314.153	6.081	315.16	--	--	--	--	--	--	--	--	--	No results	No results	Full match	Lipids and lipid-like molecules	Prenol lipids	Diterpenoids	Tanshinones, isotanshinones, and derivatives	639912	1.85287e+06	877381	180216	204540	208229	870277	2.10253e+06	757696	177203	157956	169576	420452	272288	390949
	N1-(2,3-dihydro-1,4-benzodioxin-6-yl)acetamide	--	Com_9635_pos	C10 H11 N O3	176.051	2.957	177.058	--	--	--	--	--	--	--	--	--	Invalid mass	No results	No results					6.36961e+06	7.16181e+06	4.60175e+06	266734	274102	274992	1.6247e+06	2.41646e+06	1.79951e+06	315225	329297	300304	1.59034e+06	1.46929e+06	1.38269e+06
	N-[(Tert-butoxy)carbonyl]-L-tryptophan	--	Com_9664_pos	C16 H20 N2 O4	304.143	5.459	322.177	--	--	--	--	--	--	--	--	--	No results	No results	Full match					4.68575e+06	2.24757e+06	5.57013e+06	252419	257074	342998	2.33733e+06	3.25804e+06	2.27457e+06	426994	374533	294439	2.28497e+06	2.24723e+06	1.98172e+06
	Quinic acid O-di-glucuronic acid	--	Com_9704_pos	C19 H28 O18	544.126	1.833	545.133	--	--	--	--	--	--	--	--	--	No results	No results	Full match					948297	1.24476e+06	1.4024e+06	338927	489091	688754	1.52075e+06	1.45062e+06	1.76246e+06	498830	265088	327844	1.05486e+06	1.3451e+06	963719
C08834	Polypodine B	Polypodine B	Com_9711_pos	C27 H44 O8	496.304	8.171	497.311	-	HMDB0302993	LMST01010198	Lipids and lipid-like molecules	Steroids and steroid derivatives	Bile acids, alcohols and derivatives	Sterol Lipids [ST]	Sterols [ST01]	Cholesterol and derivatives [ST0101]	No results	No results	Full match	Lipids and lipid-like molecules	Steroids and steroid derivatives	Bile acids, alcohols and derivatives	Hydroxy bile acids, alcohols and derivatives	271175	346962	126736	567782	675590	1.64991e+06	749709	519945	632305	2.49653e+06	2.11929e+06	2.13613e+06	500094	503374	486531
C09278	Nodakenetin	Nodakenetin; (-)-Marmesin	Com_9748_pos	C14 H14 O4	246.089	5.183	264.123	-	HMDB0302268	--	Phenylpropanoids and polyketides	Coumarins and derivatives	Furanocoumarins	--	--	--	No results	No results	Full match	Phenylpropanoids and polyketides	Coumarins and derivatives	Furanocoumarins	Psoralens	9.35783e+06	8.3345e+06	8.82744e+06	4.78463e+06	4.99145e+06	2.30561e+06	357903	5.00055e+06	4.82745e+06	2.77851e+06	4.40685e+06	2.99581e+06	3.99897e+06	3.52207e+06	3.77092e+06
	SM 8:1;2O/34:0	--	Com_9781_pos	C47 H95 N2 O6 P	814.693	10.045	815.7	--	--	--	--	--	--	--	--	--	No results	Full match	No results					2.93638e+06	4.54014e+06	3.02048e+06	3.17091e+06	2.45262e+06	3.47611e+06	3.13405e+06	3.54074e+06	3.11427e+06	3.47475e+06	3.4249e+06	3.48031e+06	3.2937e+06	2.51907e+06	2.73473e+06
C08073	Natamycin	Natamycin; Pimaricin	Com_9804_pos	C33 H47 N O13	687.282	6.235	688.289	map01052 Type I polyketide structures	HMDB0014964	--	Organic oxygen compounds	Organooxygen compounds	Carbohydrates and carbohydrate conjugates	--	--	--	Invalid mass	No results	No results	Organic oxygen compounds	Organooxygen compounds	Carbohydrates and carbohydrate conjugates	Aminoglycosides	2.65072e+06	3.23508e+06	2.27258e+06	6.86019e+06	7.14149e+06	4.77686e+06	2.96771e+06	2.5071e+06	3.01871e+06	5.642e+06	7.26398e+06	5.81369e+06	3.41221e+06	4.9242e+06	4.35581e+06
	7-methylpyrimido[4,5-d]pyrimidin-4-amine	--	Com_9861_pos	C7 H7 N5	183.053	3.309	184.061	--	--	--	--	--	--	--	--	--	Invalid mass	No results	No match					1.36965e+07	1.50818e+07	1.50573e+07	3.71206e+06	3.78608e+06	3.64936e+06	1.4823e+07	1.52385e+07	1.51456e+07	4.61862e+06	5.0816e+06	4.88624e+06	1.02253e+07	9.48621e+06	9.68409e+06
	ILK	--	Com_9864_pos	C18 H36 N4 O4	186.137	4.836	187.144	--	--	--	--	--	--	--	--	--	Invalid mass	No results	No results					2.25758e+06	1.55859e+06	1.79709e+06	109021	116363	112233	676978	1.00442e+06	450437	118807	125228	116547	652332	727273	764362
	Testosterone undecanoate	--	Com_9907_pos	C30 H48 O3	456.358	10.414	457.365	--	HMDB0258862	--	Lipids and lipid-like molecules	Steroids and steroid derivatives	Steroid esters	--	--	--	Full match	No results	Full match	Lipids and lipid-like molecules	Steroids and steroid derivatives	Steroid esters	Steroid esters	662425	815144	1.04311e+06	243247	238255	417571	1.56826e+06	2.56264e+06	1.39191e+06	276362	175701	79681	509164	543222	736296
	(2R,3S,4S,5R,6R)-2-(hydroxymethyl)-6-(propan-2-yloxy)oxane-3,4,5-triol	--	Com_9995_pos	C9 H18 O6	222.111	4.967	223.118	--	--	--	--	--	--	--	--	--	Full match	No results	No results					780432	874936	658688	1.32935e+06	1.03476e+06	535940	2.13095e+06	1.77049e+06	1.75606e+06	4.19401e+06	3.94037e+06	3.67991e+06	1.52001e+06	1.61565e+06	1.38067e+06
	ethyl 2-cyano-3-[(2-oxoazepan-3-yl)amino]acrylate	--	Com_10000_pos	C12 H17 N3 O3	289.079	3.215	290.086	--	--	--	--	--	--	--	--	--	Invalid mass	No results	No results					442917	624821	455504	864418	1.37381e+06	3.02119e+06	1.06697e+06	873867	955365	1.60124e+06	1.26472e+06	1.92824e+06	3.18011e+06	1.96808e+06	2.49991e+06
	SM 41:1;2O	--	Com_10177_pos	C46 H93 N2 O6 P	822.659	10.087	823.666	--	--	--	--	--	--	--	--	--	No results	Invalid mass	No results					539041	578169	630356	473063	388195	565460	638608	777476	678251	439147	471136	465984	426200	427723	463060
	bicyclo[2.2.2]oct-2-en-1-yl 4-methylbenzene-1-sulfonate	--	Com_10252_pos	C15 H18 O3 S	296.105	5.745	297.112	--	--	--	--	--	--	--	--	--	Invalid mass	No results	No results					3.18515e+06	2.7688e+06	5.94334e+06	2.95029e+06	3.24475e+06	3.8292e+06	5.09273e+06	4.00831e+06	4.37156e+06	2.79455e+06	465541	2.59276e+06	4.02285e+06	2.7788e+06	3.87077e+06
	Lithosprmoside	--	Com_10271_pos	C14 H19 N O8	329.112	4.844	330.119	--	--	--	--	--	--	--	--	--	No results	Full match	Full match					788157	773209	762853	1.4353e+06	1.3578e+06	1.43624e+06	1.96134e+06	1.3183e+06	1.54158e+06	1.22948e+06	1.19635e+06	1.09826e+06	1.24427e+06	1.29653e+06	1.49169e+06
	LPE 14:0	--	Com_10279_pos	C19 H40 N O7 P	425.254	8.547	426.262	--	--	LMGP02050033	--	--	--	Glycerophospholipids [GP]	Glycerophosphoethanolamines [GP02]	Monoacylglycerophosphoethanolamines [GP0205]	No results	Full match	Full match	Lipids and lipid-like molecules	Glycerophospholipids	Glycerophosphoethanolamines	1-acyl-sn-glycero-3-phosphoethanolamines	924961	1.51218e+06	649416	3.24737e+06	3.10298e+06	2.74507e+06	1.53705e+06	1.1436e+06	1.5043e+06	2.55754e+06	1.93165e+06	1.46008e+06	589883	594464	606107
C10443	Curcumin	Curcumin; Kacha haldi	Com_10322_pos	C21 H20 O6	368.126	6.239	369.133	map00945 Stilbenoid, diarylheptanoid and gingerol biosynthesis;map01110 Biosynthesis of secondary metabolites	HMDB0002269	--	Phenylpropanoids and polyketides	Diarylheptanoids	Linear diarylheptanoids	--	--	--	No results	No results	Full match	Phenylpropanoids and polyketides	Diarylheptanoids	Linear diarylheptanoids	Curcuminoids	4.3586e+06	4.43528e+06	3.48507e+06	1.42629e+06	1.36186e+06	1.52605e+06	5.23778e+06	5.64883e+06	5.00982e+06	695979	553041	711631	3.38611e+06	2.99878e+06	3.20269e+06
	PC 18:0_18:0	--	Com_10348_pos	C44 H88 N O8 P	789.624	10.728	790.632	--	--	--	--	--	--	--	--	--	No results	Full match	No results					1.19877e+07	1.30204e+07	6.87721e+06	3.13353e+06	2.76694e+06	3.08693e+06	8.17893e+06	8.54028e+06	8.75836e+06	2.79489e+06	2.72289e+06	3.19435e+06	8.04728e+06	7.93807e+06	7.74079e+06
	FRH	--	Com_10368_pos	C21 H30 N8 O4	480.224	9.422	481.231	--	--	--	--	--	--	--	--	--	Invalid mass	No results	No results					1.13898e+06	2.78614e+06	1.088e+07	1.22514e+07	4.33444e+06	331654	1.19183e+06	1.29836e+06	1.13623e+06	2.68148e+06	2.08837e+06	1.15367e+06	1.25397e+06	979061	1.00824e+06
C00052	UDP-galactose	UDP-alpha-D-galactose; UDP-D-galactose; UDP-galactose; UDP-D-galactopyranose; UDP-alpha-D-galactopyranose	Com_10399_pos	C15 H24 N2 O17 P2	566.052	1.687	567.06	map00052 Galactose metabolism;map00520 Amino sugar and nucleotide sugar metabolism;map01100 Metabolic pathways	HMDB0012305	--	Nucleosides, nucleotides, and analogues	Pyrimidine nucleotides	Pyrimidine nucleotide sugars	--	--	--	No results	No results	Full match	Nucleosides, nucleotides, and analogues	Pyrimidine nucleotides	Pyrimidine nucleotide sugars	Pyrimidine nucleotide sugars	6.72821e+06	7.9776e+06	1.47931e+06	654411	719786	649050	2.52431e+06	2.74806e+06	2.5634e+06	745641	976844	850002	3.07555e+06	2.48954e+06	2.90968e+06
	LPC 17:2-SN2	--	Com_10478_pos	C25 H48 N O7 P	505.318	8.624	506.325	--	--	--	--	--	--	--	--	--	No results	Full match	No results					2.3929e+06	2.51801e+06	482786	738835	562728	394413	675811	1.05407e+06	504466	374641	333800	370726	388909	292976	358461
	Kinetin 9-riboside	--	Com_10482_pos	C15 H17 N5 O5	347.123	4.863	348.131	--	--	--	--	--	--	--	--	--	No results	No results	Full match	Nucleosides, nucleotides, and analogues	Purine nucleosides	Not available	Purine nucleosides	994098	729169	678695	1.64603e+06	1.91645e+06	1.85847e+06	862527	606647	715309	1.47577e+06	1.88425e+06	1.53435e+06	956425	939504	1.06574e+06
	Nicotinamide N-oxide	--	Com_10570_pos	C6 H6 N2 O2	138.043	1.892	139.05	--	HMDB0002730	--	Organoheterocyclic compounds	Pyridines and derivatives	Pyridinecarboxylic acids and derivatives	--	--	--	No results	No results	Full match					3.36817e+06	2.85058e+06	2.57585e+06	2.81621e+06	3.16151e+06	2.61902e+06	5.65934e+06	6.38049e+06	6.10652e+06	3.35399e+06	3.7e+06	3.69408e+06	4.18093e+06	3.65785e+06	4.15253e+06
	Bisulfurous Acid	--	Com_10575_pos	C11 H8 O2	172.053	5.621	173.06	--	--	--	--	--	--	--	--	--	No results	No results	Full match	Homogeneous non-metal compounds	Non-metal oxoanionic compounds	Non-metal dithionites	Non-metal dithionites	7.08445e+06	1.44355e+06	7.29362e+06	2.68696e+06	3.07418e+06	2.6028e+06	7.30692e+06	5.19408e+06	5.36434e+06	2.94867e+06	3.74357e+06	3.17235e+06	5.04905e+06	5.09398e+06	6.43811e+06
	Dextromethorphan hydrobromide	--	Com_10664_pos	C18 H25 N O	271.194	8.426	272.201	--	HMDB0242610	--	Alkaloids and derivatives	Morphinans	-	--	--	--	Full match	No results	No results					1.10022e+06	2.10708e+06	1.03485e+06	170057	175043	169272	1.18008e+06	862444	3.05503e+06	165999	169390	161201	644208	528130	640191
	(2E)-6-hydroxy-2-methyl-6-(4-methylphenyl)hept-2-enoic acid	--	Com_10697_pos	C15 H20 O3	208.146	7.814	209.154	--	--	--	--	--	--	--	--	--	Invalid mass	No results	No results					2.432e+06	2.27624e+06	2.58751e+06	770482	973480	929545	1.04914e+06	1.0891e+06	2.111e+06	1.06364e+06	949979	1.06093e+06	908149	1.07581e+06	864986
	TLK	--	Com_10713_pos	C16 H32 N4 O5	342.227	4.82	172.121	--	--	--	--	--	--	--	--	--	Invalid mass	No results	No results					921403	1.00316e+06	1.34588e+06	83501	110797	134266	490684	675942	537564	212999	221129	118640	528563	494619	413655
	(2R)-2-[(2R,5S)-5-[(2S)-2-hydroxybutyl]oxolan-2-yl]propanoic acid	--	Com_10730_pos	C11 H20 O4	198.126	5.692	199.133	--	--	--	--	--	--	--	--	--	Invalid mass	No results	No results					6.09955e+06	6.80161e+06	5.82028e+06	5.15251e+06	7.11413e+06	6.85679e+06	6.45741e+06	8.16894e+06	6.39761e+06	5.00934e+06	4.97873e+06	7.87023e+06	5.94725e+06	5.36746e+06	5.70855e+06
	4-(4-methylphenyl)-2-phenyl-1,3-thiazole	--	Com_10750_pos	C16 H13 N S	251.079	7.552	252.086	--	--	--	--	--	--	--	--	--	Invalid mass	No results	No results					4.05032e+06	2.90066e+06	2.86774e+06	3.20052e+06	3.7168e+06	4.90996e+06	1.96859e+06	1.46454e+06	1.47881e+06	2.46125e+06	2.24111e+06	2.11479e+06	2.43998e+06	1.91162e+06	2.45272e+06
	Roburic acid	--	Com_10788_pos	C30 H48 O2	440.366	10.319	463.355	--	--	--	--	--	--	--	--	--	No results	No results	Full match	Lipids and lipid-like molecules	Prenol lipids	Triterpenoids	Triterpenoids	42129.2	47515.5	54185.4	73271.6	65370.2	50965.9	1.82976e+06	74303.4	60519.5	66452.7	67763.2	61153	159810	130993	191391
C09495	Linderane	Linderane	Com_11158_pos	C15 H16 O4	260.105	5.526	278.139	-	--	--	--	--	--	--	--	--	No results	No results	Full match	Organoheterocyclic compounds	Dioxanes	1,4-dioxanes	1,4-dioxanes	1.37823e+06	1.76605e+06	1.58351e+06	1.03382e+06	1.41334e+06	670828	1.2078e+06	705479	1.35317e+06	806609	980763	774524	779016	897349	796167
	2,2-dimethyl-6,7-di[(4-nitrobenzyl)oxy]chroman-4-one	--	Com_11170_pos	C25 H22 N2 O8	500.115	5.066	501.123	--	--	--	--	--	--	--	--	--	Invalid mass	No results	No results					566407	577096	529498	743955	624718	569173	927572	758457	1.49673e+06	1.18502e+06	3.32389e+06	2.97239e+06	850993	1.0098e+06	807894
	Leukotriene B4 Ethanolamide	--	Com_11188_pos	C22 H37 N O4	192.115	8.776	193.122	--	HMDB0002304	--	Organic nitrogen compounds	Organonitrogen compounds	Amines	--	--	--	Invalid mass	No results	No match					6.35972e+06	6.57579e+06	4.70367e+06	531293	521320	825187	4.01559e+06	4.22771e+06	1.90315e+06	495077	382679	370155	2.05386e+06	1.89326e+06	2.32792e+06
	(2E)-N-(4-acetamidobutyl)-3-(4-hydroxy-3-methoxyphenyl)prop-2-enamide	--	Com_11240_pos	C16 H22 N2 O4	328.144	7.823	329.152	--	--	--	--	--	--	--	--	--	Invalid mass	No results	No results					1.05969e+06	1.33947e+06	519906	1.27003e+06	1.23682e+06	1.71261e+06	4.01386e+06	1.78237e+06	2.62016e+06	2.7184e+06	1.90018e+06	1.14744e+06	1.78607e+06	2.04635e+06	2.10069e+06
	Cyclopentyl fentanyl-d5	--	Com_11292_pos	C25 H27 [2]H5 N2 O	359.304	8.998	382.293	--	--	--	--	--	--	--	--	--	Invalid mass	No results	No results					487968	937289	1.01952e+06	133488	125366	121020	1.76502e+06	1.65925e+06	1.6628e+06	123219	116145	135502	266480	312276	373854
	PC O-16:1	--	Com_11293_pos	C24 H48 N O7 P	511.328	8.737	494.324	--	--	--	--	--	--	--	--	--	No results	Invalid mass	No results					2.3271e+06	2.16231e+06	605990	220618	282639	136858	1.03099e+06	690133	851766	100356	117360	123029	344179	261121	256404
	LPC 22:6-SN2	--	Com_11478_pos	C30 H50 N O7 P	567.334	8.941	568.34	--	--	--	--	--	--	--	--	--	No results	Full match	No results					119827	118614	107442	282829	107422	2.67369e+06	294070	122345	116910	108876	1.8531e+06	338358	92427.8	108663	90365.7
C10366	Lapachol	Lapachol	Com_11483_pos	C15 H14 O3	242.094	6.028	502.222	-	HMDB0253978	--	Benzenoids	Naphthalenes	Naphthoquinones	--	--	--	No results	No results	Full match	Lipids and lipid-like molecules	Prenol lipids	Quinone and hydroquinone lipids	Vitamin K compounds	264699	848283	452815	140924	167490	166304	1.8124e+06	1.65552e+06	1.81174e+06	159730	195989	136398	388242	337867	468645
	Protosappanin B	--	Com_11511_pos	C16 H16 O6	304.095	6.993	153.055	--	HMDB0256875	--	Organic oxygen compounds	Organooxygen compounds	Ethers	--	--	--	No results	No results	Full match	Organic oxygen compounds	Organooxygen compounds	Ethers	Alkyl aryl ethers	534097	462354	311078	613666	452941	661901	619473	481659	455527	659785	746841	760354	595060	722203	745352
	(±)15-HETE	--	Com_11537_pos	C20 H32 O3	320.236	7.902	321.243	--	--	--	--	--	--	--	--	--	Full match	No results	Full match					2.29855e+06	2.45022e+06	2.45915e+06	1.9411e+06	1.79987e+06	1.47628e+06	1.61579e+06	1.99203e+06	1.97254e+06	2.0901e+06	2.67243e+06	2.0349e+06	1.84067e+06	2.56302e+06	2.79247e+06
	delta-Tridecalactone	--	Com_11619_pos	C13 H24 O2	212.178	11.232	213.185	--	--	--	--	--	--	--	--	--	No results	No results	Full match	Organoheterocyclic compounds	Lactones	Delta valerolactones	Delta valerolactones	1.29337e+06	1.82255e+06	1.8395e+06	325169	284431	273962	880327	1.40223e+06	800424	362450	355062	322371	846988	893050	811051
	2-(3,5-dimethyl-1H-pyrazol-4-yl)-5-methoxybenzoic acid	--	Com_11669_pos	C13 H14 N2 O3	246.104	4.272	247.111	--	--	--	--	--	--	--	--	--	Invalid mass	No results	No results					6.28753e+06	5.45527e+06	5.51525e+06	237754	247937	231210	1.75533e+06	2.35162e+06	1.52646e+06	273188	297001	275211	1.75838e+06	1.38851e+06	1.62507e+06
	LPC 16:1-SN1	--	Com_11678_pos	C24 H48 N O7 P	493.317	9.181	494.325	--	--	--	--	--	--	--	--	--	No results	Full match	Full match					1.65759e+06	2.19016e+06	1.18764e+06	3.59964e+06	2.68131e+06	2.53224e+06	940723	754446	1.17816e+06	3.4029e+06	3.73557e+06	3.6233e+06	479070	369555	416938
	N-Feruloylspermidine	--	Com_11744_pos	C17 H27 N3 O3	321.204	5.002	360.167	--	--	--	--	--	--	--	--	--	No results	No results	Full match	Benzenoids	Phenols	Methoxyphenols	Methoxyphenols	1.47294e+06	2.02765e+06	2.17613e+06	591676	654398	585473	780696	1.36988e+06	1.43291e+06	781161	779464	744451	1.3932e+06	1.23059e+06	1.31602e+06
	LPC 16:2-SN2	--	Com_11754_pos	C24 H46 N O7 P	491.302	8.223	492.309	--	--	--	--	--	--	--	--	--	No results	Full match	Full match					1.60762e+06	975572	461294	737053	1.06169e+06	879848	641744	516476	1.01358e+06	1.05633e+06	1.31074e+06	961253	506715	415248	572066
	2-(methylthio)nicotinamide	--	Com_11762_pos	C7 H8 N2 O S	190.015	1.198	191.023	--	--	--	--	--	--	--	--	--	Invalid mass	No results	No results					819905	453384	884612	1.07069e+06	1.4063e+06	1.34096e+06	833888	960252	966347	3.63405e+06	1.80422e+06	1.52843e+06	1.13354e+06	1.2495e+06	1.75308e+06
C10350	Monocrotaline	Monocrotaline	Com_11972_pos	C16 H23 N O6	325.153	5.973	326.16	-	HMDB0034363	--	Organoheterocyclic compounds	Pyrrolizines	-	--	--	--	No results	No results	Full match	Organoheterocyclic compounds	Pyrrolizines	Not available	Pyrrolizines	1.04575e+06	480267	645975	2.49018e+06	2.55568e+06	2.93496e+06	2.11903e+06	1.44866e+06	1.372e+06	2.00798e+06	1.78761e+06	1.77461e+06	1.48282e+06	1.6276e+06	1.59655e+06
	6,7,8-trimethoxy-2-(2-phenoxy-3-pyridyl)-4H-3,1-benzoxazin-4-one	--	Com_11987_pos	C22 H18 N2 O6	406.109	4.751	407.116	--	--	--	--	--	--	--	--	--	Invalid mass	No results	No results					925594	975033	936691	1.75669e+06	1.40821e+06	1.75524e+06	2.82629e+06	1.39337e+06	2.52342e+06	1.71649e+06	2.36778e+06	2.75587e+06	3.05521e+06	1.63394e+06	2.16139e+06
	methyl 3,4,5-trihydroxycyclohex-1-ene-1-carboxylate	--	Com_12007_pos	C8 H12 O5	210.052	5.675	421.112	--	--	--	--	--	--	--	--	--	Invalid mass	No results	No results					2.72488e+06	2.17325e+06	2.54174e+06	866466	1.54256e+06	2.39906e+06	3.56286e+06	2.87522e+06	3.5626e+06	2.24471e+06	1.79306e+06	2.16209e+06	1.92157e+06	2.98335e+06	2.24405e+06
	EMK	--	Com_12013_pos	C16 H30 N4 O6 S	203.094	5.039	407.193	--	--	--	--	--	--	--	--	--	Invalid mass	No results	No match					2.07183e+06	1.02736e+06	2.15262e+06	393168	434847	389046	411225	650346	407445	519080	478410	494687	406012	443794	376125
	SM 8:1;2O/35:0	--	Com_12015_pos	C48 H97 N2 O6 P	828.709	10.434	829.716	--	--	--	--	--	--	--	--	--	No results	Full match	No results					377688	444431	2.20148e+06	1.19213e+06	103538	78690.9	186294	210465	198959	91609.3	98690.5	83420.6	201190	200498	198540
C19524	Succinic anhydride	Succinic anhydride; Dihydro-2,5-furandione	Com_12080_pos	C4 H4 O3	100.016	1.63	101.024	-	HMDB0032523	--	Organic acids and derivatives	Carboxylic acids and derivatives	Dicarboxylic acids and derivatives	--	--	--	No results	No results	Full match	Organic acids and derivatives	Carboxylic acids and derivatives	Dicarboxylic acids and derivatives	Dicarboxylic acids and derivatives	4.93814e+06	5.86042e+06	4.65054e+06	5.28922e+06	5.68915e+06	5.79327e+06	4.71231e+06	5.24261e+06	5.40936e+06	5.42528e+06	5.97022e+06	5.88306e+06	5.66136e+06	5.91319e+06	5.57361e+06
	N-(4-chlorophenethyl)-N'-(4-chlorophenyl)urea	--	Com_12146_pos	C15 H14 Cl2 N2 O	330.035	7.987	331.042	--	--	--	--	--	--	--	--	--	Invalid mass	No results	No results					9.30189e+06	9.69585e+06	1.89266e+07	1.03414e+07	1.13897e+07	1.44595e+06	6.81672e+06	6.626e+06	9.69733e+06	3.41288e+06	7.79884e+06	5.73866e+06	9.8554e+06	9.27232e+06	9.65312e+06
C12272	N-Oleoyl dopamine	N-Oleoyl dopamine	Com_12176_pos	C26 H43 N O3	834.648	11.446	418.331	map04080 Neuroactive ligand-receptor interaction	--	LMFA08020140	--	--	--	Fatty Acyls [FA]	Fatty amides [FA08]	N-acyl amines [FA0802]	Invalid mass	No results	No results	Benzenoids	Phenols	Benzenediols	N-acyldopamines	521956	547678	393640	497705	473029	450336	502415	550576	509156	519948	589672	542317	528133	567583	710474
	Lupulin A	--	Com_12212_pos	C30 H46 O11	582.301	4.837	292.158	--	--	--	--	--	--	--	--	--	No results	No results	Full match	Organic acids and derivatives	Carboxylic acids and derivatives	Tricarboxylic acids and derivatives	Tricarboxylic acids and derivatives	749424	585308	1.31158e+06	95481.2	101912	98294.8	684122	761550	591498	104052	109676	102073	418400	367984	392220
C16759	S-allyl-L-cysteine	S-Allyl-L-cysteine	Com_12264_pos	C6 H11 N O2 S	161.051	2.309	162.059	-	--	--	--	--	--	--	--	--	No results	No results	Full match	Organic acids and derivatives	Carboxylic acids and derivatives	Amino acids, peptides, and analogues	L-cysteine-S-conjugates	5.97642e+06	6.35081e+06	4.9214e+06	2.77061e+06	2.20848e+06	1.03836e+06	3.61972e+06	3.33063e+06	4.21065e+06	1.61936e+06	1.22621e+06	1.0836e+06	3.63694e+06	3.26503e+06	4.5417e+06
	3-Methoxy prostaglandin F1α	--	Com_12305_pos	C21 H38 O6	408.249	7.608	409.256	--	--	--	--	--	--	--	--	--	Invalid mass	No results	No results	Lipids and lipid-like molecules	Fatty Acyls	Eicosanoids	Prostaglandins and related compounds	1.29208e+06	1.20415e+06	427378	871167	943765	989034	1.76829e+06	1.71559e+06	751435	636420	518000	539241	554541	824941	655762
	O-p-coumaroyl-O-salicyloyl quinic acid	--	Com_12446_pos	C23 H22 O10	458.122	5.461	459.129	--	--	--	--	--	--	--	--	--	No results	No results	Full match					1.34479e+06	2.13096e+06	2.02783e+06	408023	440984	467175	3.4151e+06	390052	2.11307e+06	970088	1.02084e+06	745607	1.46146e+06	1.51548e+06	1.40082e+06
	KQH	--	Com_12461_pos	C17 H29 N7 O5	411.224	8.843	412.231	--	--	--	--	--	--	--	--	--	Full match	No results	No results					1.84136e+06	2.95375e+06	2.14451e+06	3.67183e+06	2.98175e+06	3.47532e+06	1.09485e+06	927420	1.06533e+06	2.24621e+06	3.8931e+06	1.63913e+06	1.81017e+06	1.88975e+06	1.93343e+06
C01029	N8-Acetylspermidine	N8-Acetylspermidine	Com_12463_pos	C9 H21 N3 O	187.168	1.245	188.176	-	HMDB0002189	--	Organic acids and derivatives	Carboximidic acids and derivatives	Carboximidic acids	--	--	--	No results	No results	Full match	Organic acids and derivatives	Carboximidic acids and derivatives	Carboximidic acids	Carboximidic acids	1.61996e+06	1.4291e+07	1.10198e+07	299728	310007	274970	377452	524361	537940	458200	439081	444852	372797	436655	401541
C15530	Corydaline	Corydaline; (+)-Corydaline	Com_12529_pos	C22 H27 N O4	369.194	6.731	370.202	map00950 Isoquinoline alkaloid biosynthesis	HMDB0250473	--	Alkaloids and derivatives	Protoberberine alkaloids and derivatives	-	--	--	--	No results	No results	Full match	Alkaloids and derivatives	Protoberberine alkaloids and derivatives	Not available	Protoberberine alkaloids and derivatives	240973	238341	215799	717518	221957	1.3961e+06	309855	240645	643221	703570	2.10518e+06	577586	203802	202584	195441
C03365	Sequoyitol	5-O-Methyl-myo-inositol; 1D-5-O-Methyl-myo-inositol; Sequoyitol	Com_12536_pos	C7 H14 O6	194.08	1.161	195.087	-	HMDB0031449	--	Organic oxygen compounds	Organooxygen compounds	Alcohols and polyols	--	--	--	No results	No results	Full match	Organic oxygen compounds	Organooxygen compounds	Alcohols and polyols	Cyclohexanols	3.51237e+06	3.08395e+06	3.58663e+06	3.904e+06	2.70353e+06	1.15988e+06	1.89995e+06	3.40326e+06	2.14603e+06	5.17865e+06	4.58363e+06	4.68098e+06	4.85622e+06	5.10684e+06	4.06749e+06
	VNK	--	Com_12624_pos	C15 H29 N5 O5	359.217	1.522	360.224	--	--	--	--	--	--	--	--	--	Full match	No results	No results					2.33342e+06	2.20442e+06	3.44551e+06	299264	306803	305039	1.64758e+06	1.13437e+06	735132	394658	443547	416540	1054183	916390	1.59477e+06
	(2S)-Isoxanthohumol	--	Com_12664_pos	C21 H22 O5	354.147	6.099	355.154	--	--	--	--	--	--	--	--	--	No results	No results	Full match					3.53574e+06	3.29117e+06	1.80092e+06	1.93322e+06	2.66704e+06	1.93125e+06	5.13702e+06	2.41805e+06	2.55706e+06	1.74763e+06	1.52946e+06	1.01904e+06	2.82803e+06	2.66892e+06	2.70209e+06
	Apigenin C-pentoside	--	Com_12711_pos	C20 H18 O9	402.094	5.682	385.091	--	--	--	--	--	--	--	--	--	No results	No results	Full match					478983	966657	422552	1.57257e+06	2.00488e+06	1.75339e+06	480339	1.77407e+06	1.02097e+06	533216	1.76814e+06	4.26916e+06	936278	886522	660775
C07592	Colchicine	Colchicine	Com_12764_pos	C22 H25 N O6	399.169	6.347	400.176	map00950 Isoquinoline alkaloid biosynthesis;map01063 Biosynthesis of alkaloids derived from shikimate pathway;map01110 Biosynthesis of secondary metabolites	HMDB0015466	--	Hydrocarbon derivatives	Tropones	-	--	--	--	No results	No results	Full match	Hydrocarbon derivatives	Tropones	Not available	Tropones	291875	268292	324086	174468	203802	248148	2.66604e+06	2.57539e+06	1.25422e+06	199118	148538	173097	292466	288185	273536
C17743	Bisdemethoxycurcumin	Bisdemethoxycurcumin	Com_12837_pos	C19 H16 O4	308.105	5.592	309.112	map00945 Stilbenoid, diarylheptanoid and gingerol biosynthesis;map01110 Biosynthesis of secondary metabolites	HMDB0002114	--	Phenylpropanoids and polyketides	Diarylheptanoids	Linear diarylheptanoids	--	--	--	No results	No results	Full match	Phenylpropanoids and polyketides	Diarylheptanoids	Linear diarylheptanoids	Curcuminoids	4.32092e+06	5.8739e+06	6.97011e+06	2.3644e+06	2.86461e+06	5.62208e+06	9.03761e+06	7.44138e+06	7.75945e+06	2.1426e+06	1.59912e+06	1.35748e+06	6.50174e+06	5.27278e+06	5.88527e+06
	9-Hydroxy-(10E,12Z,15Z)-Octadecatrienoic Acid	--	Com_12863_pos	C18 H30 O3	294.219	6.298	295.227	--	--	--	--	--	--	--	--	--	No results	No results	Full match					2.37628e+06	3.07106e+06	2.58243e+06	288222	243941	250286	1.55305e+06	1.96629e+06	1.39517e+06	308062	370105	297154	1.34029e+06	1.39231e+06	1.29106e+06
C16359	1-Methyluric acid	1-Methyluric acid	Com_12864_pos	C6 H6 N4 O3	182.043	1.181	183.051	map00232 Caffeine metabolism	HMDB0003099	--	Organoheterocyclic compounds	Imidazopyrimidines	Purines and purine derivatives	--	--	--	No results	No results	Full match	Organoheterocyclic compounds	Imidazopyrimidines	Purines and purine derivatives	Xanthines	1.79242e+06	1.79206e+06	1.77803e+06	2.09395e+06	2.29304e+06	1.92409e+06	931766	1.77734e+06	2.08627e+06	2.92124e+06	3.37724e+06	3.58352e+06	2.66091e+06	2.77239e+06	1.76743e+06
	N-[(-)-Jasmonoyl]-(L)-Isoleucine	--	Com_12884_pos	C18 H27 N O4	321.194	6.744	322.201	--	--	--	--	--	--	--	--	--	No results	No results	Full match	Organic acids and derivatives	Carboxylic acids and derivatives	Amino acids, peptides, and analogues	Isoleucine and derivatives	449500	269845	465568	722502	779805	1.26729e+06	1.03104e+06	500013	666294	1.31504e+06	688014	963551	673694	614867	659344
	pteroside A	--	Com_12892_pos	C21 H30 O8	410.195	8.091	411.202	--	HMDB0030758	--	Organic oxygen compounds	Organooxygen compounds	Carbohydrates and carbohydrate conjugates	--	--	--	No results	No results	Full match	Organic oxygen compounds	Organooxygen compounds	Carbohydrates and carbohydrate conjugates	Phenolic glycosides	1.54753e+06	209643	666154	1.14715e+06	1.64002e+06	1.75072e+06	472767	314351	143492	972216	863021	872558	641899	668115	681896
	Phe-Phe	--	Com_12923_pos	C18 H20 N2 O3	312.148	6.242	313.155	--	HMDB0013302	--	Organic acids and derivatives	Carboxylic acids and derivatives	Amino acids, peptides, and analogues	--	--	--	No results	No results	Full match	Organic acids and derivatives	Carboxylic acids and derivatives	Amino acids, peptides, and analogues	Dipeptides	1.73786e+06	1.12667e+06	760374	127790	146658	137070	592331	1.2805e+06	705151	153124	129033	138777	478217	479608	727252
	PC O-17:1	--	Com_12982_pos	C25 H50 N O7 P	507.333	9.198	508.34	--	--	--	--	--	--	--	--	--	No results	Full match	No results					1.45088e+06	1.0219e+06	638779	899522	242982	273529	292595	265218	219045	126818	144740	123888	105784	89487.4	85673.3
	2-{[methyl(2,3,4,5,6-pentahydroxyhexyl)amino]methylidene}malononitrile	--	Com_12987_pos	C11 H17 N3 O5	288.14	8.764	289.148	--	--	--	--	--	--	--	--	--	Invalid mass	No results	No results					264803	236563	362892	69176.7	68989.3	86331.4	245280	578414	388165	73311.1	76844.2	70960	449825	445737	420138
	5-fluoro AB-PINACA N-(4-hydroxypentyl) metabolite	--	Com_13017_pos	C18 H25 F N4 O3	386.175	10.143	387.182	--	--	--	--	--	--	--	--	--	Invalid mass	No results	No results	Organic acids and derivatives	Carboxylic acids and derivatives	Amino acids, peptides, and analogues	N-acyl-alpha amino acids and derivatives	954321	971760	524203	1.50426e+06	1.44625e+06	2.157e+06	1.34548e+06	1.37219e+06	1.41666e+06	2.26663e+06	3.25727e+06	2.1351e+06	1.74512e+06	1.97941e+06	1.9464e+06
	Theophylline-7-acetic acid	--	Com_13022_pos	C9 H10 N4 O4	238.071	2.106	239.078	--	HMDB0247895	--	Organoheterocyclic compounds	Imidazopyrimidines	Purines and purine derivatives	--	--	--	No results	No results	Full match	Organoheterocyclic compounds	Imidazopyrimidines	Purines and purine derivatives	Xanthines	1.42286e+06	1.81715e+06	821866	103501	106274	105369	404091	551398	409957	126044	129516	122134	586150	599952	796607
	LPE 18:0	--	Com_13043_pos	C23 H48 N O7 P	481.317	10.221	482.325	--	--	LMGP02050038	--	--	--	Glycerophospholipids [GP]	Glycerophosphoethanolamines [GP02]	Monoacylglycerophosphoethanolamines [GP0205]	No results	Full match	Full match	Lipids and lipid-like molecules	Glycerophospholipids	Glycerophosphoethanolamines	1-acyl-sn-glycero-3-phosphoethanolamines	426370	830754	470157	930522	474233	686169	835126	744490	834568	247224	424165	274780	947824	856047	732740
C12140	Oenin chloride	Malvidin 3-O-glucoside; Enin; Malvidin-3-glucoside	Com_13128_pos	C23 H25 Cl O12	528.104	6.526	529.111	map00942 Anthocyanin biosynthesis	--	--	--	--	--	--	--	--	No results	No results	Full match	Phenylpropanoids and polyketides	Flavonoids	Flavonoid glycosides	Anthocyanidin-3-O-glycosides	450085	464005	441372	502814	708296	1.07357e+06	509816	539410	492921	1.88466e+06	1.78245e+06	1.6941e+06	463458	441935	460607
C00003	NAD+	NAD+; NAD; Nicotinamide adenine dinucleotide; DPN; Diphosphopyridine nucleotide; Nadide; beta-NAD+	Com_13208_pos	C21 H27 N7 O14 P2	663.109	1.557	664.116	map00190 Oxidative phosphorylation;map00730 Thiamine metabolism;map00760 Nicotinate and nicotinamide metabolism;map01100 Metabolic pathways;map04152 AMPK signaling pathway;map04211 Longevity regulating pathway;map04212 Longevity regulating pathway - worm;map04925 Aldosterone synthesis and secretion;map04977 Vitamin digestion and absorption	--	--	--	--	--	--	--	--	No results	No results	Full match	Nucleosides, nucleotides, and analogues	(5'-&gt;5')-dinucleotides	Not available	(5'-&gt;5')-dinucleotides	977190	1.0642e+06	505078	1.28542e+06	1.18164e+06	1.15357e+06	745106	1.00286e+06	703271	1.44481e+06	1.80263e+06	878193	1.02002e+06	855449	759491
	7-(2-Hydroxyethyl)theophyline	--	Com_13214_pos	C9 H12 N4 O3	224.09	1.191	225.097	--	--	--	--	--	--	--	--	--	No results	No results	Full match					1.72189e+06	1.59117e+06	1.58599e+06	1.49652e+06	1.4617e+06	1.4968e+06	1.60576e+06	1.59978e+06	1.58108e+06	2.56539e+06	2.65371e+06	2.60899e+06	2.12135e+06	2.17206e+06	2.07825e+06
	ethyl 4-[2-(3,4,5-trimethoxybenzylidene)hydrazino]benzoate	--	Com_13216_pos	C19 H22 N2 O5	358.153	7.797	359.161	--	--	--	--	--	--	--	--	--	Full match	No results	No results					1.19199e+06	1.24223e+06	2.02028e+06	1.73839e+06	2.17786e+06	2.06073e+06	1.66285e+06	1.62347e+06	1.15742e+06	1.16259e+06	1.5693e+06	1.45027e+06	1.69146e+06	1.33317e+06	1.68543e+06
C12628	Vitexin-2-O-rhaMnoside	Vitexin 2''-O-beta-L-rhamnoside; 2''-O-Rhamnosylvitexin; Vitexin 2''-rhamnoside	Com_13268_pos	C27 H30 O14	578.161	5.463	579.168	map00944 Flavone and flavonol biosynthesis	--	--	--	--	--	--	--	--	No results	No results	Full match	Phenylpropanoids and polyketides	Flavonoids	Flavonoid glycosides	Flavonoid 8-C-glycosides	1.61141e+06	2.74314e+06	1.67232e+06	705187	565187	938395	600994	640936	546695	691317	470307	715400	1.07047e+06	1.07507e+06	984042
C13444	Estradiol benzoate	Estradiol benzoate; 17-beta-Estradiol 3-benzoate	Com_13467_pos	C25 H28 O3	376.202	8.451	377.209	-	HMDB0251961	--	Lipids and lipid-like molecules	Steroids and steroid derivatives	Estrane steroids	--	--	--	Invalid mass	No results	No results	Lipids and lipid-like molecules	Steroids and steroid derivatives	Estrane steroids	Estrane steroids	1.22135e+06	1.17529e+06	1.06427e+06	1.35718e+06	1.61357e+06	2.06118e+06	418400	436319	256429	981404	928343	1.28934e+06	638832	522555	741758
C00255	Vitamin B2	Riboflavin; Lactoflavin; 7,8-Dimethyl-10-ribitylisoalloxazine; Vitamin B2	Com_13497_pos	C17 H20 N4 O6	376.138	5.731	359.135	map00740 Riboflavin metabolism;map01100 Metabolic pathways;map01110 Biosynthesis of secondary metabolites;map04977 Vitamin digestion and absorption	HMDB0000244	--	Organoheterocyclic compounds	Pteridines and derivatives	Alloxazines and isoalloxazines	--	--	--	No results	No results	Full match	Organoheterocyclic compounds	Pteridines and derivatives	Alloxazines and isoalloxazines	Flavins	390678	360156	333635	525940	541934	482329	403178	1.44563e+06	797372	462935	525976	483583	440908	424524	446318
	ethyl 4-({[(3-morpholinopropyl)amino]carbothioyl}amino)benzoate	--	Com_13531_pos	C17 H25 N3 O3 S	373.149	2.334	374.156	--	--	--	--	--	--	--	--	--	Invalid mass	No results	No results					4.47315e+06	3.13485e+06	3.72097e+06	457949	459511	450793	1.85884e+06	2.60239e+06	2.27573e+06	519447	563538	513243	2.04686e+06	1.91529e+06	1.85057e+06
	Lysopa 16:0	--	Com_13609_pos	C19 H39 O7 P	410.244	7.619	411.251	--	--	--	--	--	--	--	--	--	No results	No results	Full match	Lipids and lipid-like molecules	Glycerophospholipids	Glycerophosphates	1-acylglycerol-3-phosphates	2.76947e+06	2.93815e+06	2.67088e+06	546829	899704	1.27663e+06	1.7945e+06	2.01929e+06	1.92759e+06	472951	272844	566111	1.2399e+06	1.28991e+06	1.10689e+06
C01709	Hesperetin	Hesperetin; 3',5,7-Trihydroxy-4'-methoxyflavanone	Com_13625_pos	C16 H14 O6	302.079	5.686	303.087	map00941 Flavonoid biosynthesis	HMDB0005782	LMPK12140003	Phenylpropanoids and polyketides	Flavonoids	O-methylated flavonoids	Polyketides [PK]	Flavonoids [PK12]	Flavanones [PK1214]	No results	No results	Full match	Phenylpropanoids and polyketides	Flavonoids	O-methylated flavonoids	4'-O-methylated flavonoids	912680	1.14486e+06	667759	2.82969e+06	2.82124e+06	2.69559e+06	845746	1.21312e+06	1.53081e+06	1.81609e+06	2.79896e+06	2.90163e+06	1.64446e+06	1.55985e+06	1.87016e+06
C10197	Wogonin	Wogonin; Norwogonin 8-methyl ether	Com_13632_pos	C16 H12 O5	284.07	5.679	569.145	-	--	LMPK12111330	--	--	--	Polyketides [PK]	Flavonoids [PK12]	Flavones and Flavonols [PK1211]	No results	No results	Full match	Phenylpropanoids and polyketides	Flavonoids	O-methylated flavonoids	8-O-methylated flavonoids	1.33223e+06	1.04019e+06	914324	1.08579e+06	1.07389e+06	983736	1.45939e+06	1.52319e+06	1.11399e+06	1.38832e+06	2.53165e+06	3.09724e+06	2.35983e+06	1.50991e+06	1.28293e+06
	N-[1-(4-methoxy-2-oxo-2H-pyran-6-yl)-2-methylbutyl]acetamide	--	Com_13683_pos	C13 H19 N O4	270.158	8.98	271.165	--	--	--	--	--	--	--	--	--	Invalid mass	No results	No results					48176.7	59372	54120.5	134305	66208	70291	59479.6	372607	218749	341991	1.34167e+06	1.57894e+06	560664	680706	814908
C10759	Anacardic Acid	6-Pentadecylsalicylic acid; Anacardic acid	Com_13786_pos	C22 H36 O3	348.266	8.393	349.274	-	HMDB0033896	LMPK15040001	Benzenoids	Benzene and substituted derivatives	Benzoic acids and derivatives	Polyketides [PK]	Phenolic lipids [PK15]	Anacardic acids and derivatives [PK1504]	No results	No results	Full match	Benzenoids	Benzene and substituted derivatives	Benzoic acids and derivatives	Salicylic acids	1.36097e+06	1.61528e+06	2.12175e+06	190817	180236	192638	501491	714375	432957	160812	174360	166292	473593	442622	433687
	trans-zeatin 9-O-glucoside	--	Com_13803_pos	C16 H23 N5 O6	381.164	4.795	364.161	--	--	--	--	--	--	--	--	--	No results	No results	Full match					8.18484e+06	7.76963e+06	9.5376e+06	235763	251641	242711	4.24928e+06	1.2533e+06	5.33331e+06	256926	270812	252039	3.42893e+06	3.06171e+06	3.47902e+06
C13715	Miltirone	Miltirone	Com_13810_pos	C19 H22 O2	282.162	9.006	283.169	-	HMDB0035080	--	Lipids and lipid-like molecules	Prenol lipids	Diterpenoids	--	--	--	No results	No results	Full match	Lipids and lipid-like molecules	Prenol lipids	Diterpenoids	Tanshinones, isotanshinones, and derivatives	719359	980640	872287	865022	1.05014e+06	1.24879e+06	686996	645071	660225	821939	808168	711581	483797	576557	593927
	ENK	--	Com_13990_pos	C15 H27 N5 O7	407.206	5.353	408.214	--	--	--	--	--	--	--	--	--	Invalid mass	No results	No results					3.30073e+06	2.75603e+06	3.58387e+06	2.18229e+06	2.33943e+06	2.06807e+06	1.78571e+06	2.00097e+06	1.48124e+06	1.84183e+06	1.79653e+06	1.34772e+06	1.89656e+06	1.38728e+06	1.83686e+06
	LPE 15:0	--	Com_13997_pos	C20 H42 N O7 P	439.27	8.784	440.278	--	--	LMGP02050074	--	--	--	Glycerophospholipids [GP]	Glycerophosphoethanolamines [GP02]	Monoacylglycerophosphoethanolamines [GP0205]	No results	Full match	No results	Lipids and lipid-like molecules	Glycerophospholipids	Glycerophosphoethanolamines	1-acyl-sn-glycero-3-phosphoethanolamines	284923	211087	152991	1.60169e+06	1.21453e+06	1.15427e+06	259490	472506	565326	1.04773e+06	975284	599528	82629.1	140743	85936.8
	N'1-(4-chlorobenzoyl)-2-aminobenzene-1-carbohydrazide	--	Com_14049_pos	C14 H12 Cl N3 O2	289.062	5.125	290.07	--	--	--	--	--	--	--	--	--	Full match	No results	No results					1.10776e+06	429125	840025	1.4524e+06	1.53263e+06	1.5104e+06	1.84235e+06	1.31019e+06	1.44587e+06	1.663e+06	1.82928e+06	2.06047e+06	1.25228e+06	1.41497e+06	1.24729e+06
C08272	Kinetin	Kinetin; 6-Furfuryladenine	Com_14089_pos	C10 H9 N5 O	215.08	5.468	216.087	-	HMDB0012245	--	Organoheterocyclic compounds	Imidazopyrimidines	Purines and purine derivatives	--	--	--	No results	No results	Full match	Organoheterocyclic compounds	Imidazopyrimidines	Purines and purine derivatives	6-alkylaminopurines	1.88676e+06	2.38654e+06	1.07363e+06	2.33445e+06	2.51482e+06	2.40735e+06	3.64892e+06	3.37592e+06	3.82068e+06	2.67204e+06	2.03255e+06	9.61162e+06	3.86679e+06	3.46556e+06	3.57382e+06
	Heptamethoxyflavone	--	Com_14110_pos	C22 H24 O9	432.142	5.884	433.149	--	--	--	--	--	--	--	--	--	No results	No results	Full match	Phenylpropanoids and polyketides	Flavonoids	O-methylated flavonoids	8-O-methylated flavonoids	1.12923e+06	1.10311e+06	1.00089e+06	619785	713208	880944	744381	909964	808461	1.24437e+06	605015	859945	602809	632096	622603
C00371	Trans-Zeatin	Zeatin; N6-(4-Hydroxyisopentenyl)adenine; (E)-2-Methyl-4-(1H-purin-6-ylamino)but-2-en-1-ol; trans-Zeatin	Com_14202_pos	C10 H13 N5 O	219.111	5.375	439.231	map00908 Zeatin biosynthesis;map01060 Biosynthesis of plant secondary metabolites;map01070 Biosynthesis of plant hormones;map01100 Metabolic pathways;map01110 Biosynthesis of secondary metabolites;map04075 Plant hormone signal transduction	HMDB0012204	--	Organoheterocyclic compounds	Imidazopyrimidines	Purines and purine derivatives	--	--	--	No results	No results	Full match	Organoheterocyclic compounds	Imidazopyrimidines	Purines and purine derivatives	6-alkylaminopurines	448320	179445	201129	1.49414e+06	1.36827e+06	1.4313e+06	1.14545e+06	353547	690186	973461	1.08481e+06	1.03452e+06	872279	680990	791664
	ALK	--	Com_14253_pos	C15 H30 N4 O4	330.227	3.148	331.234	--	--	--	--	--	--	--	--	--	Full match	No results	No results					2.11108e+06	2.02105e+06	2.97629e+06	275335	297830	335220	1.03394e+06	1.39337e+06	859999	315271	324849	325964	693179	705221	733613
	N1-(6-methyl-4-oxo-3,4-dihydroquinazolin-2-yl)-4-nitrobenzamide	--	Com_14327_pos	C16 H12 N4 O4	324.083	4.831	325.09	--	--	--	--	--	--	--	--	--	Invalid mass	No results	No results					146304	210567	159679	1.45249e+06	1.58219e+06	1.75921e+06	203597	290023	395275	553015	790582	380613	579965	467861	519779
	Tanshinone I	--	Com_14333_pos	C18 H12 O3	276.079	4.259	277.086	--	HMDB0258714	--	Lipids and lipid-like molecules	Prenol lipids	Diterpenoids	--	--	--	No results	No results	Full match	Lipids and lipid-like molecules	Prenol lipids	Diterpenoids	Tanshinones, isotanshinones, and derivatives	4.25252e+06	4.62203e+06	4.68745e+06	1.14272e+06	1.38847e+06	1.4395e+06	5.23278e+06	4.38108e+06	4.62287e+06	1.17281e+06	1.44743e+06	1.75882e+06	3.80213e+06	3.04147e+06	3.34822e+06
C04230	LPC 20:4	1-Acyl-sn-glycero-3-phosphocholine; 1-Acyl-sn-glycerol-3-phosphocholine; alpha-Acylglycerophosphocholine; 2-Lysolecithin; 2-Lysophosphatidylcholine; 1-Acylglycerophosphocholine	Com_14444_pos	C28 H50 N O7 P	543.334	8.99	566.323	map00564 Glycerophospholipid metabolism;map05231 Choline metabolism in cancer	--	LMGP01050140	--	--	--	Glycerophospholipids [GP]	Glycerophosphocholines [GP01]	Monoacylglycerophosphocholines [GP0105]	No results	Full match	Full match	Lipids and lipid-like molecules	Glycerophospholipids	Glycerophosphocholines	Phosphocholines	100194	119578	100665	114871	107275	110950	108182	98370.7	108722	111794	1.97777e+06	103524	84613	81289.2	87783.8
C01714	Isovitexin	Isovitexin; Saponaretin; Apigenin-6-C-glucoside; 6-C-Glucosylapigenin; Apigenin 6-C-glucoside	Com_14507_pos	C21 H20 O10	432.107	6.141	455.096	map00944 Flavone and flavonol biosynthesis	HMDB0253708	LMPK12110338	Lipids and lipid-like molecules	Fatty Acyls	Fatty amides	Polyketides [PK]	Flavonoids [PK12]	Flavones and Flavonols [PK1211]	No results	No results	Full match	Phenylpropanoids and polyketides	Flavonoids	Flavonoid glycosides	Flavonoid C-glycosides	935559	921178	917904	474046	525977	547733	784088	883182	823216	3.01654e+06	2.34303e+06	3.93331e+06	761924	716235	787678
	PC O-20:5	--	Com_14550_pos	C28 H48 N O7 P	541.318	8.497	542.325	--	--	--	--	--	--	--	--	--	No results	Full match	No results					74770.9	86719.8	115790	193299	95084.7	1.83656e+06	115231	124435	107053	88129	92157.5	165580	96138.4	94366.2	92564.9
	Ganoderiol A	--	Com_14660_pos	C30 H46 O2	438.35	10.999	461.339	--	HMDB0035326	--	Lipids and lipid-like molecules	Prenol lipids	Triterpenoids	--	--	--	No results	No results	Full match	Lipids and lipid-like molecules	Prenol lipids	Triterpenoids	Triterpenoids	231507	583109	291312	59792.8	53015.7	43386.2	1.18445e+06	272221	284150	59191.2	67254.3	59632.3	335644	333923	343405
	2-Amino-1,3,4-tetradecanetriol	--	Com_14739_pos	C14 H31 N O3	261.231	6.021	262.238	--	--	--	--	--	--	--	--	--	No results	No results	Full match	Organic nitrogen compounds	Organonitrogen compounds	Amines	1,3-aminoalcohols	245908	248297	250162	464053	493974	335717	355437	304600	256315	588584	582783	1.25477e+06	520627	370536	593899
	(5S)-5-hydroxy-1,7-diphenylheptan-3-one	--	Com_14932_pos	C19 H22 O2	304.144	8.399	305.151	--	--	--	--	--	--	--	--	--	Invalid mass	No results	No match					620630	836415	711836	1.2639e+06	1.27239e+06	1.09629e+06	525014	538896	704834	1.28314e+06	1.55542e+06	1.17492e+06	870657	847361	840217
C00385	2,6-Dihydroxypurine	Xanthine	Com_14986_pos	C5 H4 N4 O2	152.034	3.717	153.041	map00230 Purine metabolism;map00232 Caffeine metabolism;map01060 Biosynthesis of plant secondary metabolites;map01065 Biosynthesis of alkaloids derived from histidine and purine;map01100 Metabolic pathways;map01110 Biosynthesis of secondary metabolites;map01120 Microbial metabolism in diverse environments	HMDB0000292	--	Organoheterocyclic compounds	Imidazopyrimidines	Purines and purine derivatives	--	--	--	No results	No results	Full match	Organoheterocyclic compounds	Imidazopyrimidines	Purines and purine derivatives	Hypoxanthines	8.15986e+06	7.52347e+06	7.99335e+06	6.44703e+06	7.89931e+06	6.24567e+06	6.11584e+06	6.52102e+06	6.10224e+06	3.86361e+06	2.72459e+06	3.02374e+06	6.99186e+06	6.76496e+06	6.40718e+06
	Limocitrin O-hexoside	--	Com_15226_pos	C23 H24 O13	508.12	5.477	509.128	--	--	--	--	--	--	--	--	--	No results	No results	Full match					279050	377679	284277	421619	1.1496e+06	1.70545e+06	1.15857e+06	579587	1.03406e+06	339965	505486	373886	583781	569451	768821
	4,4'-dimethoxy[1,1'-biphenyl]-2-carbonitrile	--	Com_15289_pos	C15 H13 N O2	239.092	9.055	240.1	--	--	--	--	--	--	--	--	--	Invalid mass	No results	No results					5.71424e+06	5.72742e+06	1.1829e+06	1.61942e+06	1.50965e+06	1.30661e+06	1.69142e+06	2.07377e+06	1.74294e+06	1.18432e+06	939929	830585	1.47458e+06	1.08814e+06	1.00828e+06
C10084	Isorhamnetin	Isorhamnetin; 3-Methylquercetin; Quercetin 3'-methyl ether	Com_15390_pos	C16 H12 O7	316.059	5.708	317.066	-	HMDB0002655	LMPK12110002	Phenylpropanoids and polyketides	Flavonoids	Flavones	Polyketides [PK]	Flavonoids [PK12]	Flavones and Flavonols [PK1211]	No results	No results	Full match	Phenylpropanoids and polyketides	Flavonoids	Flavones	Flavonols	1.37796e+06	1.89944e+06	1.44703e+06	1.3935e+06	1.57423e+06	1.74311e+06	2.17953e+06	1.40743e+06	2.05223e+06	2.38391e+06	2.28833e+06	1.97602e+06	2.07653e+06	1.90392e+06	1.29623e+06
	MAG (18:1)	--	Com_15453_pos	C21 H40 O4	356.293	8.219	357.3	--	--	--	--	--	--	--	--	--	No results	No results	Full match	Lipids and lipid-like molecules	Fatty Acyls	Lineolic acids and derivatives	Lineolic acids and derivatives	103246	665050	578057	1.34309e+06	1.25351e+06	1.56284e+06	597303	884253	588283	1.77182e+06	1.66043e+06	1.62945e+06	667023	630616	587003
	Retrochalcone	--	Com_15620_pos	C16 H14 O4	270.088	7.612	271.095	--	--	--	--	--	--	--	--	--	No results	Invalid mass	No match					1.05654e+06	874182	1.10259e+06	876773	1.36636e+06	920994	1.08369e+06	885547	1.59993e+06	869702	480265	563686	790741	909268	775753
	N alpha-Acetyl-L-Arginine	--	Com_15685_pos	C8 H16 N4 O3	216.121	1.192	217.129	--	--	--	--	--	--	--	--	--	No results	No results	Full match					914603	838244	928127	926297	1.04267e+06	961519	1.10674e+06	1.01815e+06	1.04301e+06	1.7542e+06	2.10716e+06	1.65542e+06	1.34275e+06	1.51742e+06	1.33522e+06
C17058	Resibufogenin	Resibufogenin; Bufogein	Com_15701_pos	C24 H32 O4	384.23	7.9	385.237	-	HMDB0249430	LMST01130031	Lipids and lipid-like molecules	Steroids and steroid derivatives	Steroid lactones	Sterol Lipids [ST]	Sterols [ST01]	Bufanolides and derivatives [ST0113]	No results	No results	Full match	Lipids and lipid-like molecules	Steroids and steroid derivatives	Steroid lactones	Bufanolides and derivatives	880222	229609	847967	122813	136587	513484	202094	270054	130144	132249	140054	136269	152732	140330	201621
C17885	Atractylenolide I	Atractylenolide I	Com_15771_pos	C15 H18 O2	460.264	1.155	231.139	-	HMDB0248706	--	Organoheterocyclic compounds	Naphthofurans	-	--	--	--	No results	Invalid mass	No results	Lipids and lipid-like molecules	Prenol lipids	Terpene lactones	Eudesmanolides, secoeudesmanolides, and derivatives	1.45071e+06	965230	1.64228e+06	165312	163911	170953	849785	925275	837086	262523	305546	285793	532275	803521	746737
	1,2,3,7-Tetramethoxyxanthone	--	Com_15851_pos	C17 H16 O6	316.096	5.465	317.103	--	--	--	--	--	--	--	--	--	No results	No results	Full match					3.8531e+06	180275	3.28045e+06	654846	1.14564e+06	898501	1.52408e+06	2.14725e+06	1.61969e+06	1.82246e+06	1.42569e+06	1.61457e+06	2.01736e+06	2.47298e+06	2.23537e+06
	VMH	--	Com_15867_pos	C16 H27 N5 O4 S	770.356	5.032	386.185	--	--	--	--	--	--	--	--	--	Invalid mass	No results	No results					386990	370775	362515	394382	414825	371133	392291	378959	388686	930902	456383	471910	387319	276058	386229
	5-methoxyflavone	--	Com_15961_pos	C16 H12 O3	252.079	5.662	253.086	--	--	--	--	--	--	--	--	--	No results	No results	Full match	Phenylpropanoids and polyketides	Flavonoids	O-methylated flavonoids	5-O-methylated flavonoids	357989	351703	429827	394058	413184	387279	281683	272262	261288	544592	364251	373602	342843	322400	388390
C00074	Phosphoenolpyruvic acid	Phosphoenolpyruvate; Phosphoenolpyruvic acid; PEP	Com_15967_pos	C3 H5 O6 P	167.983	1.762	150.979	map00010 Glycolysis / Gluconeogenesis;map00020 Citrate cycle (TCA cycle);map00400 Phenylalanine, tyrosine and tryptophan biosynthesis;map00440 Phosphonate and phosphinate metabolism;map00620 Pyruvate metabolism;map00680 Methane metabolism;map00710 Carbon fixation in photosynthetic organisms;map00720 Carbon fixation pathways in prokaryotes;map01060 Biosynthesis of plant secondary metabolites;map01…	HMDB0000263	--	Organic acids and derivatives	Organic phosphoric acids and derivatives	Phosphate esters	--	--	--	No results	No results	Full match	Organic acids and derivatives	Organic phosphoric acids and derivatives	Phosphate esters	Phosphate esters	6.30361e+06	8.84307e+06	3.0431e+06	7.23233e+06	6.98107e+06	4.39091e+06	5.82223e+06	5.25135e+06	8.52314e+06	1.90469e+06	1.763e+06	1.30213e+06	5.24103e+06	4.97938e+06	5.12878e+06
C08694	Lappaconitine	Lappaconitine	Com_16017_pos	C32 H44 N2 O8	584.312	10.409	585.319	-	--	--	--	--	--	--	--	--	No results	No results	Full match	Lipids and lipid-like molecules	Prenol lipids	Diterpenoids	Lappaconitine-type diterpenoid alkaloids	302973	356513	664981	80161.8	83055.8	63124.1	761438	762429	472518	73486.9	77613	66918.1	161390	250186	218237
	dG-C8-IQ	--	Com_16105_pos	C21 H21 N9 O4	463.169	4.743	464.177	--	--	--	--	--	--	--	--	--	Invalid mass	No results	No results	Nucleosides, nucleotides, and analogues	Purine nucleosides	Purine 2'-deoxyribonucleosides	Purine 2'-deoxyribonucleosides	483730	551558	792643	93922.4	108433	82766.4	599838	504758	568651	72585	134424	136077	426871	410623	395727
	Bullatine A	--	Com_16153_pos	C22 H33 N O2	343.251	8.328	344.259	--	--	--	--	--	--	--	--	--	No results	No results	Full match	Lipids and lipid-like molecules	Prenol lipids	Diterpenoids	Napelline-type diterpenoid alkaloids	389892	1.02679e+06	1.29086e+06	1.53509e+06	3.58927e+06	1.15378e+06	1.21589e+06	2.13985e+06	1.80373e+06	2.24175e+06	1.98059e+06	2.07738e+06	821594	989998	1.01873e+06
C17799	Astragaloside IV	Astragaloside IV	Com_16199_pos	C41 H68 O14	784.461	11.279	785.469	-	--	--	--	--	--	--	--	--	No results	No results	Full match	Lipids and lipid-like molecules	Steroids and steroid derivatives	Steroidal glycosides	Cucurbitacin glycosides	140147	781734	620398	222134	60177.4	109734	204175	474741	228644	174435	102793	58250.6	142877	158149	96669.2
	LPC(1-acyl 18:1)	--	Com_16286_pos	C26 H52 N O7 P	521.348	10.091	544.337	--	--	--	--	--	--	--	--	--	No results	No results	Full match					705320	724456	420074	1.68443e+06	1.43211e+06	1.27419e+06	791547	187872	837365	492491	352183	154966	100285	90304	92393.6
	Dehydropachymic Acid	--	Com_16299_pos	C33 H50 O5	526.363	11.201	527.371	--	--	--	--	--	--	--	--	--	No results	No results	Full match	Lipids and lipid-like molecules	Prenol lipids	Triterpenoids	Triterpenoids	447558	435333	429160	84934	75346.3	68510.8	674782	1.27878e+06	621183	87275.5	86988.9	82027.8	385754	425047	464264
C20268	Combretastatin A4	Combretastatin A-4; Combretastatin A4	Com_16359_pos	C18 H20 O5	316.131	5.749	317.139	-	HMDB0250413	--	Phenylpropanoids and polyketides	Stilbenes	-	--	--	--	No results	No results	Full match	Phenylpropanoids and polyketides	Stilbenes	Not available	Stilbenes	667427	684249	1.38188e+06	733757	1.55202e+06	672913	657429	735046	624496	645856	733807	674663	615126	592269	622674
C16952	Dihydrocapsaicin	Dihydrocapsaicin	Com_16368_pos	C18 H29 N O3	307.215	6.228	308.222	-	HMDB0038457	LMFA08020318	Benzenoids	Phenols	Methoxyphenols	Fatty Acyls [FA]	Fatty amides [FA08]	N-acyl amines [FA0802]	No results	No results	Full match	Benzenoids	Phenols	Methoxyphenols	Methoxyphenols	247398	248501	217541	862028	785909	578145	689199	406148	734458	2.13845e+06	924204	555553	340374	241796	347690
	SM 43:1;2O	--	Com_16481_pos	C48 H97 N2 O6 P	850.691	11.09	851.699	--	--	--	--	--	--	--	--	--	No results	Invalid mass	No results					9.35574e+06	1.01617e+07	4.63653e+06	3.22702e+06	809428	613289	6.3832e+06	6.66521e+06	6.83541e+06	663721	775813	661091	6.28046e+06	6.19522e+06	6.04126e+06
	Tetranor-12(S)-HETE	--	Com_16533_pos	C16 H26 O3	248.176	8.465	249.183	--	--	--	--	--	--	--	--	--	Invalid mass	No results	No results	Lipids and lipid-like molecules	Fatty Acyls	Fatty acids and conjugates	Long-chain fatty acids	643984	706397	774512	948916	1.34867e+06	1.09989e+06	705947	1.03877e+06	1.27204e+06	660164	4.81721e+06	1.5856e+06	892294	1.3343e+06	1.83481e+06
	Lysopc 14:0	--	Com_16609_pos	C22 H46 N O7 P	467.302	9.829	468.309	--	--	--	--	--	--	--	--	--	No results	No results	Full match	Lipids and lipid-like molecules	Glycerophospholipids	Glycerophosphocholines	1-acyl-sn-glycero-3-phosphocholines	96809.9	119425	90683.3	1.03255e+06	472743	1.05279e+06	291259	117406	335983	418189	169234	183724	154329	131133	156302
C20674	N7-Methylguanosine	N7-Methylguanosine	Com_16616_pos	C11 H17 N5 O5	299.122	1.466	282.119	-	--	--	--	--	--	--	--	--	No results	No results	Full match	Nucleosides, nucleotides, and analogues	Purine nucleosides	Not available	Purine nucleosides	1.70174e+06	2.34056e+06	3.95572e+06	1.42056e+06	1.42161e+06	1.22563e+06	960995	1.85267e+06	1.84283e+06	1.42646e+06	902752	1.53079e+06	1.74624e+06	3.04382e+06	1.7446e+06
	1-adamantyl(piperidino)methanone	--	Com_16707_pos	C16 H25 N O	247.194	7.607	270.183	--	--	--	--	--	--	--	--	--	Full match	No results	No results					242287	222039	239892	387311	441966	506323	196481	346419	352203	818554	823808	1.18442e+06	249196	416149	416596
	Meperidine-d5	--	Com_16714_pos	C15 H16 [2]H5 N O2	252.188	8.923	253.195	--	--	--	--	--	--	--	--	--	Full match	No results	No results					503336	971916	1.0278e+06	1.45561e+06	1.28217e+06	1.81887e+06	702209	754015	899413	1.45308e+06	2.57514e+06	1.5276e+06	1.08637e+06	923151	952463
C00248	Lipoamide	Lipoamide; Thioctic acid amide	Com_16742_pos	C8 H15 N O S2	205.059	1.585	189.039	-	HMDB0000962	LMFA08010006	Organoheterocyclic compounds	Dithiolanes	Lipoamides	Fatty Acyls [FA]	Fatty amides [FA08]	Primary amides [FA0801]	No results	No results	Full match	Organoheterocyclic compounds	Dithiolanes	Lipoamides	Lipoamides	1.10302e+06	340382	791938	1.74474e+06	1.91322e+06	2.61471e+06	935818	643751	898565	3.11353e+06	3.33723e+06	3.09871e+06	2.88208e+06	2520353	2.73048e+06
	APK	--	Com_16744_pos	C14 H26 N4 O4	314.196	4.824	315.203	--	--	--	--	--	--	--	--	--	Full match	No results	No results					666147	948224	1.17057e+06	114345	119914	112116	611336	644846	618785	116426	166939	123722	564790	517234	543913
	LysoPC 16:1	--	Com_16846_pos	C24 H48 N O7 P	493.317	8.723	494.325	--	--	--	--	--	--	--	--	--	No results	No results	Full match	Lipids and lipid-like molecules	Glycerophospholipids	Glycerophosphocholines	Phosphocholines	2.3271e+06	2.16231e+06	605990	220618	259986	136858	1.03099e+06	690133	851766	97679.8	117360	123029	344179	243999	230126
	Sesamoside	--	Com_16906_pos	C17 H24 O12	420.127	1.553	403.124	--	--	--	--	--	--	--	--	--	No results	No results	Full match	Organic oxygen compounds	Organooxygen compounds	Carbohydrates and carbohydrate conjugates	O-glycosyl compounds	317145	337604	340923	314734	331234	334392	330540	378141	374957	363944	1.02689e+06	898524	345511	351184	327117
	Milbemycin A3 oxime	--	Com_16973_pos	C31 H43 N O7	563.276	5.366	564.283	--	--	--	--	--	--	--	--	--	Invalid mass	No results	No results	Phenylpropanoids and polyketides	Macrolides and analogues	Milbemycins	Milbemycins	727772	476221	563451	593314	441590	494912	409067	476422	473563	714768	581150	526576	456697	519359	433947
C09000	Cimifugin	Cimifugin	Com_17164_pos	C16 H18 O6	306.111	5.222	289.108	-	HMDB0250254	--	Organoheterocyclic compounds	Benzopyrans	1-benzopyrans	--	--	--	No results	No results	Full match	Organoheterocyclic compounds	Benzopyrans	1-benzopyrans	Furanochromones	222628	216981	183195	305914	219292	262126	412605	162973	149943	512708	870563	827423	153042	176110	266275
	Cyanidin 3-rutinoside	--	Com_17213_pos	C27 H31 O15	595.166	5.178	596.173	--	HMDB0031458	--	Phenylpropanoids and polyketides	Flavonoids	Flavonoid glycosides	--	--	--	No results	No results	Full match	Phenylpropanoids and polyketides	Flavonoids	Flavonoid glycosides	Anthocyanidin-3-O-glycosides	320121	308900	324583	227795	229775	435941	538689	271622	278280	1.19483e+06	1.38157e+06	1.47793e+06	363005	331777	319122
	Senegenin	--	Com_17258_pos	C30 H45 Cl O6	536.288	4.955	269.151	--	HMDB0258232	--	Lipids and lipid-like molecules	Steroids and steroid derivatives	Hydroxysteroids	--	--	--	No results	No results	Full match	Lipids and lipid-like molecules	Steroids and steroid derivatives	Hydroxysteroids	12-alpha-hydroxysteroids	55982.8	51772.5	53751.2	69962.3	77659.4	70188	209793	350476	167202	61322.6	58500.6	57781.4	61474.7	54846.7	54687.5
C16931	Cinobufagin	Cinobufagin	Com_17320_pos	C26 H34 O6	442.236	9.129	443.243	-	HMDB0250266	LMST01130032	Lipids and lipid-like molecules	Steroids and steroid derivatives	Steroid lactones	Sterol Lipids [ST]	Sterols [ST01]	Bufanolides and derivatives [ST0113]	No results	No results	Full match	Lipids and lipid-like molecules	Steroids and steroid derivatives	Steroid lactones	Bufanolides and derivatives	970027	1.55785e+06	1.96168e+06	1.97495e+06	2.57226e+06	2.5502e+06	1.59691e+06	877624	1.9184e+06	1.89881e+06	1.35934e+06	858267	899944	1.01582e+06	974107
	Saikosaponin D	--	Com_17386_pos	C42 H68 O13	780.462	10.096	781.47	--	HMDB0257448	--	Lipids and lipid-like molecules	Prenol lipids	Terpene glycosides	--	--	--	No results	No results	Full match	Lipids and lipid-like molecules	Prenol lipids	Terpene glycosides	Triterpene saponins	378419	412761	1.98445e+06	1.03258e+06	787068	424966	454002	679976	465773	309802	318864	297805	287779	249466	288853
	N-Feruloylagmatine	--	Com_17425_pos	C15 H21 N4 O3	305.161	4.734	306.168	--	--	--	--	--	--	--	--	--	No results	No results	Full match	Benzenoids	Phenols	Methoxyphenols	Methoxyphenols	1.19737e+06	763164	1.80778e+06	82188	78582.1	73068.6	431188	539076	707765	85080.5	92998.4	82107.1	587227	610136	523236
C00008	Adenosine 5'-Diphosphate	ADP; Adenosine 5'-diphosphate	Com_17567_pos	C10 H15 N5 O10 P2	427.031	2.441	428.038	map00190 Oxidative phosphorylation;map00195 Photosynthesis;map00230 Purine metabolism;map00908 Zeatin biosynthesis;map01100 Metabolic pathways;map01110 Biosynthesis of secondary metabolites;map01130 Biosynthesis of antibiotics;map04068 FoxO signaling pathway;map04080 Neuroactive ligand-receptor interaction;map04142 Lysosome;map04152 AMPK signaling pathway;map04611 Platelet activation;map04742 Tas…	HMDB0001341	--	Nucleosides, nucleotides, and analogues	Purine nucleotides	Purine ribonucleotides	--	--	--	No results	No results	Full match	Nucleosides, nucleotides, and analogues	Purine nucleotides	Purine ribonucleotides	Purine ribonucleoside diphosphates	318773	331225	128844	594983	599521	463441	350085	361344	335654	1.21608e+06	1.33565e+06	973960	515470	405870	489920
C09529	Picrotoxinin	Picrotoxinin	Com_17689_pos	C15 H16 O6	292.095	5.299	293.103	map07230 GABA-A receptor agonists/antagonists	HMDB0240274	--	Organoheterocyclic compounds	Furopyrans	-	--	--	--	No results	No results	Full match	Organoheterocyclic compounds	Furopyrans	Not available	Furopyrans	2.26896e+06	3.26877e+06	2.7161e+06	2.301e+06	2.59134e+06	2.44452e+06	1.61293e+06	1.46335e+06	1.66074e+06	2.20487e+06	1.99827e+06	2.09865e+06	1.63644e+06	1.8313e+06	1.91577e+06
	N'1-(6-methylpyridazin-3-yl)-4-chlorobenzene-1-carbohydrazide	--	Com_17754_pos	C12 H11 Cl N4 O	284.047	3.663	285.054	--	--	--	--	--	--	--	--	--	Invalid mass	No results	No results					5.25921e+06	4.51999e+06	3.77488e+06	762544	895322	898013	1.21643e+06	1.87448e+06	1.31454e+06	907094	977414	974598	1.71886e+06	1.31978e+06	1.45521e+06
	3-Hydroxy-glabrol	--	Com_17876_pos	C25 H28 O5	408.192	7.105	409.199	--	--	--	--	--	--	--	--	--	No results	No results	Full match	Phenylpropanoids and polyketides	Flavonoids	Flavans	8-prenylated flavanones	351112	288630	379786	925363	1.33383e+06	1.54442e+06	330996	1.09275e+06	312303	1.21615e+06	1.25425e+06	701827	500298	591481	538816
C00884	L-Homocarnosine	Homocarnosine; L-Homocarnosine; gamma-Aminobutyryl histidine; N-(4-Amino-1-oxobutyryl)histidine	Com_18138_pos	C10 H16 N4 O3	240.121	1.211	241.129	map00330 Arginine and proline metabolism	HMDB0000745	--	Organic acids and derivatives	Peptidomimetics	Hybrid peptides	--	--	--	No results	No results	Full match	Organic acids and derivatives	Peptidomimetics	Hybrid peptides	Hybrid peptides	558481	526657	551392	510895	551668	546169	641888	811911	594995	1.14191e+06	1.55809e+06	1.12212e+06	830767	595994	584263
C02162	Isopimpinellin	Isopimpinellin; 5,8-Dimethoxypsoralen	Com_18175_pos	C13 H10 O5	246.053	5.213	247.06	map01061 Biosynthesis of phenylpropanoids;map01110 Biosynthesis of secondary metabolites	HMDB0034312	--	Phenylpropanoids and polyketides	Coumarins and derivatives	Furanocoumarins	--	--	--	No results	No results	Full match	Phenylpropanoids and polyketides	Coumarins and derivatives	Furanocoumarins	8-methoxypsoralens	122708	119423	123983	252031	205191	179225	102754	153687	259651	2.2952e+06	1.0873e+06	974274	145263	312734	245481
	2-(2,6-dimethoxyphenyl)-5,6-dimethoxy-4H-chromen-4-one	--	Com_18211_pos	C19 H18 O6	364.097	3.351	365.105	--	--	--	--	--	--	--	--	--	Invalid mass	No results	No results					689959	817633	454271	2.97237e+06	3.69902e+06	2.95889e+06	1.42768e+06	1.27194e+06	1.3862e+06	5.07758e+06	6.49366e+06	6.42021e+06	2.72696e+06	2.41355e+06	3.09678e+06
	3,4',5-Trimethoxy-trans-stilbene	--	Com_18242_pos	C17 H18 O3	270.124	6.254	271.132	--	HMDB0245633	--	Phenylpropanoids and polyketides	Stilbenes	-	--	--	--	No results	No results	Full match	Phenylpropanoids and polyketides	Stilbenes	Not available	Stilbenes	654665	386127	197129	105076	120174	123300	377979	812846	427886	123772	116660	118158	146797	284639	244544
	5-(2,5-dihydroxyhexyl)oxolan-2-one	--	Com_18305_pos	C10 H18 O4	184.109	5.952	369.225	--	--	--	--	--	--	--	--	--	Invalid mass	No results	No results					9.29797e+07	6.9747e+07	4.16765e+07	2.25386e+06	2.27772e+06	1.98919e+06	3.73689e+07	3.54858e+07	2.38831e+07	1.08352e+06	2.9392e+06	2.86102e+06	3.63593e+07	3.34689e+07	3.47381e+07
	Lysopa 18:0	--	Com_18420_pos	C21 H43 O7 P	438.275	8.986	439.282	--	--	--	--	--	--	--	--	--	No results	No results	Full match	Lipids and lipid-like molecules	Glycerophospholipids	Glycerophosphates	Monoalkylglycerophosphates	809312	1.21814e+06	900075	9.16433e+06	7.55544e+06	9.01764e+06	2.59125e+06	1.86886e+06	2.90745e+06	5.77778e+06	4.8403e+06	3.95223e+06	973375	788240	845225
	Methional	--	Com_18513_pos	C4 H8 O S	104.03	2.079	105.037	--	HMDB0031857	--	Organic oxygen compounds	Organooxygen compounds	Carbonyl compounds	--	--	--	No results	No results	Full match	Organic oxygen compounds	Organooxygen compounds	Carbonyl compounds	Alpha-hydrogen aldehydes	2.02451e+06	1.79215e+06	1.88066e+06	1.46838e+06	1.52161e+06	1.42277e+06	1.72817e+06	1.63519e+06	1.7264e+06	2.19381e+06	1.8736e+06	1.83123e+06	1.62848e+06	1.57173e+06	1.52258e+06
	LysoPC 20:4	--	Com_18562_pos	C28 H50 N O7 P	543.334	9.15	566.323	--	--	--	--	--	--	--	--	--	No results	No results	Full match	Lipids and lipid-like molecules	Glycerophospholipids	Glycerophosphocholines	Phosphocholines	124791	114455	125402	175299	154872	1.12191e+06	282601	127417	134211	164858	1.14454e+06	163551	203324	126660	170672
C07474	Pilocarpine	Pilocarpine	Com_18620_pos	C11 H16 N2 O2	208.121	4.941	226.155	map01065 Biosynthesis of alkaloids derived from histidine and purine;map01110 Biosynthesis of secondary metabolites	HMDB0015217	--	Alkaloids and derivatives	-	-	--	--	--	No results	No results	Full match	Alkaloids and derivatives	Not available	Not available	Alkaloids and derivatives	489834	632440	751304	259719	297377	272670	267479	472685	240139	203744	189694	159020	180235	153417	170519
	SM 43:2;2O	--	Com_18622_pos	C48 H95 N2 O6 P	848.676	11.175	849.684	--	--	--	--	--	--	--	--	--	No results	Invalid mass	No results					2.65196e+06	4.77806e+06	2.44845e+06	466334	413478	338981	1.95668e+06	3.11398e+06	2.53634e+06	485651	542564	477988	3.01845e+06	3.07585e+06	3.21889e+06
	N,5-Bis(3-nitrophenyl)oxazol-2-amine	--	Com_18630_pos	C15 H10 N4 O5	326.062	4.328	327.069	--	--	--	--	--	--	--	--	--	Invalid mass	No results	No results	Organoheterocyclic compounds	Azoles	Oxazoles	Phenyl-1,3-oxazoles	3.899e+06	3.86578e+06	3.53382e+06	2.92463e+06	2.84081e+06	2.84895e+06	3.87697e+06	3.3305e+06	3.81582e+06	3.5108e+06	4.00861e+06	3.87105e+06	3.80068e+06	2.94402e+06	3.30182e+06
C17771	Lithospermoside	Lithospermoside; Griffonin	Com_18680_pos	C14 H19 N O8	329.111	2.495	330.118	-	--	--	--	--	--	--	--	--	No results	No results	Full match	Organic oxygen compounds	Organooxygen compounds	Carbohydrates and carbohydrate conjugates	O-glycosyl compounds	1.50972e+06	1.31537e+06	1.06539e+06	99901.4	103336	99648.4	221992	222473	284222	117908	126686	116645	343628	311866	440660
C02283	18-β-Glycyrrhetinic acid	Glycyrrhetinate; Enoxolone; Glycyrrhetinic acid	Com_18789_pos	C30 H46 O4	470.338	10.175	471.345	-	--	--	--	--	--	--	--	--	Full match	No results	Full match	Lipids and lipid-like molecules	Prenol lipids	Triterpenoids	Triterpenoids	547823	576890	744352	120296	140330	112651	1.11032e+06	2.73271e+06	918003	109116	112591	102027	483560	431949	384065
C04230	LPC 19:1	1-Acyl-sn-glycero-3-phosphocholine; 1-Acyl-sn-glycerol-3-phosphocholine; alpha-Acylglycerophosphocholine; 2-Lysolecithin; 2-Lysophosphatidylcholine; 1-Acylglycerophosphocholine	Com_18941_pos	C27 H54 N O7 P	535.364	10.288	558.354	map00564 Glycerophospholipid metabolism;map05231 Choline metabolism in cancer	--	LMGP01050130	--	--	--	Glycerophospholipids [GP]	Glycerophosphocholines [GP01]	Monoacylglycerophosphocholines [GP0105]	No results	Full match	No results	Lipids and lipid-like molecules	Glycerophospholipids	Glycerophosphocholines	Phosphocholines	166700	54418.2	81899.7	944787	505593	570942	168328	68853.6	163174	151703	94590.1	85768.8	71753.6	71597.3	68922.9
	Heteroclitin D	--	Com_18997_pos	C27 H30 O8	482.192	6.627	483.199	--	--	--	--	--	--	--	--	--	No results	No results	Full match	Phenylpropanoids and polyketides	Tannins	Hydrolyzable tannins	Hydrolyzable tannins	834907	802556	812723	503411	496860	590844	930239	965027	883861	497406	531216	572860	800109	797409	800292
	13,14-dihydro-15-keto-tetranor Prostaglandin E2	--	Com_19055_pos	C16 H26 O5	338.172	6.335	321.168	--	--	--	--	--	--	--	--	--	Invalid mass	No results	No results					1.00398e+06	754396	589960	200774	234531	285564	440048	919340	494630	229141	170935	199197	526476	331638	573909
	R-Notoginsenoside R2	--	Com_19062_pos	C41 H70 O13	770.48	8.758	771.487	--	--	--	--	--	--	--	--	--	No results	No results	Full match	Lipids and lipid-like molecules	Prenol lipids	Terpene glycosides	Triterpene saponins	457908	409074	157960	135063	252529	1.0951e+06	179783	174447	153525	153150	154471	224676	166226	168343	162985
	QMK	--	Com_19152_pos	C16 H31 N5 O5 S	202.606	2.299	203.614	--	--	--	--	--	--	--	--	--	Invalid mass	No results	No results					1.07381e+06	247255	652935	200716	201401	197580	214317	214810	206996	227670	246995	223846	232595	233008	226328
C00780	Serotonin	Serotonin; 3-(2-Aminoethyl)-1H-indol-5-ol; 5-Hydroxytryptamine; Enteramine	Com_19355_pos	C10 H12 N2 O	176.095	5.184	177.103	map00380 Tryptophan metabolism;map01063 Biosynthesis of alkaloids derived from shikimate pathway;map01100 Metabolic pathways;map04024 cAMP signaling pathway;map04080 Neuroactive ligand-receptor interaction;map04540 Gap junction;map04721 Synaptic vesicle cycle;map04726 Serotonergic synapse;map04742 Taste transduction;map04750 Inflammatory mediator regulation of TRP channels;map04976 Bile secretion…	HMDB0000259	--	Organoheterocyclic compounds	Indoles and derivatives	Tryptamines and derivatives	--	--	--	No results	No results	Full match	Organoheterocyclic compounds	Indoles and derivatives	Tryptamines and derivatives	Serotonins	836523	634805	955874	177037	171134	176200	439987	654488	764821	284700	290387	191579	479910	426627	465840
	SM 9:1;2O/34:1	--	Com_19376_pos	C48 H95 N2 O6 P	826.696	11.079	827.703	--	--	--	--	--	--	--	--	--	No results	Full match	No results					1.35505e+07	1.47177e+07	7.77374e+06	3.54202e+06	3.12764e+06	3.48935e+06	9.24515e+06	9.6536e+06	9.90012e+06	3.15923e+06	3.07785e+06	3.61078e+06	9.09634e+06	8.97289e+06	8.74989e+06
	FNK	--	Com_19661_pos	C19 H29 N5 O5	407.215	4.923	408.223	--	--	--	--	--	--	--	--	--	Full match	No results	No results					627446	432712	421468	617356	596392	538164	316719	408209	346364	513090	566953	501205	345088	341876	303081
	Saikosaponin B4	--	Com_19706_pos	C43 H72 O14	812.491	11.28	813.498	--	HMDB0257448	--	Lipids and lipid-like molecules	Prenol lipids	Terpene glycosides	--	--	--	No results	No results	Full match	Lipids and lipid-like molecules	Prenol lipids	Terpene glycosides	Triterpene saponins	77820.4	109518	382953	260415	289481	50965.6	71878.5	90759.6	88095.1	66078.4	115782	58263.1	83835.7	72278.6	74889.5
	Lysopg 18:1	--	Com_19831_pos	C24 H47 O9 P	510.296	10.282	511.303	--	--	--	--	--	--	--	--	--	No results	No results	Full match	Lipids and lipid-like molecules	Glycerophospholipids	Glycerophosphocholines	1-acyl-sn-glycero-3-phosphocholines	155141	368411	54943.5	69019.6	61241.2	49063.7	108816	51393.7	90516.9	61799.6	63457	57539.1	107471	126917	135685
C02029	Dihydrozeatin	Dihydrozeatin; 2-Methyl-4-(1H-purin-6-ylamino)butan-1-ol; N6-(4-Hydroxyisopentanyl)adenine	Com_20016_pos	C10 H15 N5 O	221.127	1.209	222.135	map00908 Zeatin biosynthesis;map01110 Biosynthesis of secondary metabolites;map04075 Plant hormone signal transduction	HMDB0012215	--	Organoheterocyclic compounds	Imidazopyrimidines	Purines and purine derivatives	--	--	--	No results	No results	Full match	Organoheterocyclic compounds	Imidazopyrimidines	Purines and purine derivatives	6-alkylaminopurines	565905	392351	573263	687353	710923	630574	495517	547811	551035	1.05077e+06	1.00692e+06	1.02016e+06	689440	655223	591131
	Benzoylhypacoitine	--	Com_20133_pos	C31 H43 N O9	573.295	8.636	574.302	--	--	--	--	--	--	--	--	--	No results	No results	Full match	Lipids and lipid-like molecules	Prenol lipids	Diterpenoids	Aconitane-type diterpenoid alkaloids	210331	418929	436183	721320	911152	1.38069e+06	1.01902e+06	1.1262e+06	1.11618e+06	794181	470315	605484	381746	439877	341690
C08432	Isoguanosine	Isoguanosine; Crotonoside	Com_20227_pos	C10 H13 N5 O5	283.091	2.265	284.098	-	--	--	--	--	--	--	--	--	No results	No results	Full match	Nucleosides, nucleotides, and analogues	Purine nucleosides	Not available	Purine nucleosides	1.10724e+06	1.22262e+06	1.09524e+06	1.66269e+06	1.76356e+06	1.39939e+06	1.63134e+06	1.81842e+06	2.41601e+06	2.12243e+06	2.29931e+06	2.11442e+06	1.64696e+06	1.5561e+06	1.58782e+06
	Talatisamine	--	Com_20341_pos	C24 H39 N O5	421.283	9.272	422.29	--	HMDB0258689	--	Lipids and lipid-like molecules	Prenol lipids	Diterpenoids	--	--	--	No results	No results	Full match	Lipids and lipid-like molecules	Prenol lipids	Diterpenoids	Aconitane-type diterpenoid alkaloids	226902	297290	214391	390017	429454	461525	230903	336747	307192	885494	587489	703012	186772	179606	184061
C00035	Guanosine 5'-diphosphate	GDP; Guanosine 5'-diphosphate; Guanosine diphosphate	Com_20394_pos	C10 H15 N5 O11 P2	443.025	2.31	444.033	map00230 Purine metabolism;map01100 Metabolic pathways;map03013 RNA transport;map04014 Ras signaling pathway;map04015 Rap1 signaling pathway;map04144 Endocytosis	HMDB0001201	--	Nucleosides, nucleotides, and analogues	Purine nucleotides	Purine ribonucleotides	--	--	--	No results	No results	Full match	Nucleosides, nucleotides, and analogues	Purine nucleotides	Purine ribonucleotides	Purine ribonucleoside diphosphates	3.20215e+06	4.26421e+06	2.22637e+06	3.73622e+06	3.59104e+06	3.75612e+06	6.82077e+06	4.70929e+06	6.63753e+06	4.95849e+06	4.15566e+06	4.42465e+06	4.42373e+06	2.79993e+06	3.76778e+06
	4-amino-2-(2,4-dimethoxyanilino)-5-pyrimidinecarbonitrile	--	Com_20546_pos	C13 H13 N5 O2	271.103	3.792	272.111	--	--	--	--	--	--	--	--	--	Invalid mass	No results	No results					1.42662e+06	1.13598e+06	1.54481e+06	364274	395161	366070	872926	1.00561e+06	693823	410399	438489	415124	387262	365077	353003
	Hesperetin 5-O-glucoside	--	Com_20560_pos	C22 H24 O11	464.13	5.392	465.138	--	HMDB0037535	LMPK12140377	Phenylpropanoids and polyketides	Flavonoids	Flavonoid glycosides	Polyketides [PK]	Flavonoids [PK12]	Flavanones [PK1214]	No results	No results	Full match	Phenylpropanoids and polyketides	Flavonoids	Flavonoid glycosides	Flavonoid-7-O-glycosides	135578	125165	141553	198103	225626	588037	122924	119711	133552	596618	472867	365890	130129	125309	123736
C10075	Lancerin	Lancerin; 4-C-Glucosyl-1,3,7-trihydroxyxanthone	Com_20665_pos	C19 H18 O10	406.089	6.366	407.096	-	--	--	--	--	--	--	--	--	No results	No results	Full match	Organoheterocyclic compounds	Benzopyrans	1-benzopyrans	Xanthones	368470	337836	387382	285095	411536	330329	431250	372460	396702	665379	374602	459265	508578	352707	339204
	Baohuoside I	--	Com_20729_pos	C27 H30 O10	514.184	6.042	553.148	--	HMDB0248860	--	Phenylpropanoids and polyketides	Flavonoids	Flavonoid glycosides	--	--	--	No results	No results	Full match	Phenylpropanoids and polyketides	Flavonoids	Flavonoid glycosides	Flavonoid-3-O-glycosides	2.30183e+06	3.80451e+06	2.62545e+06	782755	414466	907851	6.71866e+06	6.74397e+06	2.64794e+06	353622	320070	436133	2.11681e+06	2.77002e+06	2.63754e+06
C00127	Oxidized glutathione	Glutathione disulfide; GSSG; Oxiglutatione; Oxidized glutathione	Com_20801_pos	C20 H32 N6 O12 S2	612.152	2.729	613.159	map00480 Glutathione metabolism;map04216 Ferroptosis;map04918 Thyroid hormone synthesis	HMDB0003337	--	Organic acids and derivatives	Carboxylic acids and derivatives	Amino acids, peptides, and analogues	--	--	--	No results	No results	Full match	Organic acids and derivatives	Carboxylic acids and derivatives	Amino acids, peptides, and analogues	Peptides	715859	767726	924241	108292	107288	108906	1.97174e+06	1.60454e+06	1.81941e+06	127150	217526	124947	1.06604e+06	695893	1.16552e+06
C00120	Biotin	Biotin; D-Biotin; Vitamin H; Coenzyme R	Com_20835_pos	C10 H16 N2 O3 S	266.069	7.669	267.077	map00780 Biotin metabolism;map01100 Metabolic pathways;map02010 ABC transporters;map04977 Vitamin digestion and absorption	HMDB0000030	--	Organoheterocyclic compounds	Biotin and derivatives	-	--	--	--	Invalid mass	No results	No results	Organoheterocyclic compounds	Biotin and derivatives	Not available	Biotin and derivatives	153838	146758	158449	368427	285014	472920	169899	180691	160377	643055	231161	183426	169201	157644	209828
C11258	Bitertanol	Bitertanol	Com_21166_pos	C20 H23 N3 O2	337.179	11.196	338.186	-	--	--	--	--	--	--	--	--	Full match	No results	No results					1.45534e+07	1.58071e+07	8.34914e+06	1.716e+06	1.65118e+06	1.58377e+06	9.92947e+06	1.03681e+07	1.06329e+07	1.5028e+06	1.43556e+06	1.63708e+06	9.76964e+06	9.63705e+06	9.39755e+06
C09801	Valepotriate	Valtratum; Valtrate	Com_21214_pos	C22 H30 O8	422.192	5.753	423.2	-	HMDB0034493	LMPR0102070055	Lipids and lipid-like molecules	Prenol lipids	Monoterpenoids	Prenol Lipids [PR]	Isoprenoids [PR01]	C10 isoprenoids (monoterpenes) [PR0102]	No results	No results	Full match	Lipids and lipid-like molecules	Prenol lipids	Monoterpenoids	Iridoids and derivatives	247951	241278	220220	240511	229517	227261	249620	249002	239907	200933	266635	247223	233093	236359	255157
C01484	Chalcone	Chalcone; Benzylideneacetophenone; 1,3-Diphenyl-2-propen-1-one	Com_21285_pos	C15 H12 O	208.089	8.669	209.096	-	HMDB0003066	--	Phenylpropanoids and polyketides	Linear 1,3-diarylpropanoids	Chalcones and dihydrochalcones	--	--	--	No results	No results	Full match	Phenylpropanoids and polyketides	Linear 1,3-diarylpropanoids	Chalcones and dihydrochalcones	Retrochalcones	215074	237881	308205	256181	210921	312313	362714	311221	358366	73730.5	76694.2	143119	171867	166479	262920
	Cnidioside A	--	Com_21360_pos	C17 H20 O9	780.184	4.848	391.099	--	--	--	--	--	--	--	--	--	Invalid mass	No results	No results					154236	151154	170261	432218	417983	273677	150651	155076	154127	540368	271241	376576	151606	142688	143856
C10237	Procyanidin A2	Proanthocyanidin A2; Epicatechin-(2beta->7,4beta->8)-epicatechin	Com_21362_pos	C30 H24 O12	576.126	7.818	599.116	-	HMDB0037655	--	Phenylpropanoids and polyketides	Flavonoids	Biflavonoids and polyflavonoids	--	--	--	No results	No results	Full match	Phenylpropanoids and polyketides	Flavonoids	Biflavonoids and polyflavonoids	Biflavonoids and polyflavonoids	126555	108963	131774	466229	743075	515090	299986	236220	98505.3	519449	637801	313258	109404	123109	101996
C19670	Oleamide	Oleamide; Oleyl amide; (Z)-9-Octadecenamide	Com_4_pos	C18 H35 N O	281.272	9.94	304.261	-	HMDB0002117	LMFA08010004	Lipids and lipid-like molecules	Fatty Acyls	Fatty amides	Fatty Acyls [FA]	Fatty amides [FA08]	Primary amides [FA0801]	Full match	No results	Full match	Lipids and lipid-like molecules	Fatty Acyls	Fatty amides	Fatty amides	12459337392	11944452944	12446686848	11252600089	10932503833	13756896243	13898192603	14428315522	13702505729	12805752313	12980369926	12387967338	10903527750	10454020811	10505559787
	trans-3-Indoleacrylic acid	--	Com_10_pos	C11 H9 N O2	187.063	5.281	188.071	--	HMDB0000734	--	Organoheterocyclic compounds	Indoles and derivatives	Indoles	--	--	--	Full match	No results	Full match	Organoheterocyclic compounds	Indoles and derivatives	Indoles	Indoles	6438142670	4884711984	4868623598	7552624418	7343225738	7224132388	4287480785	4274103859	4745783057	7830430522	6834179519	5977472579	5228013468	5803339860	5528106281
C00763	D-Proline	D-Proline	Com_13_pos	C5 H9 N O2	115.063	1.526	116.071	map00330 Arginine and proline metabolism;map01100 Metabolic pathways	HMDB0003411	--	Organic acids and derivatives	Carboxylic acids and derivatives	Amino acids, peptides, and analogues	--	--	--	No results	No results	Full match	Organic acids and derivatives	Carboxylic acids and derivatives	Amino acids, peptides, and analogues	Proline and derivatives	2603654423	2501551752	2481648083	1087916540	1227384941	1206000688	2749120311	2689800699	2761968434	2285297398	2869108983	2509640615	2303535620	2312166508	2253194230
	DL-Norvaline	--	Com_17_pos	C5 H11 N O2	117.079	1.473	118.086	--	HMDB0251527	--	Organic acids and derivatives	Carboxylic acids and derivatives	Amino acids, peptides, and analogues	--	--	--	No results	No results	Full match	Organic acids and derivatives	Carboxylic acids and derivatives	Amino acids, peptides, and analogues	Alpha amino acids	1816475812	2345976410	1972646302	9.20661e+07	9.72898e+07	1.23563e+08	1468524408	2093778403	1662059853	9.10093e+07	1.08169e+08	1.20507e+08	1358749499	1300938172	1112103325
	3-Butylidenephthalide	--	Com_29_pos	C12 H12 O2	188.084	7.218	189.091	--	HMDB0032061	--	Organoheterocyclic compounds	Isocoumarans	Isobenzofuranones	--	--	--	No results	No results	Full match	Organoheterocyclic compounds	Isocoumarans	Isobenzofuranones	Isobenzofuranones	1828369001	2568012197	1567620495	6.42551e+08	7.55443e+08	9.87885e+08	1193175589	1096584569	1165742508	6.37345e+08	5.29723e+08	6.36146e+08	1194933890	1053828692	1163650597
	Methyl syringate	--	Com_40_pos	C10 H12 O5	212.068	1.333	251.031	--	HMDB0254615	--	Benzenoids	Benzene and substituted derivatives	Benzoic acids and derivatives	--	--	--	No results	No results	Full match	Benzenoids	Benzene and substituted derivatives	Benzoic acids and derivatives	Gallic acid and derivatives	1326920871	1275829834	1299549214	2209827683	2462643329	2159559292	1907569444	1877322484	1838221623	1609588580	2189000025	2075791610	2051225862	2173084270	2059776283
C00463	Indole	Indole; 2,3-Benzopyrrole	Com_59_pos	C8 H7 N	117.058	5.283	118.065	map00380 Tryptophan metabolism;map00400 Phenylalanine, tyrosine and tryptophan biosynthesis;map00402 Benzoxazinoid biosynthesis;map01100 Metabolic pathways;map01110 Biosynthesis of secondary metabolites;map04974 Protein digestion and absorption	HMDB0000738	--	Organoheterocyclic compounds	Indoles and derivatives	Indoles	--	--	--	Full match	No results	Full match	Organoheterocyclic compounds	Indoles and derivatives	Indoles	Indoles	1141824824	8.58739e+08	8.61116e+08	1383547449	1290235731	1326395934	7.61397e+08	7.58304e+08	8.26171e+08	1389658308	1128137741	1079886297	9.34489e+08	1038664378	9.83096e+08
	N-Sinapoylagmatine	--	Com_83_pos	C16 H24 N4 O4	336.18	5	337.187	--	--	--	--	--	--	--	--	--	No results	No results	Full match					1.23428e+08	1.46301e+08	7.60184e+07	1536031747	1857030739	1513767962	2.4083e+08	1.77917e+08	2.35662e+08	1347735353	7.76807e+08	9.89266e+08	5.96742e+08	5.50305e+08	5.41025e+08
	9,17-Octadecadiene-12,14-diyne-1,11,16-triol	--	Com_100_pos	C18 H26 O3	290.188	7.81	313.177	--	--	--	--	--	--	--	--	--	No results	No results	Full match					2.49352e+08	2.65868e+08	1.43177e+08	1.9129e+08	1.79437e+08	2.48428e+08	7.20285e+08	3.20469e+08	486040772	3.96573e+08	2.77466e+08	1.66623e+08	3.24009e+08	323022882	3.40234e+08
	Leucylproline	--	Com_127_pos	C11 H20 N2 O3	228.148	5.209	229.155	--	HMDB0011175	--	Organic acids and derivatives	Carboxylic acids and derivatives	Amino acids, peptides, and analogues	--	--	--	Full match	No results	Full match	Organic acids and derivatives	Carboxylic acids and derivatives	Amino acids, peptides, and analogues	Dipeptides	9.28081e+08	761370975	9.9439e+08	1.00432e+07	1.45618e+07	2.40514e+07	4.43214e+08	5.52558e+08	4.24027e+08	1.72808e+07	2.05004e+07	1.82443e+07	4.03783e+08	3.74287e+08	3.98627e+08
C02137	Phenylglyoxylic acid	alpha-Oxo-benzeneacetic acid; Benzoylformate; Benzoylformic acid; Phenylglyoxylic acid; Phenylglyoxylate; 2-Oxo-2-phenylacetate	Com_134_pos	C8 H6 O3	150.032	5.633	151.039	map00360 Phenylalanine metabolism;map00627 Aminobenzoate degradation;map01120 Microbial metabolism in diverse environments	HMDB0001587	--	Benzenoids	Benzene and substituted derivatives	Benzoyl derivatives	--	--	--	No results	No results	Full match	Benzenoids	Benzene and substituted derivatives	Benzoyl derivatives	Benzoyl derivatives	4.82242e+08	4.21749e+08	466534967	2.14394e+08	3.0011e+08	2.348e+08	6.13071e+08	5.22256e+08	5.19866e+08	2.02915e+08	2.04605e+08	2.30689e+08	4.58178e+08	4.46766e+08	4.62402e+08
C03917	5α-Dihydrotestosterone	Dihydrotestosterone; 17beta-Hydroxyandrostan-3-one; Androstanolone; 17beta-Hydroxy-5alpha-androstan-3-one	Com_148_pos	C19 H30 O2	290.225	9.705	291.232	map00140 Steroid hormone biosynthesis;map05200 Pathways in cancer;map05215 Prostate cancer	HMDB0002961	--	Lipids and lipid-like molecules	Steroids and steroid derivatives	Androstane steroids	--	--	--	Full match	No results	No results	Lipids and lipid-like molecules	Steroids and steroid derivatives	Androstane steroids	Androgens and derivatives	1.01488e+08	1.51784e+08	2.47196e+07	507217	314905	554837	3.58453e+07	3.58011e+07	3.20998e+07	449124	789483	790432	3.04082e+07	3.75095e+07	3.58304e+07
C16434	isoleucine	Isoleucine	Com_167_pos	C6 H13 N O2	131.095	3.291	132.102	-	HMDB0033923	--	Organic acids and derivatives	Carboxylic acids and derivatives	Amino acids, peptides, and analogues	--	--	--	No results	No results	Full match	Organic acids and derivatives	Carboxylic acids and derivatives	Amino acids, peptides, and analogues	Isoleucine and derivatives	1091865692	1176086072	1121223660	4.96003e+08	5.57385e+08	5.70478e+08	9.53323e+08	9.11656e+08	8.86643e+08	6.79859e+08	6.32075e+08	6.70381e+08	8.31335e+08	7.67835e+08	7.90465e+08
	Gingerglycolipid B	--	Com_241_pos	C33 H58 O14	678.383	8.631	701.373	--	HMDB0041094	LMGL04010023	Lipids and lipid-like molecules	Glycerolipids	Glycosylglycerols	Glycerolipids [GL]	Glycosylmonoradylglycerols [GL04]	Glycosylmonoacylglycerols [GL0401]	No results	No results	Full match	Lipids and lipid-like molecules	Glycerolipids	Glycosylglycerols	1-acyl-3-O-beta-D-digalactosyl-sn-glycerols	8.94186e+07	9.3577e+07	33799095	1.19199e+08	1.23828e+08	2.48729e+08	1.27597e+08	7.95981e+07	1.10552e+08	244664892	1.98758e+08	2.01855e+08	5.28277e+07	5.12816e+07	5.62374e+07
	5,6,7-Trimethoxyflavone	--	Com_271_pos	C18 H16 O5	312.1	5.824	313.107	--	--	--	--	--	--	--	--	--	No results	No results	Full match	Phenylpropanoids and polyketides	Flavonoids	Flavonoid glycosides	Flavonoid-7-O-glycosides	2.78077e+07	1.9669e+07	2.97929e+07	2.90688e+08	2.73432e+08	4.85785e+08	1.10497e+08	7.86221e+07	9.29566e+07	8.19368e+07	1.27634e+08	8.21168e+07	144450973	1.37228e+08	1.34711e+08
	Kirenol	--	Com_282_pos	C20 H34 O4	338.246	8.07	339.253	--	HMDB0253803	--	Lipids and lipid-like molecules	Prenol lipids	Diterpenoids	--	--	--	No results	No results	Full match	Lipids and lipid-like molecules	Prenol lipids	Diterpenoids	Diterpenoids	2.82274e+07	3.82936e+07	3.0607e+07	562468	481327	321575	9.36787e+06	1.42702e+07	7.35783e+06	678884	699740	539305	1.2582e+07	1.19855e+07	1.56792e+07
C00327	L-Citrulline	L-Citrulline; 2-Amino-5-ureidovaleric acid; Citrulline	Com_300_pos	C6 H13 N3 O3	175.096	1.448	176.103	map00220 Arginine biosynthesis;map01100 Metabolic pathways;map01110 Biosynthesis of secondary metabolites;map01130 Biosynthesis of antibiotics;map01230 Biosynthesis of amino acids	HMDB0000904	--	Organic acids and derivatives	Carboxylic acids and derivatives	Amino acids, peptides, and analogues	--	--	--	No results	No results	Full match	Organic acids and derivatives	Carboxylic acids and derivatives	Amino acids, peptides, and analogues	L-alpha-amino acids	3.13155e+07	6.56782e+07	3.40627e+07	5.36155e+07	6.62933e+07	5.827e+07	8.31103e+07	1.19233e+08	9.40199e+07	4.92942e+07	4.49687e+07	6.01544e+07	8.70272e+07	8.31059e+07	8.16381e+07
	Valylproline	--	Com_309_pos	C10 H18 N2 O3	214.132	4.909	215.139	--	HMDB0029135	--	Organic acids and derivatives	Carboxylic acids and derivatives	Amino acids, peptides, and analogues	--	--	--	Full match	No results	Full match	Organic acids and derivatives	Carboxylic acids and derivatives	Amino acids, peptides, and analogues	Dipeptides	3.83679e+08	3.08086e+08	3.23725e+08	2.19344e+06	2.55518e+06	6.04622e+06	1.54336e+08	2.06789e+08	1.42217e+08	4.80262e+06	3.71159e+06	4.55126e+06	1.51665e+08	1.43968e+08	1.45047e+08
C00492	Raffinose	Raffinose; Melitose; Melitriose; Gossypose; 6G-alpha-D-galactosylsucrose	Com_361_pos	C18 H32 O16	504.17	1.619	543.133	map00052 Galactose metabolism;map02010 ABC transporters	HMDB0003213	--	Organic oxygen compounds	Organooxygen compounds	Carbohydrates and carbohydrate conjugates	--	--	--	No results	No results	Full match	Organic oxygen compounds	Organooxygen compounds	Carbohydrates and carbohydrate conjugates	Oligosaccharides	2.71462e+08	2.5662e+08	2.51973e+08	1.43904e+08	1.52117e+08	157767184	4.12282e+08	3.12e+08	3.53907e+08	1.21715e+08	1.1181e+08	1.17338e+08	240370429	2.27412e+08	2.30449e+08
C00956	2-Aminoadipic acid	L-2-Aminoadipate; L-alpha-Aminoadipate; L-alpha-Aminoadipic acid; L-2-Aminoadipic acid; L-2-Aminohexanedioate	Com_379_pos	C6 H11 N O4	161.069	1.526	162.076	map00300 Lysine biosynthesis;map00310 Lysine degradation;map00311 Penicillin and cephalosporin biosynthesis;map01100 Metabolic pathways;map01110 Biosynthesis of secondary metabolites;map01130 Biosynthesis of antibiotics;map01210 2-Oxocarboxylic acid metabolism;map01230 Biosynthesis of amino acids	HMDB0302754	--	Organic acids and derivatives	Carboxylic acids and derivatives	Amino acids, peptides, and analogues	--	--	--	No results	No results	Full match	Organic acids and derivatives	Carboxylic acids and derivatives	Amino acids, peptides, and analogues	Alpha amino acids	4.11609e+07	2.55143e+07	4.17295e+07	2.1087e+07	2.25118e+07	2.55592e+07	3.18588e+07	4.30214e+07	29697096	2.91644e+07	3.4668e+07	3.56074e+07	3.40055e+07	3.2298e+07	3.11783e+07
	MAG (18:3)	--	Com_400_pos	C21 H36 O4	352.261	8.936	353.269	--	--	--	--	--	--	--	--	--	No results	No results	Full match	Lipids and lipid-like molecules	Glycerolipids	Monoradylglycerols	Monoacylglycerols	2.54581e+07	3.13211e+07	1.97486e+07	3.53263e+06	6.98938e+06	9.60987e+06	1.30254e+07	1.33513e+07	9.39019e+06	8.14801e+06	2.14536e+07	7.61026e+06	1.42809e+07	1.29037e+07	1.29798e+07
C16987	Ligustilide	Ligustilide	Com_407_pos	C12 H14 O2	190.099	8.946	191.107	-	HMDB0034277	--	Organoheterocyclic compounds	Isobenzofurans	-	--	--	--	No results	Full match	Full match	Organoheterocyclic compounds	Isobenzofurans	Not available	Isobenzofurans	7.85579e+08	5.43477e+08	6.16053e+08	5.4994e+08	8.63943e+08	7.41587e+08	5.92852e+08	5.26804e+08	5.01335e+08	5.05462e+08	4.47663e+08	6.21339e+08	6.80305e+08	6.96038e+08	6.72897e+08
	Olivetol	--	Com_411_pos	C11 H16 O2	180.115	6.649	383.219	--	--	--	--	--	--	--	--	--	No results	No results	Full match	Benzenoids	Phenols	Benzenediols	Resorcinols	1.58059e+07	1.82486e+07	3.49625e+07	1.85902e+08	2.14327e+08	2.40307e+08	2.13793e+07	2.20379e+07	2.34339e+07	1.91973e+08	1.73789e+08	1.62713e+08	7.45718e+07	7.31478e+07	7.62806e+07
	Phe-Pro	--	Com_414_pos	C14 H18 N2 O3	262.132	5.498	263.139	--	HMDB0011177	--	Organic acids and derivatives	Carboxylic acids and derivatives	Amino acids, peptides, and analogues	--	--	--	No results	No results	Full match	Organic acids and derivatives	Carboxylic acids and derivatives	Amino acids, peptides, and analogues	Dipeptides	396983129	2.01985e+08	4.81673e+08	2.66899e+06	3.37474e+06	5.06492e+06	2.12608e+08	1.54887e+08	1.36009e+08	3.9346e+06	3.98522e+06	3.94393e+06	1.15682e+08	1.04405e+08	1.17399e+08
	Curcumol	--	Com_450_pos	C15 H24 O2	236.178	6.754	259.167	--	HMDB0038122	--	Organic oxygen compounds	Organooxygen compounds	Carbonyl compounds	--	--	--	No results	No results	Full match	Lipids and lipid-like molecules	Prenol lipids	Sesquiterpenoids	Guaianes	5.83866e+06	5.22991e+06	4.0373e+06	3.64454e+06	5.16111e+06	4.04115e+06	1.13718e+07	6.2472e+06	4.60099e+06	6.58153e+06	4.0517e+06	2.018e+06	2.24253e+07	2.18415e+07	2.42653e+07
	N-Feruloyl putrescine	--	Com_515_pos	C14 H20 N2 O3	264.148	5.352	265.155	--	--	--	--	--	--	--	--	--	No results	No results	Full match	Phenylpropanoids and polyketides	Cinnamic acids and derivatives	Hydroxycinnamic acids and derivatives	Hydroxycinnamic acids and derivatives	1.33544e+08	109515701	1.34489e+08	1.26443e+06	1.48228e+06	2.32277e+06	6.03985e+07	7.73723e+07	5.22581e+07	1.55181e+06	1.70854e+06	2.16418e+06	5.62472e+07	5.54516e+07	5.93214e+07
	3-N-butyl-4,5-dihydrophthalide	--	Com_530_pos	C12 H16 O2	192.115	7.071	193.122	--	--	--	--	--	--	--	--	--	No results	No results	Full match					1.04199e+08	9.54033e+07	114471331	5.43647e+07	7.11056e+07	6.86097e+07	1.03128e+08	1.01649e+08	9.28632e+07	6.71122e+07	6.02871e+07	5.98812e+07	7.07941e+07	7.97898e+07	6.67049e+07
C00761	Coniferin	Coniferin	Com_542_pos	C16 H22 O8	364.114	5.568	365.121	map00940 Phenylpropanoid biosynthesis	HMDB0013682	--	Organic oxygen compounds	Organooxygen compounds	Carbohydrates and carbohydrate conjugates	--	--	--	Invalid mass	No results	No results	Organic oxygen compounds	Organooxygen compounds	Carbohydrates and carbohydrate conjugates	Phenolic glycosides	3.0967e+07	3.47469e+07	3.94759e+07	110060881	1.71803e+06	1.14379e+08	9.31524e+07	7.11638e+07	9.52254e+07	1.16232e+08	1.16328e+08	1.18343e+08	8.69772e+07	8.52284e+07	8.55127e+07
C00106	Uracil	Uracil	Com_559_pos	C4 H4 N2 O2	112.027	2.29	113.035	map00240 Pyrimidine metabolism;map00410 beta-Alanine metabolism;map00770 Pantothenate and CoA biosynthesis;map01100 Metabolic pathways	HMDB0000300	--	Organoheterocyclic compounds	Diazines	Pyrimidines and pyrimidine derivatives	--	--	--	No results	No results	Full match	Organoheterocyclic compounds	Diazines	Pyrimidines and pyrimidine derivatives	Pyrimidones	2.69564e+08	2.21519e+08	3.12168e+08	8.94708e+07	1.06857e+08	1.43552e+08	1.77803e+08	1.91522e+08	1.68848e+08	1.0757e+08	5.82068e+07	6.54039e+07	2.17655e+08	2.07684e+08	1.96314e+08
	Irisolidone 7-O-beta-d-glucoside	--	Com_563_pos	C23 H24 O11	476.13	5.951	477.137	--	--	--	--	--	--	--	--	--	No results	No results	Full match					8.05948e+07	9.34604e+07	7.77099e+07	1.34244e+08	1.3771e+08	1.51404e+08	1.30071e+08	6.722e+07	104358142	1.35657e+08	1.28355e+08	1.52939e+08	1.16229e+08	1.03459e+08	1.12188e+08
C01971	D-(+)-Maltose	beta-Maltose	Com_612_pos	C12 H22 O11	364.098	1.527	365.106	-	HMDB0000163	--	Organic oxygen compounds	Organooxygen compounds	Carbohydrates and carbohydrate conjugates	--	--	--	Invalid mass	No results	No results	Organic oxygen compounds	Organooxygen compounds	Carbohydrates and carbohydrate conjugates	O-glycosyl compounds	3.63897e+07	3.90368e+07	4.14278e+07	6.08455e+07	278304501	1.67976e+08	3.93071e+07	6.37907e+07	4.94924e+07	6.95249e+07	7.87516e+07	7.05512e+07	7.41787e+07	6.86284e+07	6.82682e+07
C10454	Methyl Eugenol	Methyleugenol; O-Methyleugenol; Eugenol methyl ether	Com_660_pos	C11 H14 O2	178.099	7.479	379.188	map00940 Phenylpropanoid biosynthesis	HMDB0031864	--	Benzenoids	Benzene and substituted derivatives	Methoxybenzenes	--	--	--	No results	No results	Full match	Benzenoids	Benzene and substituted derivatives	Methoxybenzenes	Dimethoxybenzenes	1.09274e+08	5.93117e+07	1.57386e+08	2.94344e+08	286452398	3.00615e+08	5.8805e+07	2.94984e+07	2.55058e+07	2.26014e+08	156791716	1.59048e+08	1.38329e+08	1.24335e+08	1.00503e+08
C03878	N-Acetylglucosamine	N-Acetyl-beta-D-glucosamine	Com_681_pos	C8 H15 N O6	221.09	1.494	222.097	-	HMDB0000803	--	Organic oxygen compounds	Organooxygen compounds	Carbohydrates and carbohydrate conjugates	--	--	--	No results	No results	Full match	Organic oxygen compounds	Organooxygen compounds	Carbohydrates and carbohydrate conjugates	Acylaminosugars	1.35365e+07	1.42907e+07	1.47477e+07	1.05649e+07	1.15528e+07	1.32297e+07	1.22725e+07	1.9081e+07	8.10399e+06	6.38166e+06	8.81246e+06	8.99376e+06	1.54034e+07	1.50724e+07	1.36395e+07
C06730	4-Methylcatechol	4-Methylcatechol; 3,4-Dihydroxytoluene; 1,2-Dihydroxy-4-methylbenzene; 4-Methyl-1,2-benzenediol	Com_701_pos	C7 H8 O2	124.052	6.714	271.094	map00622 Xylene degradation;map00623 Toluene degradation;map00626 Naphthalene degradation;map01100 Metabolic pathways;map01120 Microbial metabolism in diverse environments;map01220 Degradation of aromatic compounds	HMDB0000873	--	Benzenoids	Phenols	Benzenediols	--	--	--	No results	No results	Full match	Benzenoids	Phenols	Benzenediols	Catechols	7.76643e+07	6.1558e+07	7.15873e+07	1.36915e+08	1.72762e+08	1.84087e+08	9.09085e+07	6.41384e+07	7.49723e+07	1.37467e+08	1.02021e+08	1.19453e+08	1.06904e+08	1.00626e+08	1.02726e+08
C02679	Lauric Acid	Dodecanoic acid; Dodecanoate; Dodecylcarboxylate; Lauric acid	Com_751_pos	C12 H24 O2	200.178	7.443	223.167	map00061 Fatty acid biosynthesis;map00333 Prodigiosin biosynthesis;map01100 Metabolic pathways;map01130 Biosynthesis of antibiotics	HMDB0303348	LMFA01010012	Lipids and lipid-like molecules	Fatty Acyls	Fatty acids and conjugates	Fatty Acyls [FA]	Fatty Acids and Conjugates [FA01]	Straight chain fatty acids [FA0101]	No results	No results	Full match	Lipids and lipid-like molecules	Fatty Acyls	Fatty acids and conjugates	Medium-chain fatty acids	5.92437e+07	3.62094e+07	3.94461e+07	2.97037e+07	3.0265e+07	3.34802e+07	2.30433e+07	1.98834e+07	2.20743e+07	1.44309e+07	7.75988e+06	4.15268e+06	3.79323e+07	3.35617e+07	2.75358e+07
C06429	Docosahexaenoic acid	(4Z,7Z,10Z,13Z,16Z,19Z)-Docosahexaenoic acid; 4,7,10,13,16,19-Docosahexaenoic acid; Docosahexaenoic acid; Docosahexaenoate	Com_768_pos	C22 H32 O2	328.24	9.493	329.248	map01040 Biosynthesis of unsaturated fatty acids	HMDB0002183	LMFA01031176	Lipids and lipid-like molecules	Fatty Acyls	Fatty acids and conjugates	Fatty Acyls [FA]	Fatty Acids and Conjugates [FA01]	Unsaturated fatty acids [FA0103]	Full match	No results	No results	Lipids and lipid-like molecules	Fatty Acyls	Fatty acids and conjugates	Very long-chain fatty acids	5.07953e+06	5.77924e+06	6.79287e+06	1.83325e+07	2.19274e+07	2.25198e+07	1.98184e+07	1.88212e+07	1.55108e+07	8.77111e+06	5.43776e+06	1.12099e+07	9.05473e+06	8.40596e+06	9.14432e+06
	Tuberostemonine	--	Com_775_pos	C22 H33 N O4	375.241	6.982	376.248	--	--	--	--	--	--	--	--	--	No results	No results	Full match	Alkaloids and derivatives	Stemona alkaloids	Stemoamide-type alkaloids	Stichoneurine-type alkaloids	9.6913e+06	1.95876e+07	7.74931e+06	4.34487e+06	4.35222e+06	4.66131e+06	6.22714e+07	1.88596e+07	4.39748e+07	1.65024e+07	2.19672e+07	1.29663e+07	1.16734e+07	1.25813e+07	1.30777e+07
C20717	4-Hydroxy-2,5-dimethyl-3(2H)furanone	4-Hydroxy-2,5-dimethylfuran-3(2H)-one; Dimethylhydroxy furanone	Com_813_pos	C6 H8 O3	128.048	1.452	129.055	-	--	--	--	--	--	--	--	--	No results	No results	Full match	Lipids and lipid-like molecules	Prenol lipids	Terpene lactones	Diterpene lactones	4.11364e+07	4.53637e+07	4.66057e+07	3.27183e+07	3.41003e+07	3.28745e+07	6.6491e+07	3.51338e+07	2.70375e+07	4.3561e+07	4.81392e+07	5.20501e+07	6.61508e+07	6.29481e+07	6.43925e+07
	2-(Dimethylamino)Guanosine	--	Com_849_pos	C12 H17 N5 O5	311.122	5.094	312.13	--	--	--	--	--	--	--	--	--	No results	No results	Full match					4.0627e+07	4.96436e+07	3.47896e+07	1.95757e+06	1.92018e+06	4.55162e+06	2.61275e+07	1.71175e+07	3.41613e+07	3.11181e+06	3.94735e+06	4.70672e+06	3.46194e+07	3.91131e+07	3.11638e+07
C07667	Gossypol	Gossypol	Com_873_pos	C30 H30 O8	518.195	6.391	519.202	map00909 Sesquiterpenoid and triterpenoid biosynthesis;map01062 Biosynthesis of terpenoids and steroids;map01110 Biosynthesis of secondary metabolites	HMDB0040723	LMPR0103330002	Lipids and lipid-like molecules	Prenol lipids	Sesquiterpenoids	Prenol Lipids [PR]	Isoprenoids [PR01]	C15 isoprenoids (sesquiterpenes) [PR0103]	No results	No results	Full match	Lipids and lipid-like molecules	Prenol lipids	Sesquiterpenoids	Sesquiterpenoids	56076789	5.06584e+07	6.80734e+07	1.1781e+07	2.24405e+07	3.98119e+07	3.77399e+07	2.70402e+07	2.94782e+07	1.06744e+07	3.91577e+06	6.61231e+06	3.20337e+07	3.12232e+07	2.9398e+07
	Gly-Phe	--	Com_895_pos	C11 H14 N2 O3	222.101	5.263	223.108	--	HMDB0028848	--	Organic acids and derivatives	Carboxylic acids and derivatives	Amino acids, peptides, and analogues	--	--	--	No results	No results	Full match	Organic acids and derivatives	Carboxylic acids and derivatives	Amino acids, peptides, and analogues	Peptides	5.47537e+07	4.19441e+07	4.91707e+07	1.05343e+06	1.18635e+06	1.62686e+06	2.32634e+07	3.36826e+07	2.39919e+07	1.79934e+06	2.22223e+06	1.7273e+06	2.18592e+07	2.32597e+07	2.37461e+07
C09133	(-)-chimonanthine	(-)-Chimonanthine	Com_931_pos	C22 H26 N4	346.215	8.21	369.204	-	HMDB0030280	--	Organoheterocyclic compounds	Indoles and derivatives	Pyrroloindoles	--	--	--	No results	No results	Full match	Organoheterocyclic compounds	Indoles and derivatives	Pyrroloindoles	Pyrroloindoles	4.90991e+06	1.23813e+07	8.34422e+06	5.56165e+07	5.27646e+07	7.50886e+07	1.85636e+07	1.63228e+07	2.27066e+07	4.48371e+07	2.50044e+07	2.01226e+07	1.87056e+07	1.83489e+07	1.9933e+07
	O-Acetylserine	--	Com_968_pos	C5 H9 N O4	147.053	1.456	148.061	--	HMDB0003011	--	Organic acids and derivatives	Carboxylic acids and derivatives	Amino acids, peptides, and analogues	--	--	--	No results	No results	Full match	Organic acids and derivatives	Carboxylic acids and derivatives	Amino acids, peptides, and analogues	L-alpha-amino acids	1.14884e+08	1.42785e+08	1.01481e+08	4.50994e+07	4.05555e+07	3.53023e+07	6.12868e+07	8.75279e+07	7.12228e+07	4.62688e+07	6.88462e+07	5.23529e+07	9.38687e+07	8.74987e+07	8.51638e+07
C12287	trans-beta-Ionone	beta-Ionone; trans-beta-Ionone	Com_971_pos	C13 H20 O	192.152	10.934	175.148	-	HMDB0036565	--	Lipids and lipid-like molecules	Prenol lipids	Sesquiterpenoids	--	--	--	No results	No results	Full match	Lipids and lipid-like molecules	Prenol lipids	Sesquiterpenoids	Sesquiterpenoids	2.60701e+07	5.50686e+07	1.8843e+07	1.84101e+06	1.88059e+06	1.55746e+06	1.85652e+07	2.51172e+07	2.14157e+07	1.85217e+06	1.95563e+06	1.74177e+06	1.83841e+07	2.03033e+07	18994577
	gamma-Glutamyltyrosine	--	Com_992_pos	C14 H18 N2 O6	310.117	5.09	311.124	--	HMDB0011741	--	Organic acids and derivatives	Carboxylic acids and derivatives	Amino acids, peptides, and analogues	--	--	--	No results	Full match	No results	Organic acids and derivatives	Carboxylic acids and derivatives	Amino acids, peptides, and analogues	Tyrosine and derivatives	4.0642e+07	2.52681e+06	3.47967e+07	2.30763e+06	1.96047e+06	4.50534e+06	2.56403e+07	1.71238e+07	4.96226e+06	3.02906e+06	3.8287e+06	4.70672e+06	3.43508e+07	3.87487e+07	3.13522e+07
C03205	Desoxycortone	11-Deoxycorticosterone; Deoxycorticosterone; Cortexone; 21-Hydroxy-4-pregnene-3,20-dione; Desoxycortone; DOC	Com_1005_pos	C21 H30 O3	330.22	7.158	331.227	map00140 Steroid hormone biosynthesis;map01100 Metabolic pathways;map04925 Aldosterone synthesis and secretion	HMDB0000016	--	Lipids and lipid-like molecules	Steroids and steroid derivatives	Hydroxysteroids	--	--	--	Full match	No results	No results	Lipids and lipid-like molecules	Steroids and steroid derivatives	Hydroxysteroids	21-hydroxysteroids	1.09921e+07	1.15729e+07	1.01829e+07	4.36542e+07	4.99418e+07	5.67538e+07	1.92957e+07	2.00479e+07	2.14342e+07	4.55361e+07	2.97277e+07	3.52572e+07	2.18732e+07	2.14713e+07	2.13791e+07
	gamma-Glutamylleucine	--	Com_1010_pos	C11 H20 N2 O5	260.138	5.441	261.145	--	HMDB0011171	--	Organic acids and derivatives	Carboxylic acids and derivatives	Amino acids, peptides, and analogues	--	--	--	No results	Full match	Full match	Organic acids and derivatives	Carboxylic acids and derivatives	Amino acids, peptides, and analogues	Dipeptides	6.22351e+07	6.42628e+07	3.74902e+07	3.12833e+07	3.30731e+07	3.17418e+07	4.36822e+07	4.25671e+07	4.1789e+07	3.00918e+07	3.05665e+07	2.87278e+07	4.14799e+07	3.7901e+07	3.81969e+07
	Columbianadin	--	Com_1035_pos	C19 H20 O5	328.132	5.419	311.128	--	HMDB0250407	--	Phenylpropanoids and polyketides	Coumarins and derivatives	Furanocoumarins	--	--	--	No results	No results	Full match	Phenylpropanoids and polyketides	Coumarins and derivatives	Furanocoumarins	Angular furanocoumarins	8.59211e+06	1.42244e+07	1.03198e+07	4.48157e+07	4.1209e+07	3.85372e+07	3.56391e+07	414921	3.6704e+07	5.83014e+07	192257300	1.05904e+08	4.3314e+07	4.21129e+07	3.49898e+07
	Loureirin A	--	Com_1126_pos	C17 H18 O4	286.121	7.102	309.11	--	HMDB0254174	LMPK12120602	Phenylpropanoids and polyketides	Linear 1,3-diarylpropanoids	Chalcones and dihydrochalcones	Polyketides [PK]	Flavonoids [PK12]	Chalcones and dihydrochalcones [PK1212]	No results	No results	Full match	Phenylpropanoids and polyketides	Linear 1,3-diarylpropanoids	Chalcones and dihydrochalcones	Retro-dihydrochalcones	7.09785e+07	7.81737e+07	5.83553e+07	1.84831e+07	1.93224e+07	2.42038e+07	4.37458e+07	4.12182e+07	4.19555e+07	1.85261e+07	1.56546e+07	1.76866e+07	4.14837e+07	4.07609e+07	3.30129e+07
C00437	N2-Acetyl-L-ornithine	N-Acetylornithine; N2-Acetyl-L-ornithine	Com_1185_pos	C7 H14 N2 O3	157.074	1.472	175.108	map00220 Arginine biosynthesis;map01100 Metabolic pathways;map01110 Biosynthesis of secondary metabolites;map01130 Biosynthesis of antibiotics;map01210 2-Oxocarboxylic acid metabolism;map01230 Biosynthesis of amino acids	HMDB0003357	--	Organic acids and derivatives	Carboxylic acids and derivatives	Amino acids, peptides, and analogues	--	--	--	No results	Invalid mass	No match	Organic acids and derivatives	Carboxylic acids and derivatives	Amino acids, peptides, and analogues	N-acyl-L-alpha-amino acids	1.78862e+07	2.29342e+07	1.83312e+07	772198	280160	773743	2.38497e+07	3.28739e+07	2.48149e+07	1.97577e+06	995650	1.1672e+06	1.49528e+07	1.57924e+07	1.03687e+07
	Sugiol	--	Com_1194_pos	C20 H28 O2	300.209	9.138	301.216	--	HMDB0036564	--	Lipids and lipid-like molecules	Prenol lipids	Diterpenoids	--	--	--	No results	No results	Full match	Lipids and lipid-like molecules	Prenol lipids	Diterpenoids	Diterpenoids	2.17242e+07	3.87333e+07	3.36301e+07	5.51057e+07	5.85274e+07	5.48726e+07	3.04154e+07	2.88574e+07	3.75527e+07	5.84064e+07	7.20073e+07	5.87629e+07	3.67904e+07	4.30668e+07	3.77141e+07
C05851	Coumarin	Coumarin; Coumarine; Cumarin; 2H-1-Benzopyran-2-one; 1,2-Benzopyrone; 2-Propenoic acid, 3-(2-hydroxyphenyl)-, delta-lactone; 5,6-Benzo-2-pyrone; Benzo-alpha-pyrone; cis-o-Coumarinic acid lactone; Coumarinic anhydride; o-Hydroxycinnamic acid lactone; Rattex; Tonka bean camphor	Com_1213_pos	C9 H6 O2	146.037	6.658	147.044	map00940 Phenylpropanoid biosynthesis;map01110 Biosynthesis of secondary metabolites	HMDB0001218	--	Phenylpropanoids and polyketides	Coumarins and derivatives	-	--	--	--	No results	Full match	Full match	Phenylpropanoids and polyketides	Coumarins and derivatives	Not available	Coumarins and derivatives	3.40692e+07	3.35265e+07	3.2612e+07	2.15672e+07	2.08653e+07	2.3464e+07	4.21983e+07	4.25042e+07	4.93993e+07	1.40082e+07	1.20519e+07	1.25017e+07	2.77438e+07	2.63225e+07	2.67962e+07
C17473	Methylophiopogonone A	Methylophiopogonone A	Com_1265_pos	C19 H16 O6	340.095	5.747	341.102	-	--	--	--	--	--	--	--	--	No results	No results	Full match	Phenylpropanoids and polyketides	Homoisoflavonoids	Homoisoflavones	Homoisoflavones	3.35827e+06	6.27967e+07	6.15605e+07	4.14924e+07	4.19429e+07	6.20312e+07	9.49021e+07	9.62609e+07	8.97249e+07	4.63088e+07	4.21533e+07	4.94922e+07	6.45067e+07	6.08937e+07	5.56589e+07
	Ne-(1-Carboxymethyl)-L-lysine	--	Com_1383_pos	C8 H16 N2 O4	204.111	2.522	205.118	--	--	--	--	--	--	--	--	--	No results	No results	Full match					7.37148e+07	6.81318e+07	7.68341e+07	6.1193e+06	6.1194e+06	6.28621e+06	4.17873e+07	4.65758e+07	4.28607e+07	4.97601e+06	6.18777e+06	5.87095e+06	3.91258e+07	3.97149e+07	3.90754e+07
C00689	Trehalose 6-phosphate	alpha,alpha'-Trehalose 6-phosphate; Trehalose 6-phosphate	Com_1384_pos	C12 H23 O14 P	422.083	1.526	423.09	map00500 Starch and sucrose metabolism;map01100 Metabolic pathways;map02060 Phosphotransferase system (PTS);map04723 Retrograde endocannabinoid signaling	HMDB0001124	--	Organic oxygen compounds	Organooxygen compounds	Carbohydrates and carbohydrate conjugates	--	--	--	No results	No results	Full match	Lipids and lipid-like molecules	Saccharolipids	Not available	Saccharolipids	2.0204e+07	1.96441e+07	1.76937e+07	2.68893e+07	3.2245e+07	3.36537e+07	2.42965e+07	2.77696e+07	2.58103e+07	1.3665e+07	1.84121e+07	1.6885e+07	3.72381e+07	3.71828e+07	3.29839e+07
	H-Gly-Pro-OH	--	Com_1386_pos	C7 H12 N2 O3	172.085	1.498	173.092	--	--	--	--	--	--	--	--	--	No results	No results	Full match	Organic acids and derivatives	Carboxylic acids and derivatives	Amino acids, peptides, and analogues	Dipeptides	1.56284e+07	1.51059e+07	1.22145e+07	2.19127e+06	1.22211e+06	2.8141e+06	1.36905e+07	1.40593e+07	1.19518e+07	3.58738e+06	3.81705e+06	4.11153e+06	1.03851e+07	1.10025e+07	12331648
C03740	(5-L-Glutamyl)-L-amino acid	(5-L-Glutamyl)-L-amino acid; L-gamma-Glutamyl-L-amino acid; alpha-(gamma-L-Glutamyl)-L-amino acid	Com_1394_pos	C8 H14 N2 O5	218.09	2.138	219.098	map00480 Glutathione metabolism	--	--	--	--	--	--	--	--	No results	No results	Full match	Organic acids and derivatives	Carboxylic acids and derivatives	Amino acids, peptides, and analogues	N-acyl-alpha amino acids	6.66156e+07	5.32412e+07	6.7253e+07	494235	826015	867680	1.00939e+08	5.92416e+07	9.81098e+07	2.21812e+06	1.95949e+06	2.3946e+06	4.96269e+07	4.54921e+07	4.75137e+07
	Apo-13-zeaxanthinone	--	Com_1424_pos	C18 H26 O2	274.194	9.01	297.183	--	HMDB0302026	--	Lipids and lipid-like molecules	Prenol lipids	Sesquiterpenoids	--	--	--	No results	No results	Full match	Lipids and lipid-like molecules	Prenol lipids	Sesquiterpenoids	Sesquiterpenoids	5.96389e+06	1.10286e+07	9.15375e+06	2.74957e+07	2.58929e+07	4.18327e+07	2.6157e+07	1.57873e+07	2.84063e+07	2.54786e+07	1.96035e+07	1.39132e+07	1.7838e+07	1.80584e+07	2.02291e+07
	Ethyl caffeate	--	Com_1499_pos	C11 H12 O4	208.074	6.385	209.081	--	HMDB0301712	--	Phenylpropanoids and polyketides	Cinnamic acids and derivatives	Hydroxycinnamic acids and derivatives	--	--	--	No results	No results	Full match	Phenylpropanoids and polyketides	Cinnamic acids and derivatives	Hydroxycinnamic acids and derivatives	Coumaric acids and derivatives	2.51668e+07	2.25371e+07	3.13074e+07	7.35508e+06	1.06002e+07	1.44063e+07	2.02708e+07	1.46338e+07	1.66354e+07	6.84442e+06	6.00693e+06	6.27481e+06	1.5717e+07	1.50121e+07	1.38038e+07
C00906	Dihydrothymine	5,6-Dihydrothymine; Dihydrothymine; 5,6-Dihydro-5-methyluracil	Com_1537_pos	C5 H8 N2 O2	128.059	1.483	129.066	-	HMDB0000079	--	Organoheterocyclic compounds	Diazines	Pyrimidines and pyrimidine derivatives	--	--	--	No results	No results	Full match	Organoheterocyclic compounds	Diazines	Pyrimidines and pyrimidine derivatives	Hydropyrimidines	1.36138e+07	1.41637e+07	1.26979e+07	1.54769e+07	1.54342e+07	2.08979e+07	1.87389e+07	2.2451e+07	1.99151e+07	2.39825e+07	2.19199e+07	2.31281e+07	2.30541e+07	2.06656e+07	1.49879e+07
	Phytocassane E	--	Com_1566_pos	C20 H28 O3	316.204	7.161	317.211	--	HMDB0031773	--	Lipids and lipid-like molecules	Prenol lipids	Diterpenoids	--	--	--	No results	No results	Full match	Lipids and lipid-like molecules	Prenol lipids	Diterpenoids	Isocopalane and spongiane diterpenoids	9.21472e+06	1.1325e+07	8.06023e+06	7.13377e+06	1.01788e+07	8.6758e+06	9.31314e+06	1.06701e+07	2.75703e+06	8.6048e+06	7.04293e+06	7.56916e+06	7.8435e+06	7.5149e+06	7.62053e+06
C13637	4-Ethylphenol	4-Ethylphenol; p-Ethylphenol	Com_1633_pos	C8 H10 O	122.073	10.934	105.07	map00363 Bisphenol degradation;map01120 Microbial metabolism in diverse environments	HMDB0029306	--	Benzenoids	Phenols	1-hydroxy-2-unsubstituted benzenoids	--	--	--	No results	No results	Full match	Benzenoids	Phenols	1-hydroxy-2-unsubstituted benzenoids	1-hydroxy-2-unsubstituted benzenoids	1.17889e+07	2.58504e+07	9.01585e+06	2.28025e+06	2.38833e+06	2.21095e+06	9.89922e+06	1.18561e+07	1.04992e+07	2.48846e+06	2.69972e+06	2.37772e+06	1.05968e+07	1.12943e+07	1.09682e+07
	N-Sinapoylputrescine	--	Com_1637_pos	C15 H22 N2 O4	294.158	5.343	295.165	--	--	--	--	--	--	--	--	--	No results	No results	Full match	Benzenoids	Phenols	Methoxyphenols	Methoxyphenols	4.02774e+07	3.34294e+07	4.27304e+07	2.76052e+06	2.23313e+06	2.12037e+06	1.04451e+07	1.97768e+07	9.50423e+06	3.63974e+06	6.37084e+06	4.89048e+06	1.74261e+07	1.56257e+07	1.74497e+07
	gamma-Glutamylmethionine	--	Com_1642_pos	C10 H18 N2 O5 S	261.067	4.975	279.101	--	HMDB0034367	--	Organic acids and derivatives	Carboxylic acids and derivatives	Amino acids, peptides, and analogues	--	--	--	No results	Invalid mass	No results	Organic acids and derivatives	Carboxylic acids and derivatives	Amino acids, peptides, and analogues	Dipeptides	1.17404e+07	1.44271e+07	2.00971e+07	7.09195e+06	7.93125e+06	6.79132e+06	2.47895e+07	2.97811e+07	2.61565e+07	1.11359e+07	9.95382e+06	1.00645e+07	1.51407e+07	1.48836e+07	1.39345e+07
C13297	Geranylacetone	Geranylgeranylacetone; Teprenone	Com_1668_pos	C13 H22 O	194.167	9.939	195.175	-	HMDB0031846	--	Lipids and lipid-like molecules	Prenol lipids	Monoterpenoids	--	--	--	No results	No results	Full match	Lipids and lipid-like molecules	Prenol lipids	Monoterpenoids	Acyclic monoterpenoids	4.02919e+06	7.49782e+06	9.18841e+06	9.09217e+06	6.8877e+06	9.17904e+06	4.74123e+06	9.33246e+06	4.30158e+06	8.14876e+06	9.0276e+06	9.03939e+06	7.4624e+06	7.32533e+06	6.19026e+06
C02052	Maltotetraose	Maltotetraose	Com_1687_pos	C24 H42 O21	688.205	1.862	689.212	-	HMDB0001296	--	Organic oxygen compounds	Organooxygen compounds	Carbohydrates and carbohydrate conjugates	--	--	--	Invalid mass	No results	No results	Organic oxygen compounds	Organooxygen compounds	Carbohydrates and carbohydrate conjugates	Oligosaccharides	5.48165e+07	5.65442e+07	4.06766e+07	1.20205e+07	1.6878e+07	2.01356e+07	8.79292e+07	8.79157e+07	9.24769e+07	7.91966e+06	6.75103e+06	8.13189e+06	9.92773e+07	8.38508e+07	8.89059e+07
	Levistilide A	--	Com_1736_pos	C24 H28 O4	380.199	8.237	381.206	--	HMDB0034225	--	Organoheterocyclic compounds	Dihydrofurans	Furanones	--	--	--	No results	Full match	Full match	Organoheterocyclic compounds	Dihydrofurans	Furanones	Butenolides	1.95036e+07	12541272	1.60062e+07	1.5533e+07	1.9858e+07	2.27446e+07	1.90842e+07	13544330	1.27096e+07	1.39491e+07	1.36472e+07	1.11087e+07	1.59268e+07	1.43404e+07	1.01531e+07
	Alnustone	--	Com_1843_pos	C19 H18 O	262.135	5.235	263.143	--	HMDB0031664	--	Phenylpropanoids and polyketides	Diarylheptanoids	Linear diarylheptanoids	--	--	--	No results	No results	Full match	Phenylpropanoids and polyketides	Diarylheptanoids	Linear diarylheptanoids	Linear diarylheptanoids	1.86817e+07	1.36205e+07	2.06863e+07	234189	345276	294086	5.10804e+06	7.09229e+06	4.80114e+06	370031	241755	178017	6.47948e+06	4.17629e+06	6.83758e+06
	6-Methylcoumarin	--	Com_1886_pos	C10 H8 O2	160.053	5.588	161.06	--	HMDB0032394	--	Phenylpropanoids and polyketides	Coumarins and derivatives	-	--	--	--	No results	No results	Full match	Phenylpropanoids and polyketides	Coumarins and derivatives	Not available	Coumarins and derivatives	3.42114e+07	2.0681e+07	3.65495e+07	2.05161e+07	1.9229e+07	1.75249e+07	4.22671e+07	4.68664e+07	3.04592e+07	1.72871e+07	2.07136e+07	1.81374e+07	4.21888e+07	3.93803e+07	4.08061e+07
	Boc-beta-cyano-L-alanine	--	Com_1893_pos	C9 H14 N2 O4	214.096	1.467	215.103	--	--	--	--	--	--	--	--	--	No results	No results	Full match	Organic acids and derivatives	Carboxylic acids and derivatives	Amino acids, peptides, and analogues	Alpha amino acids and derivatives	2.03389e+07	1.85139e+07	3.33825e+07	383521	499881	300706	2.271e+07	3.09791e+07	2.19369e+07	370181	451573	425617	1.74142e+07	1.3951e+07	1.47922e+07
C03514	Limonin	Limonin; Evodin	Com_1903_pos	C26 H30 O8	452.181	6.73	453.188	-	HMDB0035921	--	Lipids and lipid-like molecules	Prenol lipids	Triterpenoids	--	--	--	Invalid mass	No results	No results	Lipids and lipid-like molecules	Prenol lipids	Triterpenoids	Limonoids	3.43061e+07	4.63646e+07	3.07774e+07	6.24818e+06	6.81004e+06	7.22489e+06	2.88066e+07	5.52479e+07	3.04803e+07	3.40193e+06	3.33523e+06	4.62988e+06	2.26728e+07	24806356	2.39804e+07
C00643	L-5-Hydroxytryptophan	5-Hydroxy-L-tryptophan; Oxitriptan	Com_2009_pos	C11 H12 N2 O3	220.085	5.086	221.092	map00380 Tryptophan metabolism;map01063 Biosynthesis of alkaloids derived from shikimate pathway;map01100 Metabolic pathways;map04726 Serotonergic synapse	HMDB0000472	--	Organoheterocyclic compounds	Indoles and derivatives	Tryptamines and derivatives	--	--	--	No results	No results	Full match	Organoheterocyclic compounds	Indoles and derivatives	Tryptamines and derivatives	Serotonins	1.69493e+07	1.40955e+07	1.34733e+07	4.17878e+06	3.69283e+06	4.57546e+06	1.07235e+07	9.64221e+06	1.00316e+07	5.76094e+06	7.14732e+06	6.05958e+06	9.28724e+06	1.07721e+07	8.61303e+06
C10469	Isoeugenol	Isoeugenol	Com_2014_pos	C10 H12 O2	164.084	6.387	165.091	map00940 Phenylpropanoid biosynthesis	HMDB0005802	--	Benzenoids	Phenols	Methoxyphenols	--	--	--	No results	No results	Full match	Benzenoids	Phenols	Methoxyphenols	Methoxyphenols	8.36254e+06	7.91885e+06	5.61184e+07	5.02205e+06	5.20818e+06	4.47324e+06	2.47319e+07	1.90268e+07	1.87559e+07	5.32922e+06	5.18517e+06	4.81376e+06	1.06409e+07	9.07765e+06	9.91585e+06
	Kinsenoside	--	Com_2016_pos	C10 H16 O8	264.085	1.539	247.082	--	--	--	--	--	--	--	--	--	No results	No results	Full match	Lipids and lipid-like molecules	Prenol lipids	Terpene glycosides	Triterpene saponins	2.57516e+07	3.1385e+07	1.56159e+07	3.47264e+07	3.65572e+07	3.83207e+07	3.76473e+07	3.20706e+07	3.95511e+07	4.29373e+07	5.2135e+07	4.70367e+07	4.07558e+07	2.19971e+07	3.19256e+07
	Asp-Glu	--	Com_2032_pos	C9 H14 N2 O7	262.08	1.546	263.087	--	HMDB0028752	--	Organic acids and derivatives	Carboxylic acids and derivatives	Amino acids, peptides, and analogues	--	--	--	No results	Full match	Full match	Organic acids and derivatives	Carboxylic acids and derivatives	Amino acids, peptides, and analogues	Dipeptides	3.27746e+07	3.07789e+07	2.93505e+07	2.02756e+07	2.19882e+07	2.15284e+07	1.79702e+07	2.90213e+07	1.75831e+07	2.29382e+07	2.74803e+07	2.73473e+07	2.26377e+07	2.02834e+07	2.30413e+07
C08797	Cucurbitacin E	Cucurbitacin E	Com_2081_pos	C32 H44 O8	556.302	8.284	557.309	map01062 Biosynthesis of terpenoids and steroids	HMDB0250581	LMST01010107	Lipids and lipid-like molecules	Steroids and steroid derivatives	Cucurbitacins	Sterol Lipids [ST]	Sterols [ST01]	Cholesterol and derivatives [ST0101]	No results	No results	Full match	Lipids and lipid-like molecules	Steroids and steroid derivatives	Cucurbitacins	Cucurbitacins	3.36455e+07	3.74004e+07	5.51238e+07	2.53598e+06	2.4515e+06	2.46061e+06	4.7982e+07	5.16113e+07	3.53076e+07	2.1525e+06	2.88151e+06	3.66361e+06	2.14708e+07	1.54715e+07	1.87529e+07
	Ala-trp	--	Com_2122_pos	C14 H17 N3 O3	275.127	5.305	276.134	--	HMDB0013209	--	Organic acids and derivatives	Carboxylic acids and derivatives	Amino acids, peptides, and analogues	--	--	--	No results	No results	Full match	Organic acids and derivatives	Carboxylic acids and derivatives	Amino acids, peptides, and analogues	Dipeptides	2.00442e+07	2.74665e+07	1.73843e+07	300280	1.22619e+06	2.30025e+06	6.38669e+06	2.03316e+07	6.20395e+06	1.07218e+06	1.10034e+06	1.50376e+06	6.80769e+06	8.48044e+06	8.4701e+06
C06044	Tyrosol	4-Hydroxyphenylethanol; Tyrosol	Com_2134_pos	C8 H10 O2	138.068	5.57	139.076	map00350 Tyrosine metabolism	HMDB0004284	--	Benzenoids	Phenols	Tyrosols and derivatives	--	--	--	No results	No results	Full match	Benzenoids	Phenols	Tyrosols and derivatives	Tyrosols	1.03427e+07	1.27398e+07	1.29453e+07	2.75794e+07	2.91447e+07	2.78211e+07	2.63848e+07	2.71298e+07	2.33615e+07	2.05825e+07	2.84248e+07	2.93554e+07	1.95733e+07	2.00897e+07	2.01136e+07
C04230	LPC 15:0	1-Acyl-sn-glycero-3-phosphocholine; 1-Acyl-sn-glycerol-3-phosphocholine; alpha-Acylglycerophosphocholine; 2-Lysolecithin; 2-Lysophosphatidylcholine; 1-Acylglycerophosphocholine	Com_2235_pos	C23 H48 N O7 P	503.299	9.207	504.307	map00564 Glycerophospholipid metabolism;map05231 Choline metabolism in cancer	--	LMGP01050016	--	--	--	Glycerophospholipids [GP]	Glycerophosphocholines [GP01]	Monoacylglycerophosphocholines [GP0105]	No results	Invalid mass	No results	Lipids and lipid-like molecules	Glycerophospholipids	Glycerophosphocholines	Phosphocholines	1.14924e+07	1.45775e+07	7.41912e+06	1.29645e+08	9.79806e+07	8.30037e+07	3.06673e+07	1.6914e+07	2.93733e+07	6.02369e+07	4.72523e+07	4.2278e+07	8.48386e+06	8.72189e+06	8.21747e+06
	Ethyl ferulate	--	Com_2287_pos	C12 H14 O4	222.089	7.096	245.078	--	--	--	--	--	--	--	--	--	No results	No results	Full match	Phenylpropanoids and polyketides	Cinnamic acids and derivatives	Hydroxycinnamic acids and derivatives	Coumaric acids and derivatives	1.09135e+07	1.14255e+07	1.43096e+07	5.28783e+06	6.05245e+06	5.45187e+06	1.72957e+07	1.99347e+07	1.45248e+07	5.42152e+06	5.70351e+06	5.26474e+06	1.16577e+07	1.23068e+07	1.2082e+07
C00152	L-Asparagine	L-Asparagine; 2-Aminosuccinamic acid	Com_2302_pos	C4 H8 N2 O3	132.054	1.409	133.061	map00250 Alanine, aspartate and glutamate metabolism;map00460 Cyanoamino acid metabolism;map00970 Aminoacyl-tRNA biosynthesis;map01060 Biosynthesis of plant secondary metabolites;map01100 Metabolic pathways;map01110 Biosynthesis of secondary metabolites;map01230 Biosynthesis of amino acids;map04974 Protein digestion and absorption;map04978 Mineral absorption;map05230 Central carbon metabolism in …	HMDB0000168	--	Organic acids and derivatives	Carboxylic acids and derivatives	Amino acids, peptides, and analogues	--	--	--	No results	No results	Full match	Organic acids and derivatives	Carboxylic acids and derivatives	Amino acids, peptides, and analogues	Asparagine and derivatives	4.64563e+06	5.47554e+06	4.78039e+06	6.2993e+07	71268126	5.24792e+07	6.4792e+06	6.50559e+06	7.38225e+06	7.01896e+07	8.79413e+07	8.89724e+07	3.80431e+07	3.64688e+07	3.57981e+07
C00219	Arachidonic acid	Arachidonate; Arachidonic acid; (5Z,8Z,11Z,14Z)-Icosatetraenoic acid; cis-5,8,11,14-Eicosatetraenoic acid	Com_2311_pos	C20 H32 O2	304.24	8.646	305.248	map00590 Arachidonic acid metabolism;map00591 Linoleic acid metabolism;map01040 Biosynthesis of unsaturated fatty acids;map01100 Metabolic pathways;map04216 Ferroptosis;map04217 Necroptosis;map04270 Vascular smooth muscle contraction;map04611 Platelet activation;map04664 Fc epsilon RI signaling pathway;map04666 Fc gamma R-mediated phagocytosis;map04723 Retrograde endocannabinoid signaling;map0472…	HMDB0001043	LMFA01030001	Lipids and lipid-like molecules	Fatty Acyls	Fatty acids and conjugates	Fatty Acyls [FA]	Fatty Acids and Conjugates [FA01]	Unsaturated fatty acids [FA0103]	Full match	No results	Full match	Lipids and lipid-like molecules	Fatty Acyls	Fatty acids and conjugates	Long-chain fatty acids	1.86039e+07	2.14767e+07	1.91471e+07	1.33491e+06	2.52162e+06	1.62053e+06	1.52857e+07	1.731e+07	1.33425e+07	1.74431e+06	1.64861e+06	1.21148e+06	9.00342e+06	8.56384e+06	8.93029e+06
	Efetaal	--	Com_2333_pos	C12 H18 O2	194.131	6.928	195.138	--	--	--	--	--	--	--	--	--	No results	No results	Full match	Benzenoids	Benzene and substituted derivatives	Not available	Benzene and substituted derivatives	1.52618e+07	1.7519e+07	1.94035e+07	1.22177e+07	1.14892e+07	1.22469e+07	2.25654e+07	3.24982e+07	2.32651e+07	2.44755e+07	1.64724e+07	1.9258e+07	1.95807e+07	1.85729e+07	1.92107e+07
C04230	LPC 18:1	1-Acyl-sn-glycero-3-phosphocholine; 1-Acyl-sn-glycerol-3-phosphocholine; alpha-Acylglycerophosphocholine; 2-Lysolecithin; 2-Lysophosphatidylcholine; 1-Acylglycerophosphocholine	Com_2360_pos	C26 H52 N O7 P	543.331	9.857	544.338	map00564 Glycerophospholipid metabolism;map05231 Choline metabolism in cancer	HMDB0002815	LMGP01050138	Lipids and lipid-like molecules	Glycerophospholipids	Glycerophosphocholines	Glycerophospholipids [GP]	Glycerophosphocholines [GP01]	Monoacylglycerophosphocholines [GP0105]	No results	Invalid mass	No match	Lipids and lipid-like molecules	Glycerophospholipids	Glycerophosphocholines	Phosphocholines	8.59108e+06	9.34501e+06	4.92233e+06	4.43398e+07	2.46171e+07	2.89742e+07	1.26444e+07	7.47035e+06	1.17043e+07	1.96979e+07	9.96438e+06	8.42283e+06	4.4508e+06	3.27983e+06	3.33794e+06
C11338	Bornyl acetate	Bornyl acetate; (1R,2S,4R)-(+)-Bornyl acetate	Com_2390_pos	C12 H20 O2	196.146	10.933	197.154	-	HMDB0303194	--	Lipids and lipid-like molecules	Prenol lipids	Monoterpenoids	--	--	--	No results	No results	Full match	Lipids and lipid-like molecules	Prenol lipids	Monoterpenoids	Bicyclic monoterpenoids	8.45795e+06	1.79265e+07	6.10167e+06	245697	82423.8	183664	5.96431e+06	8.11508e+06	7.11658e+06	115075	210561	168841	5.81411e+06	6.45574e+06	6.10442e+06
	L-Alanyl-L-Lysine	--	Com_2626_pos	C9 H19 N3 O3	217.143	1.226	218.15	--	HMDB0028692	--	Organic acids and derivatives	Carboxylic acids and derivatives	Amino acids, peptides, and analogues	--	--	--	No results	No results	Full match	Organic acids and derivatives	Carboxylic acids and derivatives	Amino acids, peptides, and analogues	Dipeptides	2.88814e+07	1.55631e+07	2.01124e+07	960912	1.27224e+06	1.50158e+06	1.6342e+07	1.43409e+07	1.13554e+07	1.10703e+06	1.00102e+06	2.03541e+06	1.6097e+07	1.32888e+07	1.57979e+07
C19837	Indole-3-carboxylic acid	Indole-3-carboxylate; Indole-3-carboxylic acid	Com_2672_pos	C9 H7 N O2	161.048	5.287	144.045	-	HMDB0003320	--	Organoheterocyclic compounds	Indoles and derivatives	Indolecarboxylic acids and derivatives	--	--	--	No results	No results	Full match	Organoheterocyclic compounds	Indoles and derivatives	Indolecarboxylic acids and derivatives	Indolecarboxylic acids and derivatives	2.35987e+07	1.64026e+07	1.67368e+07	2.75553e+07	2.61883e+07	2.49263e+07	1.44455e+07	1.46512e+07	1.63354e+07	2.79839e+07	2.33729e+07	2.01662e+07	1.86862e+07	2.02835e+07	1.94933e+07
C20214	Andrographolide	Andrographolide	Com_2725_pos	C20 H30 O5	332.197	8.245	333.205	-	HMDB0248395	--	Organoheterocyclic compounds	Lactones	Gamma butyrolactones	--	--	--	Invalid mass	Invalid mass	No results	Organoheterocyclic compounds	Lactones	Gamma butyrolactones	Gamma butyrolactones	2.91388e+06	821699	1.03892e+06	2.96447e+06	3.44463e+06	3.5091e+06	4.98964e+06	421991	1.84243e+06	2.55993e+06	2.48796e+06	2.28607e+06	2.87909e+06	2.91221e+06	3.08951e+06
	Cryptotanshinone	--	Com_2767_pos	C19 H20 O3	296.14	7.558	593.288	--	HMDB0035220	--	Lipids and lipid-like molecules	Prenol lipids	Diterpenoids	--	--	--	No results	No results	Full match	Lipids and lipid-like molecules	Prenol lipids	Diterpenoids	Tanshinones, isotanshinones, and derivatives	4.00344e+07	2.74129e+07	3.13368e+07	2.78077e+07	2.71872e+07	4.13692e+07	2.10822e+07	1.55673e+07	1.65712e+07	1.97859e+07	1.16158e+07	1.69661e+07	2.40507e+07	2.22006e+07	2.09441e+07
	Tigloylgomisin H	--	Com_2819_pos	C28 H36 O8	500.241	7.299	523.231	--	--	--	--	--	--	--	--	--	No results	No results	Full match	Phenylpropanoids and polyketides	Tannins	Hydrolyzable tannins	Hydrolyzable tannins	1.53786e+07	2.14687e+07	2.24434e+07	8.88979e+06	7.7104e+06	6.30626e+06	2.51428e+07	28584101	1.88995e+07	4.44236e+06	3.65377e+06	1.16447e+06	1.27096e+07	1.33371e+07	1.44727e+07
	N-(9H-Purin-6-ylcarbamoyl)threonine	--	Com_2828_pos	C10 H12 N6 O4	280.092	5.259	281.099	--	--	--	--	--	--	--	--	--	No results	No results	Full match	Nucleosides, nucleotides, and analogues	Purine nucleosides	Not available	Purine nucleosides	2.10272e+07	1.99456e+07	4.45539e+06	2.12968e+07	2.28834e+07	2.19165e+07	2.38455e+07	2.76265e+07	2.48391e+07	3.18174e+07	3.99371e+07	3.30501e+07	2.42761e+07	2.39824e+07	2.42544e+07
C00831	Pantetheine	Pantetheine; (R)-Pantetheine	Com_2962_pos	C11 H22 N2 O4 S	278.13	5.152	279.138	map00332 Carbapenem biosynthesis;map00770 Pantothenate and CoA biosynthesis;map01130 Biosynthesis of antibiotics	HMDB0003426	--	Organic acids and derivatives	Carboxylic acids and derivatives	Amino acids, peptides, and analogues	--	--	--	No results	No results	Full match	Organic acids and derivatives	Carboxylic acids and derivatives	Amino acids, peptides, and analogues	Beta amino acids and derivatives	1.06203e+07	8.97824e+06	8.65697e+06	151073	146036	150359	2.86989e+06	4.68079e+06	1.68381e+06	156380	167392	161377	3.18881e+06	2.97687e+06	2.54522e+06
	(+)-epipinoresinol-4-O-beta-D-glucoside	--	Com_3045_pos	C26 H32 O11	520.195	5.374	521.203	--	--	--	--	--	--	--	--	--	No results	No results	Full match	Lignans, neolignans and related compounds	Lignan glycosides	Not available	Lignan glycosides	2.0976e+06	2.80465e+06	2.51126e+06	5.34694e+06	5.84517e+06	6.45077e+06	3.98197e+06	4.1047e+06	3.74081e+06	6.96018e+06	9.99273e+06	1.00386e+07	5.76206e+06	5.73752e+06	5.70202e+06
C01467	m-Cresol	3-Cresol; m-Cresol; 3-Hydroxytoluene; 3-Methylphenol	Com_3200_pos	C7 H8 O	108.058	6.561	109.065	map00623 Toluene degradation;map01120 Microbial metabolism in diverse environments;map01220 Degradation of aromatic compounds	HMDB0002048	--	Benzenoids	Phenols	Cresols	--	--	--	No results	No results	Full match	Benzenoids	Phenols	Cresols	Meta cresols	1.38889e+07	1.1371e+07	1.14427e+07	8.68752e+06	8.53887e+06	8.43286e+06	1.23815e+07	1.37864e+07	1.31217e+07	9.0569e+06	8.30557e+06	9.04534e+06	1.46159e+07	1.19566e+07	1.29446e+07
C02666	Ferulaldehyde	Coniferyl aldehyde; Coniferaldehyde; 4-Hydroxy-3-methoxycinnamaldehyde; Ferulaldehyde	Com_3479_pos	C10 H10 O3	178.063	6.121	179.071	map00940 Phenylpropanoid biosynthesis;map01061 Biosynthesis of phenylpropanoids;map01100 Metabolic pathways;map01110 Biosynthesis of secondary metabolites	HMDB0141782	--	Benzenoids	Phenols	Methoxyphenols	--	--	--	No results	No results	Full match	Benzenoids	Phenols	Methoxyphenols	Methoxyphenols	2.78026e+07	2.75273e+07	2.75329e+07	2.63671e+07	2.89743e+07	2.89336e+07	2.95971e+07	2.93286e+07	2.87273e+07	2.03744e+07	2.29995e+07	2.45354e+07	2.7702e+07	2.64416e+07	2.65364e+07
C08633	Pristimerin	Pristimerin	Com_3505_pos	C30 H40 O4	464.291	10.791	465.298	-	HMDB0256776	--	Lipids and lipid-like molecules	Prenol lipids	Triterpenoids	--	--	--	No results	No results	Full match	Lipids and lipid-like molecules	Prenol lipids	Triterpenoids	Triterpenoids	6.95789e+06	7.25956e+06	9.13314e+06	4.38093e+06	6.21545e+06	6.7042e+06	9.2874e+06	1.11982e+07	7.11757e+06	1.63441e+06	1.06888e+06	2.50301e+06	5.56454e+06	8.10706e+06	8.98297e+06
C00062	L-arginine	L-Arginine; (S)-2-Amino-5-guanidinovaleric acid; L-Arg	Com_3592_pos	C6 H14 N4 O2	174.112	5.469	175.119	map00220 Arginine biosynthesis;map00261 Monobactam biosynthesis;map00330 Arginine and proline metabolism;map00331 Clavulanic acid biosynthesis;map00472 D-Arginine and D-ornithine metabolism;map00970 Aminoacyl-tRNA biosynthesis;map01060 Biosynthesis of plant secondary metabolites;map01064 Biosynthesis of alkaloids derived from ornithine, lysine and nicotinic acid;map01100 Metabolic pathways;map011…	HMDB0000517	--	Organic acids and derivatives	Carboxylic acids and derivatives	Amino acids, peptides, and analogues	--	--	--	No results	No results	Full match	Organic acids and derivatives	Carboxylic acids and derivatives	Amino acids, peptides, and analogues	L-alpha-amino acids	5.56797e+07	5.74413e+07	5.62667e+07	1.2999e+08	1.44358e+08	1.34926e+08	9.11537e+07	8.17403e+07	8.3087e+07	1.47622e+08	1.50138e+08	1.34956e+08	7.29802e+07	1.0274e+08	1.01409e+08
	Trillin	--	Com_3622_pos	C33 H52 O8	576.368	6.497	577.375	--	HMDB0029310	LMST01080094	Lipids and lipid-like molecules	Steroids and steroid derivatives	Steroidal glycosides	Sterol Lipids [ST]	Sterols [ST01]	Spirostanols and derivatives [ST0108]	No results	No results	Full match	Lipids and lipid-like molecules	Steroids and steroid derivatives	Steroidal glycosides	Steroidal saponins	5.38134e+06	3.91727e+06	3.37262e+06	1.96844e+06	2.06705e+06	2.18599e+06	1.53625e+07	3.58343e+06	6.38748e+06	3.66124e+06	1.32062e+06	815042	5.01661e+06	6.2659e+06	6.39923e+06
	Praeruptorin E	--	Com_3637_pos	C24 H28 O7	428.183	6.683	429.19	--	--	--	--	--	--	--	--	--	No results	No results	Full match	Phenylpropanoids and polyketides	Coumarins and derivatives	Pyranocoumarins	Angular pyranocoumarins	1.89257e+07	1.73337e+07	2.00664e+07	857594	5.48062e+06	1.65274e+07	2.53723e+07	3.93391e+07	1.65702e+07	1.51082e+07	1.75367e+07	1.64329e+07	1.58999e+07	1.43793e+07	1.50064e+07
C00178	Thymine	Thymine; 5-Methyluracil	Com_3642_pos	C5 H6 N2 O2	126.043	3.481	127.05	map00240 Pyrimidine metabolism;map01100 Metabolic pathways	HMDB0000262	--	Organoheterocyclic compounds	Diazines	Pyrimidines and pyrimidine derivatives	--	--	--	No results	No results	Full match	Organoheterocyclic compounds	Diazines	Pyrimidines and pyrimidine derivatives	Hydroxypyrimidines	3.14127e+07	3.55076e+07	3.19812e+07	2.67481e+06	2.15537e+06	2.23536e+06	3.83142e+07	4.42839e+07	4.54879e+07	2.11287e+06	2.94289e+06	1.35719e+06	2.52345e+07	2.08043e+07	2.50236e+07
C08775	Obacunone	Obacunone	Com_3736_pos	C26 H30 O7	454.197	6.345	455.204	-	HMDB0035858	--	Lipids and lipid-like molecules	Prenol lipids	Triterpenoids	--	--	--	No results	No results	Full match	Lipids and lipid-like molecules	Prenol lipids	Triterpenoids	Limonoids	513916	805208	1.07505e+06	414359	287322	367853	1.48509e+06	2.21045e+06	1.46444e+06	263406	221564	241763	648441	995448	590409
	Methyl arachidonate	--	Com_3822_pos	C21 H34 O2	318.256	7.723	319.263	--	HMDB0062594	--	-	-	-	--	--	--	No results	No results	Full match					8.67709e+06	1.15525e+07	1.70816e+07	2.19141e+07	4.46182e+07	1.84707e+07	1.15065e+07	3.41634e+07	1.96328e+07	2.55318e+07	8.82027e+06	5.64034e+07	1.81648e+07	1.86947e+07	1.80435e+07
C09538	Artemisinin	Qing Hau Sau; Artemisinin	Com_3853_pos	C15 H22 O5	282.144	6.049	283.152	-	--	--	--	--	--	--	--	--	Invalid mass	No results	No results	Lipids and lipid-like molecules	Prenol lipids	Terpene lactones	Terpene lactones	2.44111e+06	1.71882e+06	2.44361e+06	1.52067e+06	1.9462e+06	1.8034e+06	3.02932e+06	3.28925e+06	4.78013e+06	899980	1.07214e+06	3.11703e+06	3.00328e+06	3.6402e+06	2.21686e+06
	1,4-dihydro-1-Methyl-4-oxo-3-pyridinecarboxamide	--	Com_4049_pos	C7 H8 N2 O2	152.059	6.934	153.066	--	HMDB0004194	--	Organoheterocyclic compounds	Pyridines and derivatives	Pyridinecarboxylic acids and derivatives	--	--	--	No results	No results	Full match					1.88033e+07	2.06699e+07	1.98359e+07	1.75667e+07	2.03176e+07	1.95303e+07	2.44407e+07	2.75656e+07	2.42447e+07	1.66823e+07	1.74269e+07	1.96973e+07	2.37011e+07	2.52559e+07	2.32503e+07
C09279	Nodakenin	Nodakenin	Com_4078_pos	C20 H24 O9	408.14	5.423	409.148	-	--	--	--	--	--	--	--	--	No results	No results	Full match	Phenylpropanoids and polyketides	Coumarins and derivatives	Furanocoumarins	Psoralens	3.63092e+06	7.56658e+06	6.42941e+06	5.21266e+06	1.49507e+07	1.37467e+07	1.38026e+07	4.91502e+06	1.13981e+07	2.25469e+07	2.25264e+07	2.07528e+07	1.12727e+07	1.25945e+07	1.13293e+07
	(-)-Norepinephrine N-hexoside	--	Com_4089_pos	C14 H21 N O8	331.127	5.176	332.134	--	--	--	--	--	--	--	--	--	No results	No results	Full match					8.31439e+06	2.57537e+06	2.25497e+06	6.92927e+06	8.61672e+06	8.41892e+06	4.57238e+06	4.44332e+06	4.77305e+06	7.46297e+06	7.47294e+06	6.74045e+06	5.50598e+06	4.69324e+06	5.27466e+06
	Dihydrotanshinone I	--	Com_4092_pos	C18 H14 O3	278.094	4.966	279.101	--	--	--	--	--	--	--	--	--	No results	No results	Full match	Lipids and lipid-like molecules	Prenol lipids	Diterpenoids	Tanshinones, isotanshinones, and derivatives	1.17404e+07	1.44271e+07	2.00971e+07	7.09195e+06	7.93125e+06	6.79132e+06	2.47895e+07	2.97811e+07	2.61565e+07	1.11359e+07	9.95382e+06	1.00645e+07	1.51407e+07	1.48836e+07	1.39345e+07
C10173	Swainsonine	Swainsonine	Com_4148_pos	C8 H15 N O3	173.105	1.572	174.113	map00960 Tropane, piperidine and pyridine alkaloid biosynthesis;map01064 Biosynthesis of alkaloids derived from ornithine, lysine and nicotinic acid	--	--	--	--	--	--	--	--	No results	No results	Full match	Organoheterocyclic compounds	Indolizidines	Not available	Indolizidines	1.54188e+07	1.57043e+07	1.35387e+07	4.30918e+06	4.18516e+06	3.19271e+06	8.33452e+06	9.51148e+06	9.00746e+06	4.17153e+06	4.69888e+06	4.62031e+06	9.80706e+06	8.97487e+06	8.43822e+06
C06426	Gamma-Linolenic Acid	(6Z,9Z,12Z)-Octadecatrienoic acid; 6,9,12-Octadecatrienoic acid; gamma-Linolenic acid; Gamolenic acid	Com_4210_pos	C18 H30 O2	278.225	8.948	279.232	map00591 Linoleic acid metabolism;map01040 Biosynthesis of unsaturated fatty acids;map01100 Metabolic pathways	HMDB0003073	LMFA01030141	Lipids and lipid-like molecules	Fatty Acyls	Lineolic acids and derivatives	Fatty Acyls [FA]	Fatty Acids and Conjugates [FA01]	Unsaturated fatty acids [FA0103]	No results	No results	Full match	Lipids and lipid-like molecules	Fatty Acyls	Lineolic acids and derivatives	Lineolic acids and derivatives	1.56049e+07	1.45011e+07	9.04613e+06	2.88092e+06	2.32283e+06	1.73187e+06	8.54975e+06	9.21878e+06	7.43712e+06	1.57281e+06	1.84936e+06	1.6835e+06	5.53904e+06	5.81921e+06	5.92335e+06
C01727	Lumichrome	Lumichrome; 7,8-Dimethylalloxazine	Com_4213_pos	C12 H10 N4 O2	242.079	1.543	243.087	map00740 Riboflavin metabolism	HMDB0254199	--	Organoheterocyclic compounds	Pteridines and derivatives	Alloxazines and isoalloxazines	--	--	--	No results	No results	Full match	Organoheterocyclic compounds	Pteridines and derivatives	Alloxazines and isoalloxazines	Flavins	1.12206e+06	1.00114e+07	6.93321e+06	7.04366e+06	7.76443e+06	7.10318e+06	6.53185e+06	1.31656e+06	1.05538e+07	9.03112e+06	1.13735e+07	8.8883e+06	8.25948e+06	7.96369e+06	1.05672e+07
C01909	Desthiobiotin	Dethiobiotin; Desthiobiotin	Com_4385_pos	C10 H18 N2 O3	214.132	3.285	215.139	map00780 Biotin metabolism;map01100 Metabolic pathways	HMDB0003581	--	Lipids and lipid-like molecules	Fatty Acyls	Fatty acids and conjugates	--	--	--	Full match	No results	Full match	Organoheterocyclic compounds	Azoles	Imidazoles	Imidazolyl carboxylic acids and derivatives	2.31954e+07	2.11835e+07	2.58575e+07	798928	690223	807527	9.03277e+06	1.12071e+07	8.2936e+06	758928	747433	788799	1.00699e+07	9.35672e+06	9.45328e+06
	Poricoic acid B	--	Com_4459_pos	C30 H44 O5	484.317	11.211	485.324	--	--	--	--	--	--	--	--	--	No results	No results	Full match	Lipids and lipid-like molecules	Prenol lipids	Triterpenoids	Triterpenoids	3.46461e+06	4.32365e+06	5.13918e+06	75468.9	66949.7	59420	4.08233e+06	9.68201e+06	3.4705e+06	77082.1	77294.8	70572.9	3.04579e+06	3.53977e+06	3.6957e+06
C00712	Oleic Acid	(9Z)-Octadecenoic acid; (Z)-Octadec-9-enoic acid; Oleate; Oleic acid	Com_4491_pos	C18 H34 O2	282.256	8.815	283.263	map00061 Fatty acid biosynthesis;map00073 Cutin, suberine and wax biosynthesis;map01040 Biosynthesis of unsaturated fatty acids;map01060 Biosynthesis of plant secondary metabolites;map04212 Longevity regulating pathway - worm	HMDB0000207	LMFA01030002	Lipids and lipid-like molecules	Fatty Acyls	Fatty acids and conjugates	Fatty Acyls [FA]	Fatty Acids and Conjugates [FA01]	Unsaturated fatty acids [FA0103]	No results	No results	Full match	Lipids and lipid-like molecules	Fatty Acyls	Fatty acids and conjugates	Long-chain fatty acids	1.24938e+06	2.5533e+06	4.75928e+06	563824	605570	475896	7.53165e+06	9.19865e+06	6.79339e+06	660787	774403	917758	2.81496e+06	2.65066e+06	2.8304e+06
C09490	lactucopicrin	Lactupicrin	Com_4568_pos	C23 H22 O7	410.135	5.951	411.142	-	HMDB0035828	--	Benzenoids	Phenols	1-hydroxy-2-unsubstituted benzenoids	--	--	--	No results	No results	Full match	Benzenoids	Phenols	1-hydroxy-2-unsubstituted benzenoids	1-hydroxy-2-unsubstituted benzenoids	507617	516285	506517	8.79255e+06	1.19952e+07	9.15607e+06	1.12765e+06	1.46693e+06	1.75211e+06	5.31985e+06	3.98489e+06	4.09506e+06	2.20347e+06	2.42546e+06	2.07687e+06
	Gly-Tyr	--	Com_4593_pos	C11 H14 N2 O4	238.095	4.501	239.103	--	HMDB0304778	--	Organic acids and derivatives	Carboxylic acids and derivatives	Amino acids, peptides, and analogues	--	--	--	No results	Full match	Full match	Organic acids and derivatives	Carboxylic acids and derivatives	Amino acids, peptides, and analogues	Peptides	1.82822e+07	3.11679e+07	2.8683e+07	1.56458e+06	1.37674e+06	1.51932e+06	4.71589e+06	1.40904e+07	9.93522e+06	1.74341e+06	1.90474e+06	1.81038e+06	1.21895e+07	1.15172e+07	1.25257e+07
	Maltopentaose	--	Com_4596_pos	C30 H52 O26	850.258	2.058	851.265	--	HMDB0012254	--	Organic oxygen compounds	Organooxygen compounds	Carbohydrates and carbohydrate conjugates	--	--	--	Invalid mass	No results	No results	Organic oxygen compounds	Organooxygen compounds	Carbohydrates and carbohydrate conjugates	Oligosaccharides	7.63426e+06	6.83925e+06	3.6333e+06	933150	956722	1.04198e+06	1.75702e+07	1.74641e+07	1.85783e+07	367469	196802	241294	1.37796e+07	1.10958e+07	7.92338e+06
	Betulonic acid	--	Com_4597_pos	C30 H46 O3	454.343	11.454	455.35	--	HMDB0249168	--	Lipids and lipid-like molecules	Prenol lipids	Triterpenoids	--	--	--	No results	No results	Full match	Lipids and lipid-like molecules	Prenol lipids	Triterpenoids	Triterpenoids	1.91908e+06	2.78492e+06	4.93271e+06	111596	109841	99444.5	4.93477e+06	1.31658e+07	5.41449e+06	131275	129573	132353	2.94736e+06	3.30732e+06	3.52857e+06
C05324	Nicotianamine	Nicotianamine	Com_4606_pos	C12 H21 N3 O6	303.143	2.471	304.151	-	HMDB0255025	--	Organic acids and derivatives	Carboxylic acids and derivatives	Amino acids, peptides, and analogues	--	--	--	No results	No results	Full match	Organic acids and derivatives	Carboxylic acids and derivatives	Amino acids, peptides, and analogues	L-alpha-amino acids	3.37744e+07	4.01586e+07	1.78729e+07	1.7722e+06	2.20455e+06	2.51554e+06	8.9676e+06	1.86982e+07	1.56108e+07	2.30488e+06	1.99548e+06	2.26437e+06	1.84175e+07	1.83623e+07	2.55166e+07
	Oridonin	--	Com_4676_pos	C20 H28 O6	364.187	5.986	365.194	--	HMDB0242516	--	Lipids and lipid-like molecules	Prenol lipids	Diterpenoids	--	--	--	No results	No results	Full match					5.0395e+07	3.83498e+07	2.87257e+07	2.7544e+06	3.15606e+06	2.57925e+06	2.86205e+07	3.14499e+07	2.55723e+07	2.69773e+06	3.88334e+06	2.85869e+06	2.57311e+07	2.34471e+07	2.40898e+07
	12,13-EODE	--	Com_4814_pos	C18 H32 O3	296.235	7.137	279.232	--	--	--	--	--	--	--	--	--	No results	No results	Full match					3.41665e+06	2.97805e+06	5.67658e+06	1.95133e+06	3.36841e+06	1.79248e+06	8.65053e+06	1.009e+07	8.05158e+06	1.84506e+06	2.69237e+06	2.75301e+06	4.63769e+06	5.8466e+06	3.9382e+06
	Dehydroeffusol	--	Com_4976_pos	C17 H14 O2	250.099	3.284	251.106	--	--	--	--	--	--	--	--	--	No results	No results	Full match	Benzenoids	Phenanthrenes and derivatives	Phenanthrols	Phenanthrols	1.90466e+07	1.75686e+07	2.25973e+07	332645	360037	404995	8.95933e+06	1.0067e+07	8.71625e+06	380894	398360	503410	7.87031e+06	7.58429e+06	7.97166e+06
C10368	Lawsone	Lawsone	Com_5049_pos	C10 H6 O3	174.032	5.75	175.039	-	HMDB0253997	--	Benzenoids	Naphthalenes	Naphthoquinones	--	--	--	No results	No results	Full match	Benzenoids	Naphthalenes	Naphthoquinones	Naphthoquinones	1.09535e+07	6.39073e+06	5.51046e+06	2.54727e+06	3.08531e+06	2.66212e+06	7.15487e+06	5.59024e+06	6.29716e+06	1.13368e+06	1.26284e+06	323375	6.8265e+06	6.22457e+06	4.77993e+06
	(+)-Bicuculline	--	Com_5074_pos	C20 H17 N O6	367.106	5.507	368.113	--	HMDB0243531	--	Alkaloids and derivatives	Phthalide isoquinolines	-	--	--	--	No results	No results	Full match	Alkaloids and derivatives	Phthalide isoquinolines	Not available	Phthalide isoquinolines	5.22233e+06	6.30736e+06	3.39961e+06	2.58023e+07	788361	851092	1.55795e+06	5.46343e+06	1.03828e+07	4.08811e+07	4.4094e+07	4.08132e+07	1.41781e+07	1.36446e+07	1.36797e+07
C20828	3-Methylcrotonylglycine	3-Methylcrotonylglycine	Com_5158_pos	C7 H11 N O3	157.074	1.84	158.081	-	HMDB0000459	--	Organic acids and derivatives	Carboxylic acids and derivatives	Amino acids, peptides, and analogues	--	--	--	Full match	No results	Full match	Organic acids and derivatives	Carboxylic acids and derivatives	Amino acids, peptides, and analogues	N-acyl-alpha amino acids	3.30382e+07	1.15697e+07	2.52181e+07	1.22657e+07	1.17132e+07	1.15673e+07	1.71523e+07	1.79437e+07	1.83998e+07	1.40686e+07	1.40338e+07	1.3263e+07	1.84197e+07	1.76067e+07	1.67098e+07
	N-lactoyl-phenylalanine	--	Com_5255_pos	C12 H15 N O4	237.1	5.818	238.107	--	HMDB0062175	--	Organic acids and derivatives	Carboxylic acids and derivatives	Amino acids, peptides, and analogues	--	--	--	No results	No results	Full match	Organic acids and derivatives	Carboxylic acids and derivatives	Amino acids, peptides, and analogues	Phenylalanine and derivatives	6.47553e+06	6.44275e+06	7.5849e+06	1.31455e+06	1.12558e+06	846519	8.43243e+06	9.63885e+06	9.59183e+06	2.07155e+06	2.29897e+06	2.20773e+06	8.0135e+06	5.69422e+06	5.66062e+06
	Schisantherin E	--	Com_5322_pos	C30 H34 O9	538.218	7.567	539.226	--	--	--	--	--	--	--	--	--	No results	No results	Full match	Phenylpropanoids and polyketides	Tannins	Hydrolyzable tannins	Hydrolyzable tannins	5.50702e+06	5.63262e+06	9.34875e+06	1.95016e+06	1.9302e+06	2.72551e+06	1.07923e+07	8.78348e+06	7.38528e+06	1.71921e+06	1.27335e+06	1.02445e+06	5.7316e+06	4.53154e+06	5.25254e+06
	Methyl linolenate	--	Com_5344_pos	C19 H32 O2	292.24	10.917	293.247	--	HMDB0254600	--	Lipids and lipid-like molecules	Fatty Acyls	Lineolic acids and derivatives	--	--	--	No results	No results	Full match	Lipids and lipid-like molecules	Fatty Acyls	Lineolic acids and derivatives	Lineolic acids and derivatives	4.86006e+06	7.5466e+06	2.37026e+06	377021	381931	241758	2.77121e+06	3.698e+06	3.06621e+06	147150	222386	290452	2.94485e+06	2.44069e+06	2.89203e+06
	DHZROG	--	Com_5495_pos	C21 H33 N5 O10	515.222	3.029	516.229	--	--	--	--	--	--	--	--	--	No results	No results	Full match					1.24872e+07	1.15789e+07	9.38489e+06	8.40218e+06	8.07227e+06	1.06706e+07	1.18107e+07	9.66907e+06	1.09402e+07	1.01871e+07	8.98596e+06	9.13845e+06	9.54297e+06	7.40884e+06	8.12006e+06
C02794	3-Hydroxykynurenine	3-Hydroxykynurenine; 3-Hydroxy-DL-kynurenine	Com_5511_pos	C10 H12 N2 O4	224.08	4.827	225.087	-	HMDB0000732	--	Organic oxygen compounds	Organooxygen compounds	Carbonyl compounds	--	--	--	No results	No results	Full match	Organic oxygen compounds	Organooxygen compounds	Carbonyl compounds	Alkyl-phenylketones	3.34277e+06	4.68505e+06	4.06628e+06	100789	105698	98824.7	4.48837e+06	7.03499e+06	5.00147e+06	102623	115062	109054	2.5247e+06	2.11272e+06	2.71265e+06
C02283	Enoxolone	Glycyrrhetinate; Enoxolone; Glycyrrhetinic acid	Com_5541_pos	C30 H46 O4	470.338	10.644	471.345	-	HMDB0244828	--	Lipids and lipid-like molecules	Prenol lipids	Triterpenoids	--	--	--	No results	No results	Full match	Lipids and lipid-like molecules	Prenol lipids	Triterpenoids	Triterpenoids	1.82186e+06	2.07063e+06	3.33404e+06	288468	193419	222036	6.35998e+06	1.01396e+07	5.03914e+06	203023	243926	239971	2.50267e+06	3.32943e+06	2.31056e+06
C00493	Shikimic Acid	Shikimate; Shikimic acid; 3,4,5-Trihydroxy-1-cyclohexenecarboxylic acid	Com_5725_pos	C7 H10 O5	174.053	1.473	192.087	map00400 Phenylalanine, tyrosine and tryptophan biosynthesis;map01060 Biosynthesis of plant secondary metabolites;map01061 Biosynthesis of phenylpropanoids;map01063 Biosynthesis of alkaloids derived from shikimate pathway;map01070 Biosynthesis of plant hormones;map01100 Metabolic pathways;map01110 Biosynthesis of secondary metabolites;map01130 Biosynthesis of antibiotics;map01230 Biosynthesis of …	HMDB0003070	--	Organic oxygen compounds	Organooxygen compounds	Alcohols and polyols	--	--	--	No results	No results	Full match	Organic oxygen compounds	Organooxygen compounds	Alcohols and polyols	Shikimic acids and derivatves	4.77029e+06	5.23099e+06	4.56865e+06	3.78505e+06	3.68666e+06	4.38413e+06	6.60701e+06	7.31769e+06	5.42934e+06	6.08086e+06	6.12485e+06	5.77959e+06	6.18745e+06	5.78382e+06	4.95432e+06
	Selgin C-hexoside	--	Com_5729_pos	C22 H22 O12	478.109	5.623	479.117	--	--	--	--	--	--	--	--	--	No results	No results	Full match					1.78829e+06	4.63512e+06	2.59248e+06	407023	370250	347020	452277	279839	255656	284914	294955	317582	1.33816e+06	1.44815e+06	1.38027e+06
	Trilobatin	--	Com_5730_pos	C21 H24 O10	436.136	5.805	437.143	--	HMDB0037505	LMPK12120518	Phenylpropanoids and polyketides	Flavonoids	Flavonoid glycosides	Polyketides [PK]	Flavonoids [PK12]	Chalcones and dihydrochalcones [PK1212]	No results	No results	Full match	Phenylpropanoids and polyketides	Flavonoids	Flavonoid glycosides	Flavonoid O-glycosides	1.46761e+07	1.43046e+07	1.31565e+07	3.69315e+07	3.91294e+07	2.41468e+07	1.28234e+07	5.84266e+06	20392573	1.54367e+07	1.34133e+07	4.25705e+07	2.49522e+07	1.99598e+07	2.10004e+07
	Methylophiopogonanone A	--	Com_5919_pos	C19 H18 O6	342.111	5.397	343.118	--	--	--	--	--	--	--	--	--	No results	No results	Full match	Phenylpropanoids and polyketides	Homoisoflavonoids	Homoisoflavans	Homoisoflavanones	3.69773e+06	4.20824e+06	4.63742e+06	7.26909e+06	7.80518e+06	7.3995e+06	8.45974e+06	7.26777e+06	6.95038e+06	8.5958e+06	1.17457e+07	9.825e+06	6.82124e+06	6.7919e+06	7.08225e+06
C00144	GMP	GMP; Guanosine 5'-phosphate; Guanosine monophosphate; Guanosine 5'-monophosphate; Guanylic acid	Com_5937_pos	C10 H14 N5 O8 P	363.058	2.05	364.065	map00230 Purine metabolism;map01060 Biosynthesis of plant secondary metabolites;map01065 Biosynthesis of alkaloids derived from histidine and purine;map01100 Metabolic pathways;map01523 Antifolate resistance;map04022 cGMP-PKG signaling pathway;map04740 Olfactory transduction;map04742 Taste transduction;map04744 Phototransduction	HMDB0001397	--	Nucleosides, nucleotides, and analogues	Purine nucleotides	Purine ribonucleotides	--	--	--	No results	No results	Full match	Nucleosides, nucleotides, and analogues	Purine nucleotides	Purine ribonucleotides	Purine ribonucleoside monophosphates	1.21514e+07	1.2034e+07	1.2089e+07	2.12454e+07	2.31585e+07	2.00904e+07	1.69354e+07	1.37204e+07	1.93639e+07	2.51165e+07	2.34217e+07	18745334	1.97472e+07	1.64323e+07	1.58096e+07
C00354	D-Fructose 1,6-bisphosphate	D-Fructose 1,6-bisphosphate	Com_5996_pos	C6 H14 O12 P2	339.996	2.046	322.993	map00400 Phenylalanine, tyrosine and tryptophan biosynthesis;map00680 Methane metabolism;map00710 Carbon fixation in photosynthetic organisms;map01100 Metabolic pathways;map01110 Biosynthesis of secondary metabolites;map01120 Microbial metabolism in diverse environments;map01130 Biosynthesis of antibiotics;map01200 Carbon metabolism;map04152 AMPK signaling pathway;map04922 Glucagon signaling path…	HMDB0001058	--	Organic oxygen compounds	Organooxygen compounds	Carbohydrates and carbohydrate conjugates	--	--	--	No results	No results	Full match					2.68188e+07	3.07127e+07	4.52323e+06	8.56972e+07	7.63298e+07	3.32578e+07	4.02488e+07	7.96738e+07	3.67556e+07	1.47328e+08	1.68047e+08	1.3438e+08	5.87286e+07	4.84272e+07	5.59414e+07
C10434	5-O-Caffeoylshikimic acid	5-O-Caffeoylshikimic acid	Com_6049_pos	C16 H16 O8	336.083	5.414	337.09	map00940 Phenylpropanoid biosynthesis;map00941 Flavonoid biosynthesis;map00945 Stilbenoid, diarylheptanoid and gingerol biosynthesis;map01100 Metabolic pathways;map01110 Biosynthesis of secondary metabolites	HMDB0033999	--	Phenylpropanoids and polyketides	Cinnamic acids and derivatives	Hydroxycinnamic acids and derivatives	--	--	--	No results	No results	Full match	Phenylpropanoids and polyketides	Cinnamic acids and derivatives	Hydroxycinnamic acids and derivatives	Coumaric acids and derivatives	4.12916e+06	4.50997e+06	2.72795e+06	1.19397e+06	1.7685e+06	1.28691e+06	3.12029e+06	3.18434e+06	2.9998e+06	1.48404e+06	1.53368e+06	2.27288e+06	3.17791e+06	3.52576e+06	3.69634e+06
C08707	Songorine	Songorine; Zongorine; Napellonine	Com_6101_pos	C22 H31 N O3	357.231	7.592	358.238	-	--	--	--	--	--	--	--	--	No results	No results	Full match	Lipids and lipid-like molecules	Prenol lipids	Diterpenoids	Napelline-type diterpenoid alkaloids	2.83474e+06	5.39691e+06	3.3293e+06	1.00486e+06	774847	2.28986e+06	1.11697e+07	5.4669e+06	1.10317e+07	3.59809e+06	1.32058e+06	966450	3.79531e+06	3.70854e+06	3.65015e+06
	Xanthurenic acid O-hexoside	--	Com_6280_pos	C16 H17 N O9	367.091	4.805	368.098	--	--	--	--	--	--	--	--	--	No results	No results	Full match					6.30822e+06	5.87451e+06	4.9777e+06	1.61733e+07	1.71527e+07	1.7583e+07	7.07943e+06	5.00445e+06	6.03916e+06	1.67495e+07	1.53747e+07	1.52295e+07	9.36297e+06	8.51331e+06	9.09298e+06
C00331	Indole-3-pyruvate	Indolepyruvate; Indolepyruvic acid; (Indol-3-yl)pyruvate; Indole-3-pyruvate; 3-(Indol-3-yl)pyruvate	Com_6308_pos	C11 H9 N O3	203.059	5.092	221.092	map00380 Tryptophan metabolism;map01100 Metabolic pathways	HMDB0060484	--	Organoheterocyclic compounds	Indoles and derivatives	Indolyl carboxylic acids and derivatives	--	--	--	No results	No results	Full match	Organoheterocyclic compounds	Indoles and derivatives	Indolyl carboxylic acids and derivatives	Indolyl carboxylic acids and derivatives	1.69493e+07	1.40955e+07	1.34733e+07	4.17878e+06	3.69283e+06	4.57546e+06	1.07235e+07	9.64221e+06	1.00316e+07	5.76094e+06	7.14732e+06	6.05958e+06	9.28724e+06	1.07721e+07	8.61303e+06
C00942	Guanosine-3',5'-cyclic monophosphate	3',5'-Cyclic GMP; Guanosine 3',5'-cyclic monophosphate; Guanosine 3',5'-cyclic phosphate; Cyclic GMP; cGMP	Com_6311_pos	C10 H12 N5 O7 P	345.048	3.068	346.055	map00230 Purine metabolism;map04022 cGMP-PKG signaling pathway;map04270 Vascular smooth muscle contraction;map04540 Gap junction;map04611 Platelet activation;map04713 Circadian entrainment;map04730 Long-term depression;map04740 Olfactory transduction;map04744 Phototransduction;map04921 Oxytocin signaling pathway;map04923 Regulation of lipolysis in adipocytes;map04924 Renin secretion;map04925 Aldo…	--	--	--	--	--	--	--	--	No results	Full match	Full match	Nucleosides, nucleotides, and analogues	Purine nucleotides	Cyclic purine nucleotides	3',5'-cyclic purine nucleotides	1.50989e+07	1.34014e+07	1.68714e+07	2.23533e+07	3.46487e+07	4.49405e+07	2.31405e+07	1.94636e+07	1.99756e+07	6.80427e+06	5.43373e+06	6.24056e+06	1.93717e+07	1.71599e+07	1.79431e+07
C17064	Schizandrol A	Schizandrin	Com_6352_pos	C24 H32 O7	432.213	6.171	433.22	-	HMDB0258165	--	Phenylpropanoids and polyketides	Tannins	Hydrolyzable tannins	--	--	--	No results	No results	Full match	Phenylpropanoids and polyketides	Tannins	Hydrolyzable tannins	Hydrolyzable tannins	2.00657e+06	2.06316e+06	2.0869e+06	403778	384763	402405	5.20359e+06	1.15635e+07	3.98999e+06	401656	357844	303673	2.54508e+06	2.60394e+06	2.4649e+06
C00329	Glucosamine	D-Glucosamine; Chitosamine; 2-Amino-2-deoxy-D-glucose	Com_6428_pos	C6 H13 N O5	179.08	5.77	359.168	map00520 Amino sugar and nucleotide sugar metabolism;map01100 Metabolic pathways;map02060 Phosphotransferase system (PTS)	HMDB0001514	--	Organic oxygen compounds	Organooxygen compounds	Carbohydrates and carbohydrate conjugates	--	--	--	No results	No results	Full match	Organic oxygen compounds	Organooxygen compounds	Carbohydrates and carbohydrate conjugates	Hexoses	3.49943e+06	3.71312e+06	4.0791e+06	5.5019e+06	6.41777e+06	2.99327e+06	4.17904e+06	6.96544e+06	6.92623e+06	4.86379e+06	4.96822e+06	5.1577e+06	6.19084e+06	5.43804e+06	8.10296e+06
	Tricin 5-O-hexoside	--	Com_6579_pos	C23 H24 O12	492.125	5.687	493.132	--	--	--	--	--	--	--	--	--	No results	No results	Full match					4.73244e+06	6.09496e+06	4.63721e+06	1.03891e+07	1.0829e+07	1.19594e+07	1.04289e+07	5.54459e+06	8.67281e+06	8.1696e+06	8.94433e+06	9.46798e+06	9.51952e+06	6.29478e+06	8.10472e+06
	LPE 17:2	--	Com_6634_pos	C22 H42 N O7 P	463.27	8.648	464.278	--	--	LMGP02050016	--	--	--	Glycerophospholipids [GP]	Glycerophosphoethanolamines [GP02]	Monoacylglycerophosphoethanolamines [GP0205]	No results	Full match	No results	Lipids and lipid-like molecules	Glycerophospholipids	Glycerophosphoethanolamines	1-acyl-sn-glycero-3-phosphoethanolamines	1.17145e+06	448810	94853.1	5.497e+06	4.28378e+06	3.60376e+06	128999	660343	351107	2.66537e+06	1.96576e+06	1.90224e+06	168119	181183	193508
	Arabidopyl ketoadipic acid	--	Com_6678_pos	C15 H14 O9	338.064	5.096	339.071	--	--	--	--	--	--	--	--	--	No results	No results	Full match					1.84071e+06	2.84913e+06	1.73946e+06	1.90649e+06	1.94764e+06	2.08308e+06	1.75008e+06	1.76075e+06	2.22631e+06	2.75167e+06	4.2363e+06	3.94537e+06	2.01622e+06	2.15284e+06	1.98915e+06
	Astragalus polyphenols	--	Com_6742_pos	C20 H22 O9	406.124	5.93	407.131	--	--	--	--	--	--	--	--	--	No results	No results	Full match	Phenylpropanoids and polyketides	Stilbenes	Stilbene glycosides	Stilbene glycosides	3.70048e+06	4.15093e+06	3.07034e+06	747102	752263	1.09837e+06	1.87931e+06	1.78048e+06	2.34616e+06	653700	799786	940008	2.01782e+06	2.00434e+06	2.65632e+06
C00270	N-Acetylneuraminic acid	N-Acetylneuraminate; N-Acetylneuraminic acid; 5-Acetamido-3,5-dideoxy-D-glycero-D-galacto-2-nonulosonic acid; Neu5Ac	Com_6863_pos	C11 H19 N O9	309.107	2.288	348.07	map00520 Amino sugar and nucleotide sugar metabolism;map01100 Metabolic pathways	HMDB0000230	--	Organic oxygen compounds	Organooxygen compounds	Carbohydrates and carbohydrate conjugates	--	--	--	No results	No results	Full match	Organic oxygen compounds	Organooxygen compounds	Carbohydrates and carbohydrate conjugates	N-acylneuraminic acids	1.2344e+07	2.04604e+07	2.67374e+07	1.11851e+07	1.29821e+07	2.18519e+07	1.61759e+07	2.67815e+07	1.70827e+07	8.13247e+06	7.08007e+06	7.37127e+06	1.23579e+07	8.84289e+06	9.57019e+06
C00279	D-Erythrose 4-phosphate	D-Erythrose 4-phosphate	Com_6889_pos	C4 H9 O7 P	200.009	1.573	201.016	map00030 Pentose phosphate pathway;map00400 Phenylalanine, tyrosine and tryptophan biosynthesis;map00710 Carbon fixation in photosynthetic organisms;map00750 Vitamin B6 metabolism;map01060 Biosynthesis of plant secondary metabolites;map01061 Biosynthesis of phenylpropanoids;map01063 Biosynthesis of alkaloids derived from shikimate pathway;map01070 Biosynthesis of plant hormones;map01100 Metabolic…	HMDB0001321	--	Organic oxygen compounds	Organooxygen compounds	Carbohydrates and carbohydrate conjugates	--	--	--	No results	No results	Full match					363205	516715	305831	3.76022e+06	3.96131e+06	5.3016e+06	733252	648511	670661	3.70319e+06	5.00664e+06	3.07236e+06	2.60069e+06	2.7407e+06	2.59916e+06
C05635	5-Hydroxyindole-3-acetic acid	5-Hydroxyindoleacetate	Com_6906_pos	C10 H9 N O3	191.058	5.527	192.066	map00380 Tryptophan metabolism;map01100 Metabolic pathways;map04726 Serotonergic synapse	HMDB0000763	--	Organoheterocyclic compounds	Indoles and derivatives	Indolyl carboxylic acids and derivatives	--	--	--	No results	No results	Full match	Organoheterocyclic compounds	Indoles and derivatives	Indolyl carboxylic acids and derivatives	Indole-3-acetic acid derivatives	2.09689e+06	3.16303e+06	3.24725e+06	2.32297e+06	2.75277e+06	2.97254e+06	9.30018e+06	6.08532e+06	6.72834e+06	2.58193e+06	3.59772e+06	2.64787e+06	4.25586e+06	3.87561e+06	3.60449e+06
	Ketoisophorone	--	Com_6920_pos	C9 H12 O2	152.084	5.957	153.091	--	HMDB0040216	--	Organic oxygen compounds	Organooxygen compounds	Carbonyl compounds	--	--	--	No results	No results	Full match	Organic oxygen compounds	Organooxygen compounds	Carbonyl compounds	Cyclohexenones	1.14186e+07	1.14422e+07	1.03295e+07	8.21594e+06	1.20949e+07	1.09148e+07	4.45544e+06	1.22823e+07	1.2311e+07	8.91234e+06	9.83022e+06	9.04125e+06	1.69333e+07	1.18259e+07	1.13523e+07
	Neoprzewaquinone A	--	Com_7098_pos	C36 H28 O6	556.189	1.364	595.152	--	--	--	--	--	--	--	--	--	No results	No results	Full match	Organoheterocyclic compounds	Naphthofurans	Not available	Naphthofurans	261049	459138	341672	1.23043e+06	1.84165e+06	816418	367615	341848	465406	1185854	1.49803e+06	1.198e+06	765194	639737	685287
C16959	Furanodiene	Furanodiene	Com_7175_pos	C15 H20 O	216.152	5.667	217.159	-	HMDB0036769	--	Lipids and lipid-like molecules	Prenol lipids	Sesquiterpenoids	--	--	--	No results	No results	Full match	Lipids and lipid-like molecules	Prenol lipids	Sesquiterpenoids	Germacrane sesquiterpenoids	5.55679e+06	2.45354e+07	1.83215e+07	2.23606e+07	2.60244e+07	2.76363e+07	2.88129e+07	2.66965e+07	2.85993e+07	2.01377e+07	1.94558e+07	2.40593e+07	2.4472e+07	2.418e+07	1.79569e+07
	Pectolinarin	--	Com_7200_pos	C29 H34 O15	622.191	5.542	605.188	--	HMDB0256193	--	Phenylpropanoids and polyketides	Tannins	Hydrolyzable tannins	--	--	--	No results	No results	Full match	Phenylpropanoids and polyketides	Flavonoids	Flavonoid glycosides	Flavonoid-7-O-glycosides	999712	1.06866e+06	936754	3.58641e+06	4.04072e+06	4.3958e+06	2.40824e+06	984559	1.63027e+06	4.19936e+06	4.67013e+06	4.61072e+06	2.47954e+06	2.26657e+06	2.20868e+06
	10-Gingerol	--	Com_7250_pos	C21 H34 O4	350.245	8.452	373.235	--	HMDB0005783	--	Benzenoids	Phenols	Methoxyphenols	--	--	--	No results	No results	Full match	Benzenoids	Phenols	Methoxyphenols	Gingerols	3.23959e+06	2.76752e+06	2.61329e+06	887384	730350	1.7368e+06	3.22142e+06	3.60743e+06	2.6989e+06	1.27243e+06	2.47756e+06	886100	2.68847e+06	2.06257e+06	2.42685e+06
C10161	beta-Nicotyrine	Nicotyrine; beta-Nicotyrine	Com_7403_pos	C10 H10 N2	158.084	5.505	159.092	-	HMDB0255591	--	Organoheterocyclic compounds	Pyridines and derivatives	-	--	--	--	No results	No results	Full match	Organoheterocyclic compounds	Pyridines and derivatives	Not available	Pyridines and derivatives	5.18608e+06	4.21321e+06	4.08299e+06	1.53897e+06	1.58249e+06	1.62658e+06	2.76949e+06	2.86469e+06	2.41579e+06	1.27325e+06	1.18886e+06	1.33034e+06	2.50727e+06	2.44013e+06	2.71301e+06
	4-Demethylepipodophyllotoxin	--	Com_7518_pos	C21 H20 O8	400.115	5.541	401.122	--	--	--	--	--	--	--	--	--	No results	No results	Full match	Lignans, neolignans and related compounds	Lignan lactones	Podophyllotoxins	Podophyllotoxins	2.67158e+06	1.83888e+06	2.48903e+06	6.77117e+06	7.11556e+06	3.76068e+06	4.14941e+06	4.054e+06	4.16211e+06	3.05375e+06	1.26343e+06	1.47963e+07	5.07723e+06	5.19195e+06	4.95823e+06
	Wulignan A1	--	Com_7822_pos	C20 H22 O5	342.147	6.307	365.136	--	--	--	--	--	--	--	--	--	No results	No results	Full match	Lignans, neolignans and related compounds	Aryltetralin lignans	Not available	Aryltetralin lignans	7.74158e+06	8.02153e+06	9.43575e+06	7.86701e+06	5.69779e+06	6.39092e+06	1.2331e+07	1.25469e+07	1.21931e+07	3.75174e+06	2.03929e+06	1.46303e+06	8.16208e+06	7.91081e+06	7.97856e+06
	5-Ethyl-2'-deoxyuridine	--	Com_8052_pos	C11 H16 N2 O5	256.106	2.997	257.113	--	--	--	--	--	--	--	--	--	No results	No results	Full match	Nucleosides, nucleotides, and analogues	Pyrimidine nucleosides	Pyrimidine 2'-deoxyribonucleosides	Pyrimidine 2'-deoxyribonucleosides	1.84102e+07	1.73057e+07	1.77938e+07	2.18295e+06	1.87203e+06	1.79745e+06	1.09238e+07	1.02896e+07	9.75333e+06	3.42702e+06	2.65878e+06	2.92682e+06	1.17479e+07	7.59208e+06	8.03452e+06
	4-Hydroxyisoleucine	--	Com_8150_pos	C6 H13 N O3	147.09	2.329	148.097	--	--	--	--	--	--	--	--	--	No results	No results	Full match	Organic acids and derivatives	Carboxylic acids and derivatives	Amino acids, peptides, and analogues	Isoleucine and derivatives	1.10028e+07	1.01525e+07	1.08225e+07	2.11773e+06	2.41008e+06	2.28331e+06	1.15577e+07	8.63797e+06	9.97339e+06	4.49446e+06	4.17121e+06	4.39922e+06	7.2464e+06	6.80514e+06	7.86381e+06
C00864	D-Panthotenate	Pantothenate; Pantothenic acid; (R)-Pantothenate	Com_8203_pos	C9 H17 N O5	219.111	1.575	220.118	map00410 beta-Alanine metabolism;map00770 Pantothenate and CoA biosynthesis;map01100 Metabolic pathways;map01110 Biosynthesis of secondary metabolites;map04977 Vitamin digestion and absorption	--	--	--	--	--	--	--	--	No results	No results	Full match	Organic oxygen compounds	Organooxygen compounds	Alcohols and polyols	Secondary alcohols	1.99331e+07	1.81052e+07	1.67615e+07	6.89749e+06	6.85846e+06	6.06647e+06	1.28162e+07	1.26483e+07	1.21806e+07	8.24146e+06	8.22629e+06	8.42928e+06	1.14585e+07	1.19414e+07	1.12575e+07
	Prostaglandin A3	--	Com_8209_pos	C20 H28 O4	332.197	6.708	333.204	--	--	LMFA03010140	--	--	--	Fatty Acyls [FA]	Eicosanoids [FA03]	Prostaglandins [FA0301]	Invalid mass	No results	No results	Lipids and lipid-like molecules	Fatty Acyls	Eicosanoids	Prostaglandins and related compounds	3.50528e+07	2.78687e+07	2.27833e+07	2.00451e+06	1.52143e+06	4.16646e+06	2.26591e+07	2.41397e+07	2.14654e+07	1.71074e+06	2.13831e+06	1.71722e+06	1.69139e+07	1.39646e+07	1.64512e+07
	Rebaudioside C	--	Com_8294_pos	C44 H70 O22	950.433	4.879	476.224	--	HMDB0034947	LMPR01040132	Lipids and lipid-like molecules	Prenol lipids	Terpene glycosides	Prenol Lipids [PR]	Isoprenoids [PR01]	C20 isoprenoids (diterpenes) [PR0104]	No results	No results	Full match	Lipids and lipid-like molecules	Prenol lipids	Terpene glycosides	Steviol glycosides	1.99853e+06	830608	2.42994e+06	95753.8	97721.6	94315.7	1.6857e+06	1.74112e+06	1.14126e+06	100937	105167	100811	763087	639132	962085
C10811	Jervine	Jervine	Com_8395_pos	C27 H39 N O3	425.293	9.569	426.301	map01066 Biosynthesis of alkaloids derived from terpenoid and polyketide	HMDB0253731	--	Lipids and lipid-like molecules	Steroids and steroid derivatives	Steroidal alkaloids	--	--	--	No results	No results	Full match	Lipids and lipid-like molecules	Steroids and steroid derivatives	Steroidal alkaloids	Jerveratrum-type alkaloids	1.95589e+06	2.21724e+06	568415	180244	169737	194535	645616	752106	426089	186617	178083	188635	774284	784460	968718
	Carnosic acid	--	Com_8396_pos	C20 H28 O4	332.198	7.602	333.205	--	HMDB0002358	--	Lipids and lipid-like molecules	Prenol lipids	Diterpenoids	--	--	--	No results	No results	Full match	Lipids and lipid-like molecules	Prenol lipids	Diterpenoids	Diterpenoids	6.13177e+07	4.69682e+07	8.54202e+07	4.11154e+06	4.20922e+06	7.34602e+06	5.11055e+07	5.70421e+07	4.04966e+07	5.00253e+06	3.75066e+06	3.92437e+06	4.14683e+07	2.5569e+07	3.83389e+07
	Schizandrol B	--	Com_8475_pos	C23 H28 O7	416.183	6.583	417.19	--	HMDB0303927	--	Phenylpropanoids and polyketides	Tannins	Hydrolyzable tannins	--	--	--	No results	No results	Full match	Phenylpropanoids and polyketides	Tannins	Hydrolyzable tannins	Hydrolyzable tannins	2.73982e+07	2.97202e+07	2.77995e+07	7.80902e+06	8.66318e+06	1.15165e+07	2.00898e+07	2.93158e+07	2.22432e+07	4.4781e+06	4.62034e+06	5.18234e+06	1.83773e+07	1.73639e+07	1.86113e+07
C17797	Astragaloside I	Astragaloside I	Com_8583_pos	C45 H72 O16	868.486	10.937	869.493	-	HMDB0248673	--	Phenylpropanoids and polyketides	Flavonoids	Flavans	--	--	--	No results	No results	Full match	Phenylpropanoids and polyketides	Flavonoids	Flavonoid glycosides	Flavonoid-3-O-glycosides	1.03577e+06	378137	4.36585e+06	71943.8	78100.9	56734.4	706683	737904	756747	73480.4	85890	73189.3	695308	685871	668826
	LPE 20:2	--	Com_8848_pos	C25 H48 N O7 P	505.317	9.874	506.325	--	--	LMGP02050047	--	--	--	Glycerophospholipids [GP]	Glycerophosphoethanolamines [GP02]	Monoacylglycerophosphoethanolamines [GP0205]	No results	Full match	No results	Lipids and lipid-like molecules	Glycerophospholipids	Glycerophosphoethanolamines	1-acyl-sn-glycero-3-phosphoethanolamines	599308	352572	691733	2.93413e+06	1.5906e+06	2.85261e+06	686998	312453	758028	1.01484e+06	1.04065e+06	1.23675e+06	403371	336084	339425
C09077	Columbin	Columbin	Com_8963_pos	C20 H22 O6	358.142	5.52	359.149	-	HMDB0036837	--	Organoheterocyclic compounds	Naphthopyrans	-	--	--	--	No results	No results	Full match	Organoheterocyclic compounds	Naphthopyrans	Not available	Naphthopyrans	1.58515e+06	6.2148e+06	4.39294e+06	456419	260043	257128	1.69439e+06	3.13521e+06	2.65965e+06	269496	386860	286144	3.56684e+06	3.65479e+06	3.49928e+06
	Ferulic acid O-hexoside	--	Com_8989_pos	C16 H20 O9	356.109	5.605	357.117	--	--	--	--	--	--	--	--	--	No results	No results	Full match	Phenylpropanoids and polyketides	Cinnamic acids and derivatives	Hydroxycinnamic acids and derivatives	Hydroxycinnamic acid glycosides	6.44933e+06	4.63074e+06	2.00378e+06	1.79338e+07	1.2801e+07	1.71308e+07	5.31829e+06	2.64325e+06	5.67726e+06	1.90891e+07	2.51865e+07	1.45211e+07	1.06334e+07	9.9795e+06	6.59884e+06
C00015	UDP	UDP; Uridine 5'-diphosphate	Com_9376_pos	C9 H14 N2 O12 P2	404.002	2.275	405.01	map00240 Pyrimidine metabolism;map00908 Zeatin biosynthesis;map01100 Metabolic pathways;map04080 Neuroactive ligand-receptor interaction	HMDB0000295	--	Nucleosides, nucleotides, and analogues	Pyrimidine nucleotides	Pyrimidine ribonucleotides	--	--	--	No results	No results	Full match	Nucleosides, nucleotides, and analogues	Pyrimidine nucleotides	Pyrimidine nucleotide sugars	Pyrimidine nucleotide sugars	8.46793e+06	9.62287e+06	3.08812e+06	5.1237e+07	5.19001e+07	3.49107e+07	8.52908e+06	8.26367e+06	7.97209e+06	6.55272e+07	7.64487e+07	5.96258e+07	2.80923e+07	2.41774e+07	2.60969e+07
C16978	Isoliquiritin	Isoliquiritin	Com_9567_pos	C21 H22 O9	418.126	5.835	419.134	-	HMDB0037318	LMPK12120021	Phenylpropanoids and polyketides	Flavonoids	Flavonoid glycosides	Polyketides [PK]	Flavonoids [PK12]	Chalcones and dihydrochalcones [PK1212]	No results	No results	Full match	Phenylpropanoids and polyketides	Flavonoids	Flavonoid glycosides	Flavonoid O-glycosides	3.49126e+06	5.07595e+06	2.95179e+06	7.67021e+06	6.83088e+06	9.729e+06	1.07189e+07	4.52489e+06	8.53298e+06	7.58698e+06	9.1641e+06	6.40189e+06	5.86236e+06	3.76286e+06	6.00857e+06
	Dehydrodiisoeugenol	--	Com_9590_pos	C20 H22 O4	326.151	7.317	309.148	--	HMDB0250949	--	Phenylpropanoids and polyketides	2-arylbenzofuran flavonoids	-	--	--	--	No results	No results	Full match	Phenylpropanoids and polyketides	2-arylbenzofuran flavonoids	Not available	2-arylbenzofuran flavonoids	1.48707e+06	1.51669e+06	1.95491e+06	1.22421e+06	1.32656e+06	1.95343e+06	2.63548e+06	2.7992e+06	2.7875e+06	460396	869012	597890	1.60424e+06	1.74351e+06	1.94294e+06
	DL-m-Tyrosine	--	Com_9707_pos	C9 H11 N O3	181.074	1.561	182.081	--	--	--	--	--	--	--	--	--	No results	No results	Full match	Organic acids and derivatives	Carboxylic acids and derivatives	Amino acids, peptides, and analogues	Phenylalanine and derivatives	2.34652e+07	2.50776e+07	8.77078e+06	2.6905e+06	7.18794e+06	6.55051e+06	2.8488e+06	8.39486e+06	3.58369e+06	2.93926e+06	7.86812e+06	7.41331e+06	8.89062e+06	1.42287e+07	7.1185e+06
	18-Nor-4,15-dihydroxyabieta-8,11,13-trien-7-one	--	Com_9789_pos	C19 H26 O3	302.188	7.205	303.195	--	--	--	--	--	--	--	--	--	No results	No results	Full match					911386	882288	597809	1.27716e+06	1.05732e+06	1.18918e+06	2.06534e+06	1.76696e+06	2.90352e+06	1.48666e+06	1.82602e+06	1.93827e+06	1.51777e+06	1.29593e+06	1.23578e+06
C00275	D-Mannose 6-phosphate	D-Mannose 6-phosphate	Com_9924_pos	C6 H13 O9 P	260.03	1.329	261.037	map00051 Fructose and mannose metabolism;map00520 Amino sugar and nucleotide sugar metabolism;map01100 Metabolic pathways;map01110 Biosynthesis of secondary metabolites;map01130 Biosynthesis of antibiotics;map02060 Phosphotransferase system (PTS);map04142 Lysosome	HMDB0304312	--	Organic oxygen compounds	Organooxygen compounds	Carbohydrates and carbohydrate conjugates	--	--	--	No results	No results	Full match	Organic oxygen compounds	Organooxygen compounds	Carbohydrates and carbohydrate conjugates	Hexose phosphates	483180	487541	416783	619583	669835	794219	506185	569618	811169	895444	942609	867695	495491	883248	971808
	Raddeanin A	--	Com_9946_pos	C47 H76 O16	896.518	10.952	897.525	--	HMDB0257094	--	Lipids and lipid-like molecules	Prenol lipids	Triterpenoids	--	--	--	No results	No results	Full match	Lipids and lipid-like molecules	Prenol lipids	Triterpenoids	Triterpenoids	604310	895915	3.05732e+06	576076	55357.8	43021.1	562783	566306	531526	56395.6	68400.4	56826.5	553554	546209	532634
C05598	N-Phenylacetylglycine	Phenylacetylglycine	Com_10156_pos	C10 H11 N O3	193.074	1.194	194.081	map00360 Phenylalanine metabolism	HMDB0000821	--	Organic acids and derivatives	Carboxylic acids and derivatives	Amino acids, peptides, and analogues	--	--	--	No results	No results	Full match	Organic acids and derivatives	Carboxylic acids and derivatives	Amino acids, peptides, and analogues	N-acyl-alpha amino acids	3.51237e+06	3.08395e+06	3.58663e+06	3.904e+06	3.62384e+06	3.37408e+06	3.26651e+06	3.40326e+06	3.55511e+06	5.19918e+06	5.02078e+06	4.68098e+06	4.85622e+06	5.0904e+06	4.06749e+06
C08994	Aloesin	Aloesin	Com_10213_pos	C19 H22 O9	394.125	5.373	395.132	-	--	--	--	--	--	--	--	--	No results	No results	Full match	Organic oxygen compounds	Organooxygen compounds	Carbohydrates and carbohydrate conjugates	Phenolic glycosides	2.17336e+06	1.66779e+06	970452	3.22158e+06	711308	1.17102e+06	1.67106e+06	255572	1.54834e+06	1.32836e+06	1.91522e+06	1.89247e+06	2.11835e+06	2.25388e+06	1.69019e+06
	IAA-Glu	--	Com_10567_pos	C15 H16 N2 O5	304.106	5.592	305.113	--	HMDB0304379	--	Organic acids and derivatives	Carboxylic acids and derivatives	Amino acids, peptides, and analogues	--	--	--	No results	No results	Full match					3.60461e+06	3.51444e+06	3.36793e+06	8.39436e+06	9.58392e+06	8.11435e+06	3.35179e+06	1.25029e+06	3.77331e+06	2.25855e+06	2.53385e+06	2.23745e+06	4.57254e+06	4.4952e+06	4.05624e+06
	LysoPC 16:2	--	Com_10574_pos	C24 H46 N O7 P	491.302	8.926	492.309	--	--	--	--	--	--	--	--	--	No results	No results	Full match					2.54252e+06	2.98083e+06	1.98318e+06	7.45099e+06	6.57061e+06	5.25221e+06	4.3557e+06	3.00905e+06	3.66782e+06	3.74848e+06	3.74984e+06	3.45191e+06	1.38749e+06	1.0397e+06	1.14363e+06
	Nardosinone	--	Com_10687_pos	C15 H22 O3	250.157	6.471	233.154	--	HMDB0255460	--	Lipids and lipid-like molecules	Prenol lipids	Sesquiterpenoids	--	--	--	No results	No results	Full match	Lipids and lipid-like molecules	Prenol lipids	Sesquiterpenoids	Sesquiterpenoids	1.7328e+07	1.54723e+07	1.7001e+07	425161	298799	723361	1.52351e+07	1.82467e+07	1.32727e+07	153009	399348	211172	8.39403e+06	8.03695e+06	8.07307e+06
	3-Dehydroshikimic acid	--	Com_10902_pos	C7 H8 O5	172.037	5.731	367.063	--	HMDB0304122	--	Organic oxygen compounds	Organooxygen compounds	Carbonyl compounds	--	--	--	No results	No results	Full match	Organic oxygen compounds	Organooxygen compounds	Carbonyl compounds	Cyclohexenones	1.29362e+06	1.54049e+06	1.54226e+06	243283	232971	217473	393752	758594	824374	214841	233100	232706	1.32011e+06	1.16668e+06	1.07859e+06
	Integrifoside A	--	Com_11063_pos	C21 H36 O8	416.24	4.957	417.247	--	--	--	--	--	--	--	--	--	No results	No results	Full match	Lipids and lipid-like molecules	Prenol lipids	Terpene glycosides	Terpene glycosides	5.31257e+06	4.70219e+06	6.41374e+06	333035	321726	570634	2.76211e+06	4.2273e+06	2.35417e+06	415809	305844	427275	2.95116e+06	2.33681e+06	2.57882e+06
[truncated: 715 more rows]
